# Supplementary material for: Characterization of a 10 W class electrospray array thruster
Source: J Elect Propuls. 2025 Mar 26;4(1):20. doi: 10.1007/s44205-025-00114-4 (PMC11947065; doi:10.1007/s44205-025-00114-4)
Supplement: Supplementary file 1 — Supplementary Material 1. [file 44205_2025_114_MOESM1_ESM.zip]

Archive with 7 entries (7 files):
- Supplementary Information/2mTest 4_29_2024.dat
- Supplementary Information/2mTest3 4_30_2024.dat
- Supplementary Information/Experiments_24Apr2024 4_24_2024
- Supplementary Information/README.txt
- Supplementary Information/Reduction01May2024.m
- Supplementary Information/Reduction24Apr2024.m
- Supplementary Information/Reduction29Apr2024.m
