# Supplementary material for: Characterization of a 10 W class electrospray array thruster
Source: J Elect Propuls. 2025 Mar 26;4(1):20. doi: 10.1007/s44205-025-00114-4 (PMC11947065; doi:10.1007/s44205-025-00114-4)
Supplement: Supplementary file 1 — Supplementary Material 1. [file 44205_2025_114_MOESM1_ESM.zip › Supplementary Information/Experiments_24Apr2024 4_24_2024]

Experiments_24Apr2024 4_24_2024
Wed, Apr 24, 2024, 9:44:09 AM

MEAT-1.2

Em Current (mA) Multiplier: 200.000000
Em Voltage (V) Multiplier: 10.000000

Start
Time	Em Current (mA)	Em Voltage (V)	Beam Target Voltage (V)	Reservoir Pressure (Torr)	Mass Balance Temperature (C)	Mass (mg)
1.14429913E+1	2.09544000E-4	8.33724000E-4	2.00000000E+2	8.33724000E-3	2.79279086E+0	3.25000000E+1	4.97432300E+5
1.14529913E+1	2.09544000E-4	-1.15428000E-4	2.00000000E+2	-1.15428000E-3	2.79279086E+0	3.25000000E+1	4.97432300E+5
1.14629913E+1	5.28031000E-4	5.17340000E-4	2.00000000E+2	5.17340000E-3	2.79279086E+0	3.25000000E+1	4.97432300E+5
1.14729913E+1	2.09544000E-4	2.00956000E-4	2.00000000E+2	2.00956000E-3	2.79279086E+0	3.25000000E+1	4.97432300E+5
1.14829913E+1	5.28031000E-4	5.17340000E-4	2.00000000E+2	5.17340000E-3	2.79279086E+0	3.25000000E+1	4.97432300E+5
1.14929913E+1	5.28031000E-4	2.00956000E-4	2.00000000E+2	2.00956000E-3	2.79279086E+0	3.25000000E+1	4.97432300E+5
1.15029913E+1	5.28031000E-4	2.00956000E-4	2.00000000E+2	2.00956000E-3	2.79279086E+0	3.25000000E+1	4.97432300E+5
1.15129913E+1	2.09544000E-4	5.17340000E-4	2.00000000E+2	5.17340000E-3	2.79279086E+0	3.25000000E+1	4.97432300E+5
1.15229913E+1	5.28031000E-4	-4.31812000E-4	2.00000000E+2	-4.31812000E-3	2.79279086E+0	3.25000000E+1	4.97432300E+5
1.15329913E+1	-1.08943000E-4	-1.15428000E-4	2.00000000E+2	-1.15428000E-3	2.79279086E+0	3.25000000E+1	4.97432300E+5
1.23807154E+1	5.28031000E-4	2.00956000E-4	2.00000000E+2	2.00956000E-3	2.79279086E+0	3.25000000E+1	4.97432300E+5
1.23907154E+1	5.28031000E-4	-1.15428000E-4	2.00000000E+2	-1.15428000E-3	2.79279086E+0	3.25000000E+1	4.97432300E+5
1.24007154E+1	1.16500500E-3	5.17340000E-4	2.00000000E+2	5.17340000E-3	2.79279086E+0	3.25000000E+1	4.97432300E+5
1.24107154E+1	8.46518000E-4	8.33724000E-4	2.00000000E+2	8.33724000E-3	2.79279086E+0	3.25000000E+1	4.97432300E+5
1.24207154E+1	5.28031000E-4	2.00956000E-4	2.00000000E+2	2.00956000E-3	2.79279086E+0	3.25000000E+1	4.97432300E+5
1.24307154E+1	5.28031000E-4	5.17340000E-4	2.00000000E+2	5.17340000E-3	2.79279086E+0	3.25000000E+1	4.97432300E+5
1.24407154E+1	5.28031000E-4	2.00956000E-4	2.00000000E+2	2.00956000E-3	2.79279086E+0	3.25000000E+1	4.97432300E+5
1.24507154E+1	5.28031000E-4	-1.15428000E-4	2.00000000E+2	-1.15428000E-3	2.79279086E+0	3.25000000E+1	4.97432300E+5
1.24607154E+1	8.46518000E-4	5.17340000E-4	2.00000000E+2	5.17340000E-3	2.79279086E+0	3.25000000E+1	4.97432300E+5
1.24707154E+1	8.46518000E-4	2.00956000E-4	2.00000000E+2	2.00956000E-3	2.79279086E+0	3.25000000E+1	4.97432300E+5
1.32851644E+1	5.28031000E-4	-1.15428000E-4	2.00000000E+2	-1.15428000E-3	2.79279086E+0	3.25000000E+1	4.97432300E+5
1.32951644E+1	5.28031000E-4	-1.15428000E-4	2.00000000E+2	-1.15428000E-3	2.79279086E+0	3.25000000E+1	4.97432300E+5
1.33051644E+1	2.09544000E-4	2.00956000E-4	2.00000000E+2	2.00956000E-3	2.79279086E+0	3.25000000E+1	4.97432300E+5
1.33151644E+1	5.28031000E-4	-1.15428000E-4	2.00000000E+2	-1.15428000E-3	2.79279086E+0	3.25000000E+1	4.97432300E+5
1.33251644E+1	2.09544000E-4	-1.15428000E-4	2.00000000E+2	-1.15428000E-3	2.79279086E+0	3.25000000E+1	4.97432300E+5
1.33351644E+1	5.28031000E-4	8.33724000E-4	2.00000000E+2	8.33724000E-3	2.79279086E+0	3.25000000E+1	4.97432300E+5
1.33451644E+1	8.46518000E-4	5.17340000E-4	2.00000000E+2	5.17340000E-3	2.79279086E+0	3.25000000E+1	4.97432300E+5
1.33551644E+1	5.28031000E-4	5.17340000E-4	2.00000000E+2	5.17340000E-3	2.79279086E+0	3.25000000E+1	4.97432300E+5
1.33651644E+1	5.28031000E-4	1.15010800E-3	2.00000000E+2	1.15010800E-2	2.79279086E+0	3.25000000E+1	4.97432300E+5
1.33751644E+1	8.46518000E-4	2.00956000E-4	2.00000000E+2	2.00956000E-3	2.79279086E+0	3.25000000E+1	4.97432300E+5
1.41719689E+1	8.46518000E-4	5.17340000E-4	2.00000000E+2	5.17340000E-3	2.79279086E+0	3.25000000E+1	4.97432300E+5
1.41819689E+1	5.28031000E-4	5.17340000E-4	2.00000000E+2	5.17340000E-3	2.79279086E+0	3.25000000E+1	4.97432300E+5
1.41919689E+1	1.16500500E-3	2.00956000E-4	2.00000000E+2	2.00956000E-3	2.79279086E+0	3.25000000E+1	4.97432300E+5
1.42019689E+1	5.28031000E-4	5.17340000E-4	2.00000000E+2	5.17340000E-3	2.79279086E+0	3.25000000E+1	4.97432300E+5
1.42119689E+1	8.46518000E-4	2.00956000E-4	2.00000000E+2	2.00956000E-3	2.79279086E+0	3.25000000E+1	4.97432300E+5
1.42219689E+1	2.09544000E-4	5.17340000E-4	2.00000000E+2	5.17340000E-3	2.79279086E+0	3.25000000E+1	4.97432300E+5
1.42319689E+1	5.28031000E-4	2.00956000E-4	2.00000000E+2	2.00956000E-3	2.79279086E+0	3.25000000E+1	4.97432300E+5
1.42419689E+1	5.28031000E-4	1.15010800E-3	2.00000000E+2	1.15010800E-2	2.79279086E+0	3.25000000E+1	4.97432300E+5
1.42519689E+1	8.46518000E-4	2.00956000E-4	2.00000000E+2	2.00956000E-3	2.79279086E+0	3.25000000E+1	4.97432300E+5
1.42619689E+1	2.09544000E-4	2.00956000E-4	2.00000000E+2	2.00956000E-3	2.79279086E+0	3.25000000E+1	4.97432300E+5
1.50799890E+1	-1.08943000E-4	-1.15428000E-4	2.00000000E+2	-1.15428000E-3	2.79279086E+0	3.25000000E+1	4.97432300E+5
1.50899890E+1	2.09544000E-4	2.00956000E-4	2.00000000E+2	2.00956000E-3	2.79279086E+0	3.25000000E+1	4.97432300E+5
1.50999890E+1	5.28031000E-4	-1.15428000E-4	2.00000000E+2	-1.15428000E-3	2.79279086E+0	3.25000000E+1	4.97432300E+5
1.51099890E+1	8.46518000E-4	-1.15428000E-4	2.00000000E+2	-1.15428000E-3	2.79279086E+0	3.25000000E+1	4.97432300E+5
1.51199890E+1	2.09544000E-4	-1.15428000E-4	2.00000000E+2	-1.15428000E-3	2.79279086E+0	3.25000000E+1	4.97432300E+5
1.51299890E+1	8.46518000E-4	2.00956000E-4	2.00000000E+2	2.00956000E-3	2.79279086E+0	3.25000000E+1	4.97432300E+5
1.51399890E+1	2.09544000E-4	-7.48196000E-4	2.00000000E+2	-7.48196000E-3	2.79279086E+0	3.25000000E+1	4.97432300E+5
1.51499890E+1	5.28031000E-4	2.00956000E-4	2.00000000E+2	2.00956000E-3	2.79279086E+0	3.25000000E+1	4.97432300E+5
1.51599890E+1	5.28031000E-4	2.00956000E-4	2.00000000E+2	2.00956000E-3	2.79279086E+0	3.25000000E+1	4.97432300E+5
1.51699890E+1	2.09544000E-4	-1.15428000E-4	2.00000000E+2	-1.15428000E-3	2.79279086E+0	3.25000000E+1	4.97432300E+5
1.59868331E+1	1.16500500E-3	-1.15428000E-4	2.00000000E+2	-1.15428000E-3	2.79279086E+0	3.25000000E+1	4.97432300E+5
1.59968331E+1	2.09544000E-4	8.33724000E-4	2.00000000E+2	8.33724000E-3	2.79279086E+0	3.25000000E+1	4.97432300E+5
1.60068331E+1	5.28031000E-4	-1.15428000E-4	2.00000000E+2	-1.15428000E-3	2.79279086E+0	3.25000000E+1	4.97432300E+5
1.60168331E+1	-1.08943000E-4	2.00956000E-4	2.00000000E+2	2.00956000E-3	2.79279086E+0	3.25000000E+1	4.97432300E+5
1.60268331E+1	5.28031000E-4	2.00956000E-4	2.00000000E+2	2.00956000E-3	2.79279086E+0	3.25000000E+1	4.97432300E+5
1.60368331E+1	5.28031000E-4	2.00956000E-4	2.00000000E+2	2.00956000E-3	2.79279086E+0	3.25000000E+1	4.97432300E+5
1.60468331E+1	2.09544000E-4	2.00956000E-4	2.00000000E+2	2.00956000E-3	2.79279086E+0	3.25000000E+1	4.97432300E+5
1.60568331E+1	2.09544000E-4	2.00956000E-4	2.00000000E+2	2.00956000E-3	2.79279086E+0	3.25000000E+1	4.97432300E+5
1.60668331E+1	5.28031000E-4	8.33724000E-4	2.00000000E+2	8.33724000E-3	2.79279086E+0	3.25000000E+1	4.97432300E+5
1.60768331E+1	8.46518000E-4	8.33724000E-4	2.00000000E+2	8.33724000E-3	2.79279086E+0	3.25000000E+1	4.97432300E+5
1.68772521E+1	8.46518000E-4	2.00956000E-4	2.00000000E+2	2.00956000E-3	2.79279086E+0	3.25000000E+1	4.97432300E+5
1.68872521E+1	8.46518000E-4	8.33724000E-4	2.00000000E+2	8.33724000E-3	2.79279086E+0	3.25000000E+1	4.97432300E+5
1.68972521E+1	5.28031000E-4	2.00956000E-4	2.00000000E+2	2.00956000E-3	2.79279086E+0	3.25000000E+1	4.97432300E+5
1.69072521E+1	5.28031000E-4	2.00956000E-4	2.00000000E+2	2.00956000E-3	2.79279086E+0	3.25000000E+1	4.97432300E+5
1.69172521E+1	1.16500500E-3	5.17340000E-4	2.00000000E+2	5.17340000E-3	2.79279086E+0	3.25000000E+1	4.97432300E+5
1.69272521E+1	8.46518000E-4	8.33724000E-4	2.00000000E+2	8.33724000E-3	2.79279086E+0	3.25000000E+1	4.97432300E+5
1.69372521E+1	1.16500500E-3	5.17340000E-4	2.00000000E+2	5.17340000E-3	2.79279086E+0	3.25000000E+1	4.97432300E+5
1.69472521E+1	8.46518000E-4	2.00956000E-4	2.00000000E+2	2.00956000E-3	2.79279086E+0	3.25000000E+1	4.97432300E+5
1.69572521E+1	5.28031000E-4	2.00956000E-4	2.00000000E+2	2.00956000E-3	2.79279086E+0	3.25000000E+1	4.97432300E+5
1.69672521E+1	2.09544000E-4	2.00956000E-4	2.00000000E+2	2.00956000E-3	2.79279086E+0	3.25000000E+1	4.97432300E+5
1.77799778E+1	8.46518000E-4	1.15010800E-3	2.00000000E+2	1.15010800E-2	2.79279086E+0	3.25000000E+1	4.97432300E+5
1.77899778E+1	1.48349200E-3	8.33724000E-4	2.00000000E+2	8.33724000E-3	2.79279086E+0	3.25000000E+1	4.97432300E+5
1.77999778E+1	1.48349200E-3	5.17340000E-4	2.00000000E+2	5.17340000E-3	2.79279086E+0	3.25000000E+1	4.97432300E+5
1.78099778E+1	8.46518000E-4	8.33724000E-4	2.00000000E+2	8.33724000E-3	2.79279086E+0	3.25000000E+1	4.97432300E+5
1.78199778E+1	5.28031000E-4	5.17340000E-4	2.00000000E+2	5.17340000E-3	2.79279086E+0	3.25000000E+1	4.97432300E+5
1.78299778E+1	8.46518000E-4	8.33724000E-4	2.00000000E+2	8.33724000E-3	2.79279086E+0	3.25000000E+1	4.97432300E+5
1.78399778E+1	8.46518000E-4	2.00956000E-4	2.00000000E+2	2.00956000E-3	2.79279086E+0	3.25000000E+1	4.97432300E+5
1.78499778E+1	8.46518000E-4	8.33724000E-4	2.00000000E+2	8.33724000E-3	2.79279086E+0	3.25000000E+1	4.97432300E+5
1.78599778E+1	8.46518000E-4	5.17340000E-4	2.00000000E+2	5.17340000E-3	2.79279086E+0	3.25000000E+1	4.97432300E+5
1.78699778E+1	1.16500500E-3	8.33724000E-4	2.00000000E+2	8.33724000E-3	2.79279086E+0	3.25000000E+1	4.97432300E+5
1.86689100E+1	5.28031000E-4	2.00956000E-4	2.00000000E+2	2.00956000E-3	2.79279086E+0	3.25000000E+1	4.97432300E+5
1.86789100E+1	2.09544000E-4	5.17340000E-4	2.00000000E+2	5.17340000E-3	2.79279086E+0	3.25000000E+1	4.97432300E+5
1.86889100E+1	8.46518000E-4	5.17340000E-4	2.00000000E+2	5.17340000E-3	2.79279086E+0	3.25000000E+1	4.97432300E+5
1.86989100E+1	8.46518000E-4	-1.15428000E-4	2.00000000E+2	-1.15428000E-3	2.79279086E+0	3.25000000E+1	4.97432300E+5
1.87089100E+1	5.28031000E-4	-1.15428000E-4	2.00000000E+2	-1.15428000E-3	2.79279086E+0	3.25000000E+1	4.97432300E+5
1.87189100E+1	2.09544000E-4	5.17340000E-4	2.00000000E+2	5.17340000E-3	2.79279086E+0	3.25000000E+1	4.97432300E+5
1.87289100E+1	5.28031000E-4	2.00956000E-4	2.00000000E+2	2.00956000E-3	2.79279086E+0	3.25000000E+1	4.97432300E+5
1.87389100E+1	1.16500500E-3	2.00956000E-4	2.00000000E+2	2.00956000E-3	2.79279086E+0	3.25000000E+1	4.97432300E+5
1.87489100E+1	2.09544000E-4	5.17340000E-4	2.00000000E+2	5.17340000E-3	2.79279086E+0	3.25000000E+1	4.97432300E+5
1.87589100E+1	5.28031000E-4	2.00956000E-4	2.00000000E+2	2.00956000E-3	2.79279086E+0	3.25000000E+1	4.97432300E+5
1.95406451E+1	5.28031000E-4	2.00956000E-4	2.00000000E+2	2.00956000E-3	2.79279086E+0	3.25000000E+1	4.97432300E+5
1.95506451E+1	5.28031000E-4	2.00956000E-4	2.00000000E+2	2.00956000E-3	2.79279086E+0	3.25000000E+1	4.97432300E+5
1.95606451E+1	5.28031000E-4	2.00956000E-4	2.00000000E+2	2.00956000E-3	2.79279086E+0	3.25000000E+1	4.97432300E+5
1.95706451E+1	5.28031000E-4	2.00956000E-4	2.00000000E+2	2.00956000E-3	2.79279086E+0	3.25000000E+1	4.97432300E+5
1.95806451E+1	5.28031000E-4	-1.15428000E-4	2.00000000E+2	-1.15428000E-3	2.79279086E+0	3.25000000E+1	4.97432300E+5
1.95906451E+1	2.09544000E-4	-1.15428000E-4	2.00000000E+2	-1.15428000E-3	2.79279086E+0	3.25000000E+1	4.97432300E+5
1.96006451E+1	5.28031000E-4	5.17340000E-4	2.00000000E+2	5.17340000E-3	2.79279086E+0	3.25000000E+1	4.97432300E+5
1.96106451E+1	8.46518000E-4	5.17340000E-4	2.00000000E+2	5.17340000E-3	2.79279086E+0	3.25000000E+1	4.97432300E+5
1.96206451E+1	5.28031000E-4	-1.15428000E-4	2.00000000E+2	-1.15428000E-3	2.79279086E+0	3.25000000E+1	4.97432300E+5
1.96306451E+1	8.46518000E-4	2.00956000E-4	2.00000000E+2	2.00956000E-3	2.79279086E+0	3.25000000E+1	4.97432300E+5
2.04607282E+1	5.28031000E-4	-1.15428000E-4	2.00000000E+2	-1.15428000E-3	2.79279086E+0	3.25000000E+1	4.97432300E+5
2.04707282E+1	8.46518000E-4	-1.15428000E-4	2.00000000E+2	-1.15428000E-3	2.79279086E+0	3.25000000E+1	4.97432300E+5
2.04807282E+1	5.28031000E-4	2.00956000E-4	2.00000000E+2	2.00956000E-3	2.79279086E+0	3.25000000E+1	4.97432300E+5
2.04907282E+1	2.09544000E-4	2.00956000E-4	2.00000000E+2	2.00956000E-3	2.79279086E+0	3.25000000E+1	4.97432300E+5
2.05007282E+1	5.28031000E-4	2.00956000E-4	2.00000000E+2	2.00956000E-3	2.79279086E+0	3.25000000E+1	4.97432300E+5
2.05107282E+1	5.28031000E-4	-1.15428000E-4	2.00000000E+2	-1.15428000E-3	2.79279086E+0	3.25000000E+1	4.97432300E+5
2.05207282E+1	8.46518000E-4	-1.15428000E-4	2.00000000E+2	-1.15428000E-3	2.79279086E+0	3.25000000E+1	4.97432300E+5
2.05307282E+1	5.28031000E-4	5.17340000E-4	2.00000000E+2	5.17340000E-3	2.79279086E+0	3.25000000E+1	4.97432300E+5
2.05407282E+1	5.28031000E-4	2.00956000E-4	2.00000000E+2	2.00956000E-3	2.79279086E+0	3.25000000E+1	4.97432300E+5
2.05507282E+1	5.28031000E-4	8.33724000E-4	2.00000000E+2	8.33724000E-3	2.79279086E+0	3.25000000E+1	4.97432300E+5
2.13334675E+1	2.09544000E-4	-1.15428000E-4	2.00000000E+2	-1.15428000E-3	2.79279086E+0	3.25000000E+1	4.97432300E+5
2.13434675E+1	8.46518000E-4	2.00956000E-4	2.00000000E+2	2.00956000E-3	2.79279086E+0	3.25000000E+1	4.97432300E+5
2.13534675E+1	5.28031000E-4	-1.15428000E-4	2.00000000E+2	-1.15428000E-3	2.79279086E+0	3.25000000E+1	4.97432300E+5
2.13634675E+1	5.28031000E-4	5.17340000E-4	2.00000000E+2	5.17340000E-3	2.79279086E+0	3.25000000E+1	4.97432300E+5
2.13734675E+1	2.09544000E-4	8.33724000E-4	2.00000000E+2	8.33724000E-3	2.79279086E+0	3.25000000E+1	4.97432300E+5
2.13834675E+1	5.28031000E-4	2.00956000E-4	2.00000000E+2	2.00956000E-3	2.79279086E+0	3.25000000E+1	4.97432300E+5
2.13934675E+1	5.28031000E-4	5.17340000E-4	2.00000000E+2	5.17340000E-3	2.79279086E+0	3.25000000E+1	4.97432300E+5
2.14034675E+1	1.16500500E-3	2.00956000E-4	2.00000000E+2	2.00956000E-3	2.79279086E+0	3.25000000E+1	4.97432300E+5
2.14134675E+1	5.28031000E-4	-1.15428000E-4	2.00000000E+2	-1.15428000E-3	2.79279086E+0	3.25000000E+1	4.97432300E+5
2.14234675E+1	8.46518000E-4	1.15010800E-3	2.00000000E+2	1.15010800E-2	2.79279086E+0	3.25000000E+1	4.97432300E+5
2.21907091E+1	5.28031000E-4	5.17340000E-4	2.00000000E+2	5.17340000E-3	2.79279086E+0	3.25000000E+1	4.97432300E+5
2.22007091E+1	1.16500500E-3	8.33724000E-4	2.00000000E+2	8.33724000E-3	2.79279086E+0	3.25000000E+1	4.97432300E+5
2.22107091E+1	-1.08943000E-4	-1.15428000E-4	2.00000000E+2	-1.15428000E-3	2.79279086E+0	3.25000000E+1	4.97432300E+5
2.22207091E+1	8.46518000E-4	5.17340000E-4	2.00000000E+2	5.17340000E-3	2.79279086E+0	3.25000000E+1	4.97432300E+5
2.22307091E+1	5.28031000E-4	2.00956000E-4	2.00000000E+2	2.00956000E-3	2.79279086E+0	3.25000000E+1	4.97432300E+5
2.22407091E+1	8.46518000E-4	2.00956000E-4	2.00000000E+2	2.00956000E-3	2.79279086E+0	3.25000000E+1	4.97432300E+5
2.22507091E+1	1.16500500E-3	2.00956000E-4	2.00000000E+2	2.00956000E-3	2.79279086E+0	3.25000000E+1	4.97432300E+5
2.22607091E+1	2.09544000E-4	2.00956000E-4	2.00000000E+2	2.00956000E-3	2.79279086E+0	3.25000000E+1	4.97432300E+5
2.22707091E+1	5.28031000E-4	5.17340000E-4	2.00000000E+2	5.17340000E-3	2.79279086E+0	3.25000000E+1	4.97432300E+5
2.22807091E+1	-1.08943000E-4	2.00956000E-4	2.00000000E+2	2.00956000E-3	2.79279086E+0	3.25000000E+1	4.97432300E+5
2.30808368E+1	8.46518000E-4	8.33724000E-4	2.00000000E+2	8.33724000E-3	2.79279086E+0	3.25000000E+1	4.97432300E+5
2.30908368E+1	5.28031000E-4	2.00956000E-4	2.00000000E+2	2.00956000E-3	2.79279086E+0	3.25000000E+1	4.97432300E+5
2.31008368E+1	2.09544000E-4	1.15010800E-3	2.00000000E+2	1.15010800E-2	2.79279086E+0	3.25000000E+1	4.97432300E+5
2.31108368E+1	8.46518000E-4	5.17340000E-4	2.00000000E+2	5.17340000E-3	2.79279086E+0	3.25000000E+1	4.97432300E+5
2.31208368E+1	5.28031000E-4	2.00956000E-4	2.00000000E+2	2.00956000E-3	2.79279086E+0	3.25000000E+1	4.97432300E+5
2.31308368E+1	2.09544000E-4	-4.31812000E-4	2.00000000E+2	-4.31812000E-3	2.79279086E+0	3.25000000E+1	4.97432300E+5
2.31408368E+1	2.09544000E-4	2.00956000E-4	2.00000000E+2	2.00956000E-3	2.79279086E+0	3.25000000E+1	4.97432300E+5
2.31508368E+1	8.46518000E-4	-1.15428000E-4	2.00000000E+2	-1.15428000E-3	2.79279086E+0	3.25000000E+1	4.97432300E+5
2.31608368E+1	5.28031000E-4	-1.15428000E-4	2.00000000E+2	-1.15428000E-3	2.79279086E+0	3.25000000E+1	4.97432300E+5
2.31708368E+1	2.09544000E-4	-4.31812000E-4	2.00000000E+2	-4.31812000E-3	2.79279086E+0	3.25000000E+1	4.97432300E+5
2.39872370E+1	5.28031000E-4	2.00956000E-4	2.00000000E+2	2.00956000E-3	2.79279086E+0	3.25000000E+1	4.97432300E+5
2.39972370E+1	8.46518000E-4	5.17340000E-4	2.00000000E+2	5.17340000E-3	2.79279086E+0	3.25000000E+1	4.97432300E+5
2.40072370E+1	8.46518000E-4	5.17340000E-4	2.00000000E+2	5.17340000E-3	2.79279086E+0	3.25000000E+1	4.97432300E+5
2.40172370E+1	8.46518000E-4	2.00956000E-4	2.00000000E+2	2.00956000E-3	2.79279086E+0	3.25000000E+1	4.97432300E+5
2.40272370E+1	1.48349200E-3	8.33724000E-4	2.00000000E+2	8.33724000E-3	2.79279086E+0	3.25000000E+1	4.97432300E+5
2.40372370E+1	8.46518000E-4	2.00956000E-4	2.00000000E+2	2.00956000E-3	2.79279086E+0	3.25000000E+1	4.97432300E+5
2.40472370E+1	5.28031000E-4	2.00956000E-4	2.00000000E+2	2.00956000E-3	2.79279086E+0	3.25000000E+1	4.97432300E+5
2.40572370E+1	8.46518000E-4	8.33724000E-4	2.00000000E+2	8.33724000E-3	2.79279086E+0	3.25000000E+1	4.97432300E+5
2.40672370E+1	5.28031000E-4	1.15010800E-3	2.00000000E+2	1.15010800E-2	2.79279086E+0	3.25000000E+1	4.97432300E+5
2.40772370E+1	8.46518000E-4	2.00956000E-4	2.00000000E+2	2.00956000E-3	2.79279086E+0	3.25000000E+1	4.97432300E+5
2.48922658E+1	5.28031000E-4	5.17340000E-4	2.00000000E+2	5.17340000E-3	2.79279086E+0	3.25000000E+1	4.97432300E+5
2.49022658E+1	5.28031000E-4	2.00956000E-4	2.00000000E+2	2.00956000E-3	2.79279086E+0	3.25000000E+1	4.97432300E+5
2.49122658E+1	-4.27430000E-4	-1.15428000E-4	2.00000000E+2	-1.15428000E-3	2.79279086E+0	3.25000000E+1	4.97432300E+5
2.49222658E+1	5.28031000E-4	-1.15428000E-4	2.00000000E+2	-1.15428000E-3	2.79279086E+0	3.25000000E+1	4.97432300E+5
2.49322658E+1	5.28031000E-4	2.00956000E-4	2.00000000E+2	2.00956000E-3	2.79279086E+0	3.25000000E+1	4.97432300E+5
2.49422658E+1	2.09544000E-4	5.17340000E-4	2.00000000E+2	5.17340000E-3	2.79279086E+0	3.25000000E+1	4.97432300E+5
2.49522658E+1	2.09544000E-4	-1.15428000E-4	2.00000000E+2	-1.15428000E-3	2.79279086E+0	3.25000000E+1	4.97432300E+5
2.49622658E+1	2.09544000E-4	2.00956000E-4	2.00000000E+2	2.00956000E-3	2.79279086E+0	3.25000000E+1	4.97432300E+5
2.49722658E+1	2.09544000E-4	2.00956000E-4	2.00000000E+2	2.00956000E-3	2.79279086E+0	3.25000000E+1	4.97432300E+5
2.49822658E+1	8.46518000E-4	-1.15428000E-4	2.00000000E+2	-1.15428000E-3	2.79279086E+0	3.25000000E+1	4.97432300E+5
2.57938852E+1	8.46518000E-4	8.33724000E-4	2.00000000E+2	8.33724000E-3	2.79279086E+0	3.25000000E+1	4.97432300E+5
2.58038852E+1	8.46518000E-4	2.00956000E-4	2.00000000E+2	2.00956000E-3	2.79279086E+0	3.25000000E+1	4.97432300E+5
2.58138852E+1	8.46518000E-4	5.17340000E-4	2.00000000E+2	5.17340000E-3	2.79279086E+0	3.25000000E+1	4.97432300E+5
2.58238852E+1	5.28031000E-4	2.00956000E-4	2.00000000E+2	2.00956000E-3	2.79279086E+0	3.25000000E+1	4.97432300E+5
2.58338852E+1	5.28031000E-4	-1.15428000E-4	2.00000000E+2	-1.15428000E-3	2.79279086E+0	3.25000000E+1	4.97432300E+5
2.58438852E+1	5.28031000E-4	5.17340000E-4	2.00000000E+2	5.17340000E-3	2.79279086E+0	3.25000000E+1	4.97432300E+5
2.58538852E+1	5.28031000E-4	-1.15428000E-4	2.00000000E+2	-1.15428000E-3	2.79279086E+0	3.25000000E+1	4.97432300E+5
2.58638852E+1	5.28031000E-4	2.00956000E-4	2.00000000E+2	2.00956000E-3	2.79279086E+0	3.25000000E+1	4.97432300E+5
2.58738852E+1	5.28031000E-4	2.00956000E-4	2.00000000E+2	2.00956000E-3	2.79279086E+0	3.25000000E+1	4.97432300E+5
2.58838852E+1	5.28031000E-4	2.00956000E-4	2.00000000E+2	2.00956000E-3	2.79279086E+0	3.25000000E+1	4.97432300E+5
2.66964264E+1	2.09544000E-4	2.00956000E-4	2.00000000E+2	2.00956000E-3	2.79279086E+0	3.25000000E+1	4.97432300E+5
2.67064264E+1	5.28031000E-4	-1.15428000E-4	2.00000000E+2	-1.15428000E-3	2.79279086E+0	3.25000000E+1	4.97432300E+5
2.67164264E+1	2.09544000E-4	2.00956000E-4	2.00000000E+2	2.00956000E-3	2.79279086E+0	3.25000000E+1	4.97432300E+5
2.67264264E+1	2.09544000E-4	2.00956000E-4	2.00000000E+2	2.00956000E-3	2.79279086E+0	3.25000000E+1	4.97432300E+5
2.67364264E+1	5.28031000E-4	-7.48196000E-4	2.00000000E+2	-7.48196000E-3	2.79279086E+0	3.25000000E+1	4.97432300E+5
2.67464264E+1	5.28031000E-4	-1.15428000E-4	2.00000000E+2	-1.15428000E-3	2.79279086E+0	3.25000000E+1	4.97432300E+5
2.67564264E+1	-1.08943000E-4	-1.15428000E-4	2.00000000E+2	-1.15428000E-3	2.79279086E+0	3.25000000E+1	4.97432300E+5
2.67664264E+1	2.09544000E-4	2.00956000E-4	2.00000000E+2	2.00956000E-3	2.79279086E+0	3.25000000E+1	4.97432300E+5
2.67764264E+1	5.28031000E-4	2.00956000E-4	2.00000000E+2	2.00956000E-3	2.79279086E+0	3.25000000E+1	4.97432300E+5
2.67864264E+1	2.09544000E-4	2.00956000E-4	2.00000000E+2	2.00956000E-3	2.79279086E+0	3.25000000E+1	4.97432300E+5
2.75557952E+1	2.09544000E-4	2.00956000E-4	2.00000000E+2	2.00956000E-3	2.79279086E+0	3.25000000E+1	4.97432300E+5
2.75657952E+1	8.46518000E-4	5.17340000E-4	2.00000000E+2	5.17340000E-3	2.79279086E+0	3.25000000E+1	4.97432300E+5
2.75757952E+1	2.09544000E-4	2.00956000E-4	2.00000000E+2	2.00956000E-3	2.79279086E+0	3.25000000E+1	4.97432300E+5
2.75857952E+1	2.09544000E-4	-1.15428000E-4	2.00000000E+2	-1.15428000E-3	2.79279086E+0	3.25000000E+1	4.97432300E+5
2.75957952E+1	2.09544000E-4	-1.15428000E-4	2.00000000E+2	-1.15428000E-3	2.79279086E+0	3.25000000E+1	4.97432300E+5
2.76057952E+1	2.09544000E-4	-1.15428000E-4	2.00000000E+2	-1.15428000E-3	2.79279086E+0	3.25000000E+1	4.97432300E+5
2.76157952E+1	5.28031000E-4	2.00956000E-4	2.00000000E+2	2.00956000E-3	2.79279086E+0	3.25000000E+1	4.97432300E+5
2.76257952E+1	5.28031000E-4	2.00956000E-4	2.00000000E+2	2.00956000E-3	2.79279086E+0	3.25000000E+1	4.97432300E+5
2.76357952E+1	2.09544000E-4	-1.15428000E-4	2.00000000E+2	-1.15428000E-3	2.79279086E+0	3.25000000E+1	4.97432300E+5
2.76457952E+1	5.28031000E-4	5.17340000E-4	2.00000000E+2	5.17340000E-3	2.79279086E+0	3.25000000E+1	4.97432300E+5
2.84614844E+1	5.28031000E-4	5.17340000E-4	2.00000000E+2	5.17340000E-3	2.79279086E+0	3.25000000E+1	4.97432300E+5
2.84714844E+1	1.16500500E-3	5.17340000E-4	2.00000000E+2	5.17340000E-3	2.79279086E+0	3.25000000E+1	4.97432300E+5
2.84814844E+1	5.28031000E-4	-1.15428000E-4	2.00000000E+2	-1.15428000E-3	2.79279086E+0	3.25000000E+1	4.97432300E+5
2.84914844E+1	2.09544000E-4	5.17340000E-4	2.00000000E+2	5.17340000E-3	2.79279086E+0	3.25000000E+1	4.97432300E+5
2.85014844E+1	5.28031000E-4	2.00956000E-4	2.00000000E+2	2.00956000E-3	2.79279086E+0	3.25000000E+1	4.97432300E+5
2.85114844E+1	8.46518000E-4	8.33724000E-4	2.00000000E+2	8.33724000E-3	2.79279086E+0	3.25000000E+1	4.97432300E+5
2.85214844E+1	1.48349200E-3	-1.15428000E-4	2.00000000E+2	-1.15428000E-3	2.79279086E+0	3.25000000E+1	4.97432300E+5
2.85314844E+1	8.46518000E-4	5.17340000E-4	2.00000000E+2	5.17340000E-3	2.79279086E+0	3.25000000E+1	4.97432300E+5
2.85414844E+1	5.28031000E-4	5.17340000E-4	2.00000000E+2	5.17340000E-3	2.79279086E+0	3.25000000E+1	4.97432300E+5
2.85514844E+1	2.09544000E-4	2.00956000E-4	2.00000000E+2	2.00956000E-3	2.79279086E+0	3.25000000E+1	4.97432300E+5
2.93674922E+1	5.28031000E-4	2.00956000E-4	2.00000000E+2	2.00956000E-3	2.79279086E+0	3.25000000E+1	4.97432300E+5
2.93774922E+1	8.46518000E-4	8.33724000E-4	2.00000000E+2	8.33724000E-3	2.79279086E+0	3.25000000E+1	4.97432300E+5
2.93874922E+1	5.28031000E-4	5.17340000E-4	2.00000000E+2	5.17340000E-3	2.79279086E+0	3.25000000E+1	4.97432300E+5
2.93974922E+1	5.28031000E-4	-1.15428000E-4	2.00000000E+2	-1.15428000E-3	2.79279086E+0	3.25000000E+1	4.97432300E+5
2.94074922E+1	5.28031000E-4	2.00956000E-4	2.00000000E+2	2.00956000E-3	2.79279086E+0	3.25000000E+1	4.97432300E+5
2.94174922E+1	8.46518000E-4	8.33724000E-4	2.00000000E+2	8.33724000E-3	2.79279086E+0	3.25000000E+1	4.97432300E+5
2.94274922E+1	-1.08943000E-4	-1.15428000E-4	2.00000000E+2	-1.15428000E-3	2.79279086E+0	3.25000000E+1	4.97432300E+5
2.94374922E+1	2.09544000E-4	2.00956000E-4	2.00000000E+2	2.00956000E-3	2.79279086E+0	3.25000000E+1	4.97432300E+5
2.94474922E+1	5.28031000E-4	5.17340000E-4	2.00000000E+2	5.17340000E-3	2.79279086E+0	3.25000000E+1	4.97432300E+5
2.94574922E+1	8.46518000E-4	5.17340000E-4	2.00000000E+2	5.17340000E-3	2.79279086E+0	3.25000000E+1	4.97432300E+5
3.02564912E+1	-1.08943000E-4	5.17340000E-4	2.00000000E+2	5.17340000E-3	2.79279086E+0	3.25000000E+1	4.97432300E+5
3.02664912E+1	2.09544000E-4	2.00956000E-4	2.00000000E+2	2.00956000E-3	2.79279086E+0	3.25000000E+1	4.97432300E+5
3.02764912E+1	5.28031000E-4	5.17340000E-4	2.00000000E+2	5.17340000E-3	2.79279086E+0	3.25000000E+1	4.97432300E+5
3.02864912E+1	8.46518000E-4	2.00956000E-4	2.00000000E+2	2.00956000E-3	2.79279086E+0	3.25000000E+1	4.97432300E+5
3.02964912E+1	8.46518000E-4	2.00956000E-4	2.00000000E+2	2.00956000E-3	2.79279086E+0	3.25000000E+1	4.97432300E+5
3.03064912E+1	5.28031000E-4	8.33724000E-4	2.00000000E+2	8.33724000E-3	2.79279086E+0	3.25000000E+1	4.97432300E+5
3.03164912E+1	8.46518000E-4	-1.15428000E-4	2.00000000E+2	-1.15428000E-3	2.79279086E+0	3.25000000E+1	4.97432300E+5
3.03264912E+1	5.28031000E-4	5.17340000E-4	2.00000000E+2	5.17340000E-3	2.79279086E+0	3.25000000E+1	4.97432300E+5
3.03364912E+1	2.09544000E-4	-1.15428000E-4	2.00000000E+2	-1.15428000E-3	2.79279086E+0	3.25000000E+1	4.97432300E+5
3.03464912E+1	-1.08943000E-4	2.00956000E-4	2.00000000E+2	2.00956000E-3	2.79279086E+0	3.25000000E+1	4.97432300E+5
3.11766100E+1	5.28031000E-4	8.33724000E-4	2.00000000E+2	8.33724000E-3	2.79279086E+0	3.25000000E+1	4.97432300E+5
3.11866100E+1	5.28031000E-4	2.00956000E-4	2.00000000E+2	2.00956000E-3	2.79279086E+0	3.25000000E+1	4.97432300E+5
3.11966100E+1	2.09544000E-4	8.33724000E-4	2.00000000E+2	8.33724000E-3	2.79279086E+0	3.25000000E+1	4.97432300E+5
3.12066100E+1	2.09544000E-4	-1.15428000E-4	2.00000000E+2	-1.15428000E-3	2.79279086E+0	3.25000000E+1	4.97432300E+5
3.12166100E+1	5.28031000E-4	5.17340000E-4	2.00000000E+2	5.17340000E-3	2.79279086E+0	3.25000000E+1	4.97432300E+5
3.12266100E+1	2.09544000E-4	-1.15428000E-4	2.00000000E+2	-1.15428000E-3	2.79279086E+0	3.25000000E+1	4.97432300E+5
3.12366100E+1	5.28031000E-4	2.00956000E-4	2.00000000E+2	2.00956000E-3	2.79279086E+0	3.25000000E+1	4.97432300E+5
3.12466100E+1	5.28031000E-4	5.17340000E-4	2.00000000E+2	5.17340000E-3	2.79279086E+0	3.25000000E+1	4.97432300E+5
3.12566100E+1	8.46518000E-4	8.33724000E-4	2.00000000E+2	8.33724000E-3	2.79279086E+0	3.25000000E+1	4.97432300E+5
3.12666100E+1	2.09544000E-4	5.17340000E-4	2.00000000E+2	5.17340000E-3	2.79279086E+0	3.25000000E+1	4.97432300E+5
3.20332723E+1	-1.08943000E-4	-1.15428000E-4	2.00000000E+2	-1.15428000E-3	2.79279086E+0	3.25000000E+1	4.97432300E+5
3.20432723E+1	5.28031000E-4	5.17340000E-4	2.00000000E+2	5.17340000E-3	2.79279086E+0	3.25000000E+1	4.97432300E+5
3.20532723E+1	5.28031000E-4	5.17340000E-4	2.00000000E+2	5.17340000E-3	2.79279086E+0	3.25000000E+1	4.97432300E+5
3.20632723E+1	1.16500500E-3	-1.15428000E-4	2.00000000E+2	-1.15428000E-3	2.79279086E+0	3.25000000E+1	4.97432300E+5
3.20732723E+1	8.46518000E-4	5.17340000E-4	2.00000000E+2	5.17340000E-3	2.79279086E+0	3.25000000E+1	4.97432300E+5
3.20832723E+1	5.28031000E-4	8.33724000E-4	2.00000000E+2	8.33724000E-3	2.79279086E+0	3.25000000E+1	4.97432300E+5
3.20932723E+1	2.09544000E-4	2.00956000E-4	2.00000000E+2	2.00956000E-3	2.79279086E+0	3.25000000E+1	4.97432300E+5
3.21032723E+1	1.16500500E-3	8.33724000E-4	2.00000000E+2	8.33724000E-3	2.79279086E+0	3.25000000E+1	4.97432300E+5
3.21132723E+1	8.46518000E-4	2.00956000E-4	2.00000000E+2	2.00956000E-3	2.79279086E+0	3.25000000E+1	4.97432300E+5
3.21232723E+1	2.09544000E-4	8.33724000E-4	2.00000000E+2	8.33724000E-3	2.79279086E+0	3.25000000E+1	4.97432300E+5
3.29538212E+1	8.46518000E-4	-1.15428000E-4	2.00000000E+2	-1.15428000E-3	2.79279086E+0	3.25000000E+1	4.97432300E+5
3.29638212E+1	2.09544000E-4	8.33724000E-4	2.00000000E+2	8.33724000E-3	2.79279086E+0	3.25000000E+1	4.97432300E+5
3.29738212E+1	-1.08943000E-4	2.00956000E-4	2.00000000E+2	2.00956000E-3	2.79279086E+0	3.25000000E+1	4.97432300E+5
3.29838212E+1	2.09544000E-4	5.17340000E-4	2.00000000E+2	5.17340000E-3	2.79279086E+0	3.25000000E+1	4.97432300E+5
3.29938212E+1	2.09544000E-4	-1.15428000E-4	2.00000000E+2	-1.15428000E-3	2.79279086E+0	3.25000000E+1	4.97432300E+5
3.30038212E+1	8.46518000E-4	2.00956000E-4	2.00000000E+2	2.00956000E-3	2.79279086E+0	3.25000000E+1	4.97432300E+5
3.30138212E+1	2.09544000E-4	2.00956000E-4	2.00000000E+2	2.00956000E-3	2.79279086E+0	3.25000000E+1	4.97432300E+5
3.30238212E+1	8.46518000E-4	-1.15428000E-4	2.00000000E+2	-1.15428000E-3	2.79279086E+0	3.25000000E+1	4.97432300E+5
3.30338212E+1	2.09544000E-4	2.00956000E-4	2.00000000E+2	2.00956000E-3	2.79279086E+0	3.25000000E+1	4.97432300E+5
3.30438212E+1	5.28031000E-4	2.00956000E-4	2.00000000E+2	2.00956000E-3	2.79279086E+0	3.25000000E+1	4.97432300E+5
3.38449922E+1	5.28031000E-4	8.33724000E-4	2.00000000E+2	8.33724000E-3	2.79279086E+0	3.25000000E+1	4.97432300E+5
3.38549922E+1	5.28031000E-4	-4.31812000E-4	2.00000000E+2	-4.31812000E-3	2.79279086E+0	3.25000000E+1	4.97432300E+5
3.38649922E+1	8.46518000E-4	2.00956000E-4	2.00000000E+2	2.00956000E-3	2.79279086E+0	3.25000000E+1	4.97432300E+5
3.38749922E+1	-1.08943000E-4	-4.31812000E-4	2.00000000E+2	-4.31812000E-3	2.79279086E+0	3.25000000E+1	4.97432300E+5
3.38849922E+1	5.28031000E-4	5.17340000E-4	2.00000000E+2	5.17340000E-3	2.79279086E+0	3.25000000E+1	4.97432300E+5
3.38949922E+1	8.46518000E-4	-1.15428000E-4	2.00000000E+2	-1.15428000E-3	2.79279086E+0	3.25000000E+1	4.97432300E+5
3.39049922E+1	2.09544000E-4	2.00956000E-4	2.00000000E+2	2.00956000E-3	2.79279086E+0	3.25000000E+1	4.97432300E+5
3.39149922E+1	2.09544000E-4	2.00956000E-4	2.00000000E+2	2.00956000E-3	2.79279086E+0	3.25000000E+1	4.97432300E+5
3.39249922E+1	5.28031000E-4	5.17340000E-4	2.00000000E+2	5.17340000E-3	2.79279086E+0	3.25000000E+1	4.97432300E+5
3.39349922E+1	5.28031000E-4	5.17340000E-4	2.00000000E+2	5.17340000E-3	2.79279086E+0	3.25000000E+1	4.97432300E+5
3.47797017E+1	5.28031000E-4	2.00956000E-4	2.00000000E+2	2.00956000E-3	2.79279086E+0	3.25000000E+1	4.97432300E+5
3.47897017E+1	5.28031000E-4	-1.15428000E-4	2.00000000E+2	-1.15428000E-3	2.79279086E+0	3.25000000E+1	4.97432300E+5
3.47997017E+1	2.09544000E-4	2.00956000E-4	2.00000000E+2	2.00956000E-3	2.79279086E+0	3.25000000E+1	4.97432300E+5
3.48097017E+1	5.28031000E-4	2.00956000E-4	2.00000000E+2	2.00956000E-3	2.79279086E+0	3.25000000E+1	4.97432300E+5
3.48197017E+1	2.09544000E-4	2.00956000E-4	2.00000000E+2	2.00956000E-3	2.79279086E+0	3.25000000E+1	4.97432300E+5
3.48297017E+1	-1.08943000E-4	2.00956000E-4	2.00000000E+2	2.00956000E-3	2.79279086E+0	3.25000000E+1	4.97432300E+5
3.48397017E+1	8.46518000E-4	-1.15428000E-4	2.00000000E+2	-1.15428000E-3	2.79279086E+0	3.25000000E+1	4.97432300E+5
3.48497017E+1	5.28031000E-4	2.00956000E-4	2.00000000E+2	2.00956000E-3	2.79279086E+0	3.25000000E+1	4.97432300E+5
3.48597017E+1	5.28031000E-4	-1.15428000E-4	2.00000000E+2	-1.15428000E-3	2.79279086E+0	3.25000000E+1	4.97432300E+5
3.48697017E+1	2.09544000E-4	2.00956000E-4	2.00000000E+2	2.00956000E-3	2.79279086E+0	3.25000000E+1	4.97432300E+5
3.56837034E+1	1.48349200E-3	2.00956000E-4	2.00000000E+2	2.00956000E-3	2.79279086E+0	3.25000000E+1	4.97432300E+5
3.56937034E+1	5.28031000E-4	1.15010800E-3	2.00000000E+2	1.15010800E-2	2.79279086E+0	3.25000000E+1	4.97432300E+5
3.57037034E+1	5.28031000E-4	5.17340000E-4	2.00000000E+2	5.17340000E-3	2.79279086E+0	3.25000000E+1	4.97432300E+5
3.57137034E+1	8.46518000E-4	5.17340000E-4	2.00000000E+2	5.17340000E-3	2.79279086E+0	3.25000000E+1	4.97432300E+5
3.57237034E+1	5.28031000E-4	2.00956000E-4	2.00000000E+2	2.00956000E-3	2.79279086E+0	3.25000000E+1	4.97432300E+5
3.57337034E+1	1.16500500E-3	5.17340000E-4	2.00000000E+2	5.17340000E-3	2.79279086E+0	3.25000000E+1	4.97432300E+5
3.57437034E+1	5.28031000E-4	2.00956000E-4	2.00000000E+2	2.00956000E-3	2.79279086E+0	3.25000000E+1	4.97432300E+5
3.57537034E+1	2.09544000E-4	2.00956000E-4	2.00000000E+2	2.00956000E-3	2.79279086E+0	3.25000000E+1	4.97432300E+5
3.57637034E+1	5.28031000E-4	5.17340000E-4	2.00000000E+2	5.17340000E-3	2.79279086E+0	3.25000000E+1	4.97432300E+5
3.57737034E+1	8.46518000E-4	2.00956000E-4	2.00000000E+2	2.00956000E-3	2.79279086E+0	3.25000000E+1	4.97432300E+5
3.65879068E+1	5.28031000E-4	2.00956000E-4	2.00000000E+2	2.00956000E-3	2.79279086E+0	3.25000000E+1	4.97432300E+5
3.65979068E+1	2.09544000E-4	8.33724000E-4	2.00000000E+2	8.33724000E-3	2.79279086E+0	3.25000000E+1	4.97432300E+5
3.66079068E+1	8.46518000E-4	2.00956000E-4	2.00000000E+2	2.00956000E-3	2.79279086E+0	3.25000000E+1	4.97432300E+5
3.66179068E+1	5.28031000E-4	2.00956000E-4	2.00000000E+2	2.00956000E-3	2.79279086E+0	3.25000000E+1	4.97432300E+5
3.66279068E+1	2.09544000E-4	5.17340000E-4	2.00000000E+2	5.17340000E-3	2.79279086E+0	3.25000000E+1	4.97432300E+5
3.66379068E+1	5.28031000E-4	5.17340000E-4	2.00000000E+2	5.17340000E-3	2.79279086E+0	3.25000000E+1	4.97432300E+5
3.66479068E+1	5.28031000E-4	2.00956000E-4	2.00000000E+2	2.00956000E-3	2.79279086E+0	3.25000000E+1	4.97432300E+5
3.66579068E+1	2.09544000E-4	2.00956000E-4	2.00000000E+2	2.00956000E-3	2.79279086E+0	3.25000000E+1	4.97432300E+5
3.66679068E+1	8.46518000E-4	2.00956000E-4	2.00000000E+2	2.00956000E-3	2.79279086E+0	3.25000000E+1	4.97432300E+5
3.66779068E+1	5.28031000E-4	5.17340000E-4	2.00000000E+2	5.17340000E-3	2.79279086E+0	3.25000000E+1	4.97432300E+5
3.74601026E+1	2.09544000E-4	2.00956000E-4	2.00000000E+2	2.00956000E-3	2.79279086E+0	3.25000000E+1	4.97432300E+5
3.74701026E+1	8.46518000E-4	5.17340000E-4	2.00000000E+2	5.17340000E-3	2.79279086E+0	3.25000000E+1	4.97432300E+5
3.74801026E+1	-1.08943000E-4	8.33724000E-4	2.00000000E+2	8.33724000E-3	2.79279086E+0	3.25000000E+1	4.97432300E+5
3.74901026E+1	5.28031000E-4	2.00956000E-4	2.00000000E+2	2.00956000E-3	2.79279086E+0	3.25000000E+1	4.97432300E+5
3.75001026E+1	5.28031000E-4	2.00956000E-4	2.00000000E+2	2.00956000E-3	2.79279086E+0	3.25000000E+1	4.97432300E+5
3.75101026E+1	2.09544000E-4	-1.15428000E-4	2.00000000E+2	-1.15428000E-3	2.79279086E+0	3.25000000E+1	4.97432300E+5
3.75201026E+1	2.09544000E-4	-1.15428000E-4	2.00000000E+2	-1.15428000E-3	2.79279086E+0	3.25000000E+1	4.97432300E+5
3.75301026E+1	8.46518000E-4	-1.15428000E-4	2.00000000E+2	-1.15428000E-3	2.79279086E+0	3.25000000E+1	4.97432300E+5
3.75401026E+1	-1.08943000E-4	5.17340000E-4	2.00000000E+2	5.17340000E-3	2.79279086E+0	3.25000000E+1	4.97432300E+5
3.75501026E+1	8.46518000E-4	2.00956000E-4	2.00000000E+2	2.00956000E-3	2.79279086E+0	3.25000000E+1	4.97432300E+5
3.83651276E+1	2.09544000E-4	-7.48196000E-4	2.00000000E+2	-7.48196000E-3	2.79279086E+0	3.25000000E+1	4.97432300E+5
3.83751276E+1	5.28031000E-4	5.17340000E-4	2.00000000E+2	5.17340000E-3	2.79279086E+0	3.25000000E+1	4.97432300E+5
3.83851276E+1	5.28031000E-4	2.00956000E-4	2.00000000E+2	2.00956000E-3	2.79279086E+0	3.25000000E+1	4.97432300E+5
3.83951276E+1	2.09544000E-4	2.00956000E-4	2.00000000E+2	2.00956000E-3	2.79279086E+0	3.25000000E+1	4.97432300E+5
3.84051276E+1	5.28031000E-4	8.33724000E-4	2.00000000E+2	8.33724000E-3	2.79279086E+0	3.25000000E+1	4.97432300E+5
3.84151276E+1	8.46518000E-4	5.17340000E-4	2.00000000E+2	5.17340000E-3	2.79279086E+0	3.25000000E+1	4.97432300E+5
3.84251276E+1	8.46518000E-4	5.17340000E-4	2.00000000E+2	5.17340000E-3	2.79279086E+0	3.25000000E+1	4.97432300E+5
3.84351276E+1	5.28031000E-4	8.33724000E-4	2.00000000E+2	8.33724000E-3	2.79279086E+0	3.25000000E+1	4.97432300E+5
3.84451276E+1	8.46518000E-4	5.17340000E-4	2.00000000E+2	5.17340000E-3	2.79279086E+0	3.25000000E+1	4.97432300E+5
3.84551276E+1	8.46518000E-4	5.17340000E-4	2.00000000E+2	5.17340000E-3	2.79279086E+0	3.25000000E+1	4.97432300E+5
3.92682824E+1	1.16500500E-3	2.00956000E-4	2.00000000E+2	2.00956000E-3	2.79279086E+0	3.25000000E+1	4.97432300E+5
3.92782824E+1	5.28031000E-4	8.33724000E-4	2.00000000E+2	8.33724000E-3	2.79279086E+0	3.25000000E+1	4.97432300E+5
3.92882824E+1	8.46518000E-4	5.17340000E-4	2.00000000E+2	5.17340000E-3	2.79279086E+0	3.25000000E+1	4.97432300E+5
3.92982824E+1	1.16500500E-3	8.33724000E-4	2.00000000E+2	8.33724000E-3	2.79279086E+0	3.25000000E+1	4.97432300E+5
3.93082824E+1	2.09544000E-4	2.00956000E-4	2.00000000E+2	2.00956000E-3	2.79279086E+0	3.25000000E+1	4.97432300E+5
3.93182824E+1	2.09544000E-4	8.33724000E-4	2.00000000E+2	8.33724000E-3	2.79279086E+0	3.25000000E+1	4.97432300E+5
3.93282824E+1	5.28031000E-4	5.17340000E-4	2.00000000E+2	5.17340000E-3	2.79279086E+0	3.25000000E+1	4.97432300E+5
3.93382824E+1	2.09544000E-4	8.33724000E-4	2.00000000E+2	8.33724000E-3	2.79279086E+0	3.25000000E+1	4.97432300E+5
3.93482824E+1	5.28031000E-4	-4.31812000E-4	2.00000000E+2	-4.31812000E-3	2.79279086E+0	3.25000000E+1	4.97432300E+5
3.93582824E+1	2.09544000E-4	-1.15428000E-4	2.00000000E+2	-1.15428000E-3	2.79279086E+0	3.25000000E+1	4.97432300E+5
4.01873612E+1	5.28031000E-4	2.00956000E-4	2.00000000E+2	2.00956000E-3	2.79279086E+0	3.25000000E+1	4.97432300E+5
4.01973612E+1	2.09544000E-4	2.00956000E-4	2.00000000E+2	2.00956000E-3	2.79279086E+0	3.25000000E+1	4.97432300E+5
4.02073612E+1	5.28031000E-4	2.00956000E-4	2.00000000E+2	2.00956000E-3	2.79279086E+0	3.25000000E+1	4.97432300E+5
4.02173612E+1	5.28031000E-4	2.00956000E-4	2.00000000E+2	2.00956000E-3	2.79279086E+0	3.25000000E+1	4.97432300E+5
4.02273612E+1	5.28031000E-4	-1.15428000E-4	2.00000000E+2	-1.15428000E-3	2.79279086E+0	3.25000000E+1	4.97432300E+5
4.02373612E+1	5.28031000E-4	2.00956000E-4	2.00000000E+2	2.00956000E-3	2.79279086E+0	3.25000000E+1	4.97432300E+5
4.02473612E+1	5.28031000E-4	2.00956000E-4	2.00000000E+2	2.00956000E-3	2.79279086E+0	3.25000000E+1	4.97432300E+5
4.02573612E+1	2.09544000E-4	2.00956000E-4	2.00000000E+2	2.00956000E-3	2.79279086E+0	3.25000000E+1	4.97432300E+5
4.02673612E+1	5.28031000E-4	-1.15428000E-4	2.00000000E+2	-1.15428000E-3	2.79279086E+0	3.25000000E+1	4.97432300E+5
4.02773612E+1	8.46518000E-4	-1.15428000E-4	2.00000000E+2	-1.15428000E-3	2.79279086E+0	3.25000000E+1	4.97432300E+5
4.10908680E+1	1.48349200E-3	5.17340000E-4	2.00000000E+2	5.17340000E-3	2.79279086E+0	3.25000000E+1	4.97432300E+5
4.11008680E+1	5.28031000E-4	5.17340000E-4	2.00000000E+2	5.17340000E-3	2.79279086E+0	3.25000000E+1	4.97432300E+5
4.11108680E+1	5.28031000E-4	2.00956000E-4	2.00000000E+2	2.00956000E-3	2.79279086E+0	3.25000000E+1	4.97432300E+5
4.11208680E+1	2.09544000E-4	-1.15428000E-4	2.00000000E+2	-1.15428000E-3	2.79279086E+0	3.25000000E+1	4.97432300E+5
4.11308680E+1	2.09544000E-4	-4.31812000E-4	2.00000000E+2	-4.31812000E-3	2.79279086E+0	3.25000000E+1	4.97432300E+5
4.11408680E+1	2.09544000E-4	2.00956000E-4	2.00000000E+2	2.00956000E-3	2.79279086E+0	3.25000000E+1	4.97432300E+5
4.11508680E+1	8.46518000E-4	5.17340000E-4	2.00000000E+2	5.17340000E-3	2.79279086E+0	3.25000000E+1	4.97432300E+5
4.11608680E+1	5.28031000E-4	2.00956000E-4	2.00000000E+2	2.00956000E-3	2.79279086E+0	3.25000000E+1	4.97432300E+5
4.11708680E+1	8.46518000E-4	-1.15428000E-4	2.00000000E+2	-1.15428000E-3	2.79279086E+0	3.25000000E+1	4.97432300E+5
4.11808680E+1	5.28031000E-4	-1.15428000E-4	2.00000000E+2	-1.15428000E-3	2.79279086E+0	3.25000000E+1	4.97432300E+5
4.20274849E+1	1.16500500E-3	5.17340000E-4	2.00000000E+2	5.17340000E-3	2.79279086E+0	3.25000000E+1	4.97432300E+5
4.20374849E+1	5.28031000E-4	2.00956000E-4	2.00000000E+2	2.00956000E-3	2.79279086E+0	3.25000000E+1	4.97432300E+5
4.20474849E+1	5.28031000E-4	5.17340000E-4	2.00000000E+2	5.17340000E-3	2.79279086E+0	3.25000000E+1	4.97432300E+5
4.20574849E+1	-1.08943000E-4	2.00956000E-4	2.00000000E+2	2.00956000E-3	2.79279086E+0	3.25000000E+1	4.97432300E+5
4.20674849E+1	2.09544000E-4	5.17340000E-4	2.00000000E+2	5.17340000E-3	2.79279086E+0	3.25000000E+1	4.97432300E+5
4.20774849E+1	8.46518000E-4	5.17340000E-4	2.00000000E+2	5.17340000E-3	2.79279086E+0	3.25000000E+1	4.97432300E+5
4.20874849E+1	8.46518000E-4	2.00956000E-4	2.00000000E+2	2.00956000E-3	2.79279086E+0	3.25000000E+1	4.97432300E+5
4.20974849E+1	2.09544000E-4	5.17340000E-4	2.00000000E+2	5.17340000E-3	2.79279086E+0	3.25000000E+1	4.97432300E+5
4.21074849E+1	2.09544000E-4	-1.15428000E-4	2.00000000E+2	-1.15428000E-3	2.79279086E+0	3.25000000E+1	4.97432300E+5
4.21174849E+1	5.28031000E-4	2.00956000E-4	2.00000000E+2	2.00956000E-3	2.79279086E+0	3.25000000E+1	4.97432300E+5
4.28852601E+1	5.28031000E-4	-1.15428000E-4	2.00000000E+2	-1.15428000E-3	2.79279086E+0	3.25000000E+1	4.97432300E+5
4.28952601E+1	2.09544000E-4	5.17340000E-4	2.00000000E+2	5.17340000E-3	2.79279086E+0	3.25000000E+1	4.97432300E+5
4.29052601E+1	5.28031000E-4	2.00956000E-4	2.00000000E+2	2.00956000E-3	2.79279086E+0	3.25000000E+1	4.97432300E+5
4.29152601E+1	5.28031000E-4	-1.15428000E-4	2.00000000E+2	-1.15428000E-3	2.79279086E+0	3.25000000E+1	4.97432300E+5
4.29252601E+1	8.46518000E-4	5.17340000E-4	2.00000000E+2	5.17340000E-3	2.79279086E+0	3.25000000E+1	4.97432300E+5
4.29352601E+1	-1.08943000E-4	2.00956000E-4	2.00000000E+2	2.00956000E-3	2.79279086E+0	3.25000000E+1	4.97432300E+5
4.29452601E+1	5.28031000E-4	5.17340000E-4	2.00000000E+2	5.17340000E-3	2.79279086E+0	3.25000000E+1	4.97432300E+5
4.29552601E+1	2.09544000E-4	2.00956000E-4	2.00000000E+2	2.00956000E-3	2.79279086E+0	3.25000000E+1	4.97432300E+5
4.29652601E+1	5.28031000E-4	2.00956000E-4	2.00000000E+2	2.00956000E-3	2.79279086E+0	3.25000000E+1	4.97432300E+5
4.29752601E+1	5.28031000E-4	5.17340000E-4	2.00000000E+2	5.17340000E-3	2.79279086E+0	3.25000000E+1	4.97432300E+5
4.37621179E+1	5.28031000E-4	2.00956000E-4	2.00000000E+2	2.00956000E-3	2.79279086E+0	3.25000000E+1	4.97432300E+5
4.37721179E+1	2.09544000E-4	-1.15428000E-4	2.00000000E+2	-1.15428000E-3	2.79279086E+0	3.25000000E+1	4.97432300E+5
4.37821179E+1	5.28031000E-4	-4.31812000E-4	2.00000000E+2	-4.31812000E-3	2.79279086E+0	3.25000000E+1	4.97432300E+5
4.37921179E+1	8.46518000E-4	-4.31812000E-4	2.00000000E+2	-4.31812000E-3	2.79279086E+0	3.25000000E+1	4.97432300E+5
4.38021179E+1	8.46518000E-4	5.17340000E-4	2.00000000E+2	5.17340000E-3	2.79279086E+0	3.25000000E+1	4.97432300E+5
4.38121179E+1	5.28031000E-4	8.33724000E-4	2.00000000E+2	8.33724000E-3	2.79279086E+0	3.25000000E+1	4.97432300E+5
4.38221179E+1	2.09544000E-4	2.00956000E-4	2.00000000E+2	2.00956000E-3	2.79279086E+0	3.25000000E+1	4.97432300E+5
4.38321179E+1	8.46518000E-4	2.00956000E-4	2.00000000E+2	2.00956000E-3	2.79279086E+0	3.25000000E+1	4.97432300E+5
4.38421179E+1	8.46518000E-4	5.17340000E-4	2.00000000E+2	5.17340000E-3	2.79279086E+0	3.25000000E+1	4.97432300E+5
4.38521179E+1	5.28031000E-4	2.00956000E-4	2.00000000E+2	2.00956000E-3	2.79279086E+0	3.25000000E+1	4.97432300E+5
4.46676636E+1	1.16500500E-3	5.17340000E-4	2.00000000E+2	5.17340000E-3	2.79279086E+0	3.25000000E+1	4.97432300E+5
4.46776636E+1	5.28031000E-4	2.00956000E-4	2.00000000E+2	2.00956000E-3	2.79279086E+0	3.25000000E+1	4.97432300E+5
4.46876636E+1	8.46518000E-4	2.00956000E-4	2.00000000E+2	2.00956000E-3	2.79279086E+0	3.25000000E+1	4.97432300E+5
4.46976636E+1	8.46518000E-4	-1.15428000E-4	2.00000000E+2	-1.15428000E-3	2.79279086E+0	3.25000000E+1	4.97432300E+5
4.47076636E+1	5.28031000E-4	5.17340000E-4	2.00000000E+2	5.17340000E-3	2.79279086E+0	3.25000000E+1	4.97432300E+5
4.47176636E+1	5.28031000E-4	-4.31812000E-4	2.00000000E+2	-4.31812000E-3	2.79279086E+0	3.25000000E+1	4.97432300E+5
4.47276636E+1	5.28031000E-4	2.00956000E-4	2.00000000E+2	2.00956000E-3	2.79279086E+0	3.25000000E+1	4.97432300E+5
4.47376636E+1	8.46518000E-4	2.00956000E-4	2.00000000E+2	2.00956000E-3	2.79279086E+0	3.25000000E+1	4.97432300E+5
4.47476636E+1	5.28031000E-4	2.00956000E-4	2.00000000E+2	2.00956000E-3	2.79279086E+0	3.25000000E+1	4.97432300E+5
4.47576636E+1	8.46518000E-4	8.33724000E-4	2.00000000E+2	8.33724000E-3	2.79279086E+0	3.25000000E+1	4.97432300E+5
4.55760531E+1	5.28031000E-4	2.00956000E-4	2.00000000E+2	2.00956000E-3	2.79279086E+0	3.25000000E+1	4.97432300E+5
4.55860531E+1	-1.08943000E-4	5.17340000E-4	2.00000000E+2	5.17340000E-3	2.79279086E+0	3.25000000E+1	4.97432300E+5
4.55960531E+1	5.28031000E-4	-1.15428000E-4	2.00000000E+2	-1.15428000E-3	2.79279086E+0	3.25000000E+1	4.97432300E+5
4.56060531E+1	-1.08943000E-4	-1.15428000E-4	2.00000000E+2	-1.15428000E-3	2.79279086E+0	3.25000000E+1	4.97432300E+5
4.56160531E+1	8.46518000E-4	2.00956000E-4	2.00000000E+2	2.00956000E-3	2.79279086E+0	3.25000000E+1	4.97432300E+5
4.56260531E+1	8.46518000E-4	-1.15428000E-4	2.00000000E+2	-1.15428000E-3	2.79279086E+0	3.25000000E+1	4.97432300E+5
4.56360531E+1	5.28031000E-4	5.17340000E-4	2.00000000E+2	5.17340000E-3	2.79279086E+0	3.25000000E+1	4.97432300E+5
4.56460531E+1	5.28031000E-4	-4.31812000E-4	2.00000000E+2	-4.31812000E-3	2.79279086E+0	3.25000000E+1	4.97432300E+5
4.56560531E+1	8.46518000E-4	5.17340000E-4	2.00000000E+2	5.17340000E-3	2.79279086E+0	3.25000000E+1	4.97432300E+5
4.56660531E+1	2.09544000E-4	2.00956000E-4	2.00000000E+2	2.00956000E-3	2.79279086E+0	3.25000000E+1	4.97432300E+5
4.64657698E+1	5.28031000E-4	2.00956000E-4	2.00000000E+2	2.00956000E-3	2.79279086E+0	3.25000000E+1	4.97432300E+5
4.64757698E+1	8.46518000E-4	2.00956000E-4	2.00000000E+2	2.00956000E-3	2.79279086E+0	3.25000000E+1	4.97432300E+5
4.64857698E+1	8.46518000E-4	2.00956000E-4	2.00000000E+2	2.00956000E-3	2.79279086E+0	3.25000000E+1	4.97432300E+5
4.64957698E+1	-1.08943000E-4	2.00956000E-4	2.00000000E+2	2.00956000E-3	2.79279086E+0	3.25000000E+1	4.97432300E+5
4.65057698E+1	5.28031000E-4	-1.15428000E-4	2.00000000E+2	-1.15428000E-3	2.79279086E+0	3.25000000E+1	4.97432300E+5
4.65157698E+1	5.28031000E-4	-1.15428000E-4	2.00000000E+2	-1.15428000E-3	2.79279086E+0	3.25000000E+1	4.97432300E+5
4.65257698E+1	8.46518000E-4	-7.48196000E-4	2.00000000E+2	-7.48196000E-3	2.79279086E+0	3.25000000E+1	4.97432300E+5
4.65357698E+1	2.09544000E-4	2.00956000E-4	2.00000000E+2	2.00956000E-3	2.79279086E+0	3.25000000E+1	4.97432300E+5
4.65457698E+1	2.09544000E-4	2.00956000E-4	2.00000000E+2	2.00956000E-3	2.79279086E+0	3.25000000E+1	4.97432300E+5
4.65557698E+1	5.28031000E-4	2.00956000E-4	2.00000000E+2	2.00956000E-3	2.79279086E+0	3.25000000E+1	4.97432300E+5
4.73701544E+1	8.46518000E-4	2.00956000E-4	2.00000000E+2	2.00956000E-3	2.79279086E+0	3.25000000E+1	4.97432300E+5
4.73801544E+1	5.28031000E-4	-1.15428000E-4	2.00000000E+2	-1.15428000E-3	2.79279086E+0	3.25000000E+1	4.97432300E+5
4.73901544E+1	-1.08943000E-4	2.00956000E-4	2.00000000E+2	2.00956000E-3	2.79279086E+0	3.25000000E+1	4.97432300E+5
4.74001544E+1	5.28031000E-4	-1.15428000E-4	2.00000000E+2	-1.15428000E-3	2.79279086E+0	3.25000000E+1	4.97432300E+5
4.74101544E+1	2.09544000E-4	-1.15428000E-4	2.00000000E+2	-1.15428000E-3	2.79279086E+0	3.25000000E+1	4.97432300E+5
4.74201544E+1	8.46518000E-4	5.17340000E-4	2.00000000E+2	5.17340000E-3	2.79279086E+0	3.25000000E+1	4.97432300E+5
4.74301544E+1	5.28031000E-4	8.33724000E-4	2.00000000E+2	8.33724000E-3	2.79279086E+0	3.25000000E+1	4.97432300E+5
4.74401544E+1	1.16500500E-3	2.00956000E-4	2.00000000E+2	2.00956000E-3	2.79279086E+0	3.25000000E+1	4.97432300E+5
4.74501544E+1	5.28031000E-4	8.33724000E-4	2.00000000E+2	8.33724000E-3	2.79279086E+0	3.25000000E+1	4.97432300E+5
4.74601544E+1	1.16500500E-3	2.00956000E-4	2.00000000E+2	2.00956000E-3	2.79279086E+0	3.25000000E+1	4.97432300E+5
4.82135987E+1	8.46518000E-4	-1.15428000E-4	2.00000000E+2	-1.15428000E-3	2.79279086E+0	3.25000000E+1	4.97432300E+5
4.82235987E+1	8.46518000E-4	5.17340000E-4	2.00000000E+2	5.17340000E-3	2.79279086E+0	3.25000000E+1	4.97432300E+5
4.82335987E+1	2.09544000E-4	2.00956000E-4	2.00000000E+2	2.00956000E-3	2.79279086E+0	3.25000000E+1	4.97432300E+5
4.82435987E+1	5.28031000E-4	2.00956000E-4	2.00000000E+2	2.00956000E-3	2.79279086E+0	3.25000000E+1	4.97432300E+5
4.82535987E+1	5.28031000E-4	2.00956000E-4	2.00000000E+2	2.00956000E-3	2.79279086E+0	3.25000000E+1	4.97432300E+5
4.82635987E+1	2.09544000E-4	2.00956000E-4	2.00000000E+2	2.00956000E-3	2.79279086E+0	3.25000000E+1	4.97432300E+5
4.82735987E+1	2.09544000E-4	2.00956000E-4	2.00000000E+2	2.00956000E-3	2.79279086E+0	3.25000000E+1	4.97432300E+5
4.82835987E+1	2.09544000E-4	2.00956000E-4	2.00000000E+2	2.00956000E-3	2.79279086E+0	3.25000000E+1	4.97432300E+5
4.82935987E+1	2.09544000E-4	-1.15428000E-4	2.00000000E+2	-1.15428000E-3	2.79279086E+0	3.25000000E+1	4.97432300E+5
4.83035987E+1	5.28031000E-4	-1.15428000E-4	2.00000000E+2	-1.15428000E-3	2.79279086E+0	3.25000000E+1	4.97432300E+5
4.90850372E+1	2.09544000E-4	2.00956000E-4	2.00000000E+2	2.00956000E-3	2.79279086E+0	3.25000000E+1	4.97432300E+5
4.90950372E+1	5.28031000E-4	2.00956000E-4	2.00000000E+2	2.00956000E-3	2.79279086E+0	3.25000000E+1	4.97432300E+5
4.91050372E+1	5.28031000E-4	2.00956000E-4	2.00000000E+2	2.00956000E-3	2.79279086E+0	3.25000000E+1	4.97432300E+5
4.91150372E+1	2.09544000E-4	5.17340000E-4	2.00000000E+2	5.17340000E-3	2.79279086E+0	3.25000000E+1	4.97432300E+5
4.91250372E+1	5.28031000E-4	8.33724000E-4	2.00000000E+2	8.33724000E-3	2.79279086E+0	3.25000000E+1	4.97432300E+5
4.91350372E+1	8.46518000E-4	5.17340000E-4	2.00000000E+2	5.17340000E-3	2.79279086E+0	3.25000000E+1	4.97432300E+5
4.91450372E+1	2.09544000E-4	2.00956000E-4	2.00000000E+2	2.00956000E-3	2.79279086E+0	3.25000000E+1	4.97432300E+5
4.91550372E+1	8.46518000E-4	-1.15428000E-4	2.00000000E+2	-1.15428000E-3	2.79279086E+0	3.25000000E+1	4.97432300E+5
4.91650372E+1	8.46518000E-4	5.17340000E-4	2.00000000E+2	5.17340000E-3	2.79279086E+0	3.25000000E+1	4.97432300E+5
4.91750372E+1	8.46518000E-4	5.17340000E-4	2.00000000E+2	5.17340000E-3	2.79279086E+0	3.25000000E+1	4.97432300E+5
4.99907889E+1	5.28031000E-4	2.00956000E-4	2.00000000E+2	2.00956000E-3	2.79279086E+0	3.25000000E+1	4.97432300E+5
5.00007889E+1	5.28031000E-4	8.33724000E-4	2.00000000E+2	8.33724000E-3	2.79279086E+0	3.25000000E+1	4.97432300E+5
5.00107889E+1	-1.08943000E-4	2.00956000E-4	2.00000000E+2	2.00956000E-3	2.79279086E+0	3.25000000E+1	4.97432300E+5
5.00207889E+1	2.09544000E-4	2.00956000E-4	2.00000000E+2	2.00956000E-3	2.79279086E+0	3.25000000E+1	4.97432300E+5
5.00307889E+1	5.28031000E-4	5.17340000E-4	2.00000000E+2	5.17340000E-3	2.79279086E+0	3.25000000E+1	4.97432300E+5
5.00407889E+1	5.28031000E-4	2.00956000E-4	2.00000000E+2	2.00956000E-3	2.79279086E+0	3.25000000E+1	4.97432300E+5
5.00507889E+1	5.28031000E-4	-1.15428000E-4	2.00000000E+2	-1.15428000E-3	2.79279086E+0	3.25000000E+1	4.97432300E+5
5.00607889E+1	2.09544000E-4	2.00956000E-4	2.00000000E+2	2.00956000E-3	2.79279086E+0	3.25000000E+1	4.97432300E+5
5.00707889E+1	1.16500500E-3	2.00956000E-4	2.00000000E+2	2.00956000E-3	2.79279086E+0	3.25000000E+1	4.97432300E+5
5.00807889E+1	5.28031000E-4	5.17340000E-4	2.00000000E+2	5.17340000E-3	2.79279086E+0	3.25000000E+1	4.97432300E+5
5.08574324E+1	8.46518000E-4	8.33724000E-4	2.00000000E+2	8.33724000E-3	2.79279086E+0	3.25000000E+1	4.97432300E+5
5.08674324E+1	5.28031000E-4	2.00956000E-4	2.00000000E+2	2.00956000E-3	2.79279086E+0	3.25000000E+1	4.97432300E+5
5.08774324E+1	-1.08943000E-4	2.00956000E-4	2.00000000E+2	2.00956000E-3	2.79279086E+0	3.25000000E+1	4.97432300E+5
5.08874324E+1	5.28031000E-4	5.17340000E-4	2.00000000E+2	5.17340000E-3	2.79279086E+0	3.25000000E+1	4.97432300E+5
5.08974324E+1	5.28031000E-4	8.33724000E-4	2.00000000E+2	8.33724000E-3	2.79279086E+0	3.25000000E+1	4.97432300E+5
5.09074324E+1	5.28031000E-4	5.17340000E-4	2.00000000E+2	5.17340000E-3	2.79279086E+0	3.25000000E+1	4.97432300E+5
5.09174324E+1	8.46518000E-4	2.00956000E-4	2.00000000E+2	2.00956000E-3	2.79279086E+0	3.25000000E+1	4.97432300E+5
5.09274324E+1	1.16500500E-3	2.00956000E-4	2.00000000E+2	2.00956000E-3	2.79279086E+0	3.25000000E+1	4.97432300E+5
5.09374324E+1	5.28031000E-4	2.00956000E-4	2.00000000E+2	2.00956000E-3	2.79279086E+0	3.25000000E+1	4.97432300E+5
5.09474324E+1	5.28031000E-4	2.00956000E-4	2.00000000E+2	2.00956000E-3	2.79279086E+0	3.25000000E+1	4.97432300E+5
5.17483840E+1	8.46518000E-4	5.17340000E-4	2.00000000E+2	5.17340000E-3	2.79279086E+0	3.25000000E+1	4.97432300E+5
5.17583840E+1	5.28031000E-4	-1.15428000E-4	2.00000000E+2	-1.15428000E-3	2.79279086E+0	3.25000000E+1	4.97432300E+5
5.17683840E+1	1.48349200E-3	5.17340000E-4	2.00000000E+2	5.17340000E-3	2.79279086E+0	3.25000000E+1	4.97432300E+5
5.17783840E+1	8.46518000E-4	2.00956000E-4	2.00000000E+2	2.00956000E-3	2.79279086E+0	3.25000000E+1	4.97432300E+5
5.17883840E+1	1.16500500E-3	-1.15428000E-4	2.00000000E+2	-1.15428000E-3	2.79279086E+0	3.25000000E+1	4.97432300E+5
5.17983840E+1	5.28031000E-4	2.00956000E-4	2.00000000E+2	2.00956000E-3	2.79279086E+0	3.25000000E+1	4.97432300E+5
5.18083840E+1	5.28031000E-4	-1.15428000E-4	2.00000000E+2	-1.15428000E-3	2.79279086E+0	3.25000000E+1	4.97432300E+5
5.18183840E+1	5.28031000E-4	2.00956000E-4	2.00000000E+2	2.00956000E-3	2.79279086E+0	3.25000000E+1	4.97432300E+5
5.18283840E+1	2.09544000E-4	5.17340000E-4	2.00000000E+2	5.17340000E-3	2.79279086E+0	3.25000000E+1	4.97432300E+5
5.18383840E+1	2.09544000E-4	2.00956000E-4	2.00000000E+2	2.00956000E-3	2.79279086E+0	3.25000000E+1	4.97432300E+5
5.26226816E+1	5.28031000E-4	2.00956000E-4	2.00000000E+2	2.00956000E-3	2.79279086E+0	3.25000000E+1	4.97432300E+5
5.26326816E+1	5.28031000E-4	-1.15428000E-4	2.00000000E+2	-1.15428000E-3	2.79279086E+0	3.25000000E+1	4.97432300E+5
5.26426816E+1	8.46518000E-4	8.33724000E-4	2.00000000E+2	8.33724000E-3	2.79279086E+0	3.25000000E+1	4.97432300E+5
5.26526816E+1	8.46518000E-4	-1.15428000E-4	2.00000000E+2	-1.15428000E-3	2.79279086E+0	3.25000000E+1	4.97432300E+5
5.26626816E+1	5.28031000E-4	-1.15428000E-4	2.00000000E+2	-1.15428000E-3	2.79279086E+0	3.25000000E+1	4.97432300E+5
5.26726816E+1	5.28031000E-4	2.00956000E-4	2.00000000E+2	2.00956000E-3	2.79279086E+0	3.25000000E+1	4.97432300E+5
5.26826816E+1	8.46518000E-4	8.33724000E-4	2.00000000E+2	8.33724000E-3	2.79279086E+0	3.25000000E+1	4.97432300E+5
5.26926816E+1	5.28031000E-4	8.33724000E-4	2.00000000E+2	8.33724000E-3	2.79279086E+0	3.25000000E+1	4.97432300E+5
5.27026816E+1	8.46518000E-4	2.00956000E-4	2.00000000E+2	2.00956000E-3	2.79279086E+0	3.25000000E+1	4.97432300E+5
5.27126816E+1	2.09544000E-4	8.33724000E-4	2.00000000E+2	8.33724000E-3	2.79279086E+0	3.25000000E+1	4.97432300E+5
5.35433588E+1	5.28031000E-4	2.00956000E-4	2.00000000E+2	2.00956000E-3	2.79279086E+0	3.25000000E+1	4.97432300E+5
5.35533588E+1	8.46518000E-4	-4.31812000E-4	2.00000000E+2	-4.31812000E-3	2.79279086E+0	3.25000000E+1	4.97432300E+5
5.35633588E+1	1.16500500E-3	-1.15428000E-4	2.00000000E+2	-1.15428000E-3	2.79279086E+0	3.25000000E+1	4.97432300E+5
5.35733588E+1	8.46518000E-4	2.00956000E-4	2.00000000E+2	2.00956000E-3	2.79279086E+0	3.25000000E+1	4.97432300E+5
5.35833588E+1	1.16500500E-3	-1.15428000E-4	2.00000000E+2	-1.15428000E-3	2.79279086E+0	3.25000000E+1	4.97432300E+5
5.35933588E+1	5.28031000E-4	5.17340000E-4	2.00000000E+2	5.17340000E-3	2.79279086E+0	3.25000000E+1	4.97432300E+5
5.36033588E+1	5.28031000E-4	2.00956000E-4	2.00000000E+2	2.00956000E-3	2.79279086E+0	3.25000000E+1	4.97432300E+5
5.36133588E+1	5.28031000E-4	2.00956000E-4	2.00000000E+2	2.00956000E-3	2.79279086E+0	3.25000000E+1	4.97432300E+5
5.36233588E+1	2.09544000E-4	-1.15428000E-4	2.00000000E+2	-1.15428000E-3	2.79279086E+0	3.25000000E+1	4.97432300E+5
5.36333588E+1	8.46518000E-4	-1.15428000E-4	2.00000000E+2	-1.15428000E-3	2.79279086E+0	3.25000000E+1	4.97432300E+5
5.43837600E+1	1.48349200E-3	-1.15428000E-4	2.00000000E+2	-1.15428000E-3	2.79279086E+0	3.25000000E+1	4.97432300E+5
5.43937600E+1	2.09544000E-4	8.33724000E-4	2.00000000E+2	8.33724000E-3	2.79279086E+0	3.25000000E+1	4.97432300E+5
5.44037600E+1	5.28031000E-4	5.17340000E-4	2.00000000E+2	5.17340000E-3	2.79279086E+0	3.25000000E+1	4.97432300E+5
5.44137600E+1	5.28031000E-4	-1.15428000E-4	2.00000000E+2	-1.15428000E-3	2.79279086E+0	3.25000000E+1	4.97432300E+5
5.44237600E+1	2.09544000E-4	5.17340000E-4	2.00000000E+2	5.17340000E-3	2.79279086E+0	3.25000000E+1	4.97432300E+5
5.44337600E+1	1.16500500E-3	5.17340000E-4	2.00000000E+2	5.17340000E-3	2.79279086E+0	3.25000000E+1	4.97432300E+5
5.44437600E+1	5.28031000E-4	5.17340000E-4	2.00000000E+2	5.17340000E-3	2.79279086E+0	3.25000000E+1	4.97432300E+5
5.44537600E+1	2.09544000E-4	2.00956000E-4	2.00000000E+2	2.00956000E-3	2.79279086E+0	3.25000000E+1	4.97432300E+5
5.44637600E+1	5.28031000E-4	2.00956000E-4	2.00000000E+2	2.00956000E-3	2.79279086E+0	3.25000000E+1	4.97432300E+5
5.44737600E+1	5.28031000E-4	8.33724000E-4	2.00000000E+2	8.33724000E-3	2.79279086E+0	3.25000000E+1	4.97432300E+5
5.53035979E+1	5.28031000E-4	-1.15428000E-4	2.00000000E+2	-1.15428000E-3	2.79279086E+0	3.25000000E+1	4.97432300E+5
5.53135979E+1	2.09544000E-4	2.00956000E-4	2.00000000E+2	2.00956000E-3	2.79279086E+0	3.25000000E+1	4.97432300E+5
5.53235979E+1	5.28031000E-4	2.00956000E-4	2.00000000E+2	2.00956000E-3	2.79279086E+0	3.25000000E+1	4.97432300E+5
5.53335979E+1	5.28031000E-4	5.17340000E-4	2.00000000E+2	5.17340000E-3	2.79279086E+0	3.25000000E+1	4.97432300E+5
5.53435979E+1	1.48349200E-3	2.00956000E-4	2.00000000E+2	2.00956000E-3	2.79279086E+0	3.25000000E+1	4.97432300E+5
5.53535979E+1	5.28031000E-4	-1.15428000E-4	2.00000000E+2	-1.15428000E-3	2.79279086E+0	3.25000000E+1	4.97432300E+5
5.53635979E+1	5.28031000E-4	8.33724000E-4	2.00000000E+2	8.33724000E-3	2.79279086E+0	3.25000000E+1	4.97432300E+5
5.53735979E+1	5.28031000E-4	2.00956000E-4	2.00000000E+2	2.00956000E-3	2.79279086E+0	3.25000000E+1	4.97432300E+5
5.53835979E+1	2.09544000E-4	5.17340000E-4	2.00000000E+2	5.17340000E-3	2.79279086E+0	3.25000000E+1	4.97432300E+5
5.53935979E+1	2.09544000E-4	5.17340000E-4	2.00000000E+2	5.17340000E-3	2.79279086E+0	3.25000000E+1	4.97432300E+5
5.61746836E+1	5.28031000E-4	-1.15428000E-4	2.00000000E+2	-1.15428000E-3	2.79279086E+0	3.25000000E+1	4.97432300E+5
5.61846836E+1	-1.08943000E-4	-1.15428000E-4	2.00000000E+2	-1.15428000E-3	2.79279086E+0	3.25000000E+1	4.97432300E+5
5.61946836E+1	5.28031000E-4	2.00956000E-4	2.00000000E+2	2.00956000E-3	2.79279086E+0	3.25000000E+1	4.97432300E+5
5.62046836E+1	5.28031000E-4	-1.15428000E-4	2.00000000E+2	-1.15428000E-3	2.79279086E+0	3.25000000E+1	4.97432300E+5
5.62146836E+1	8.46518000E-4	2.00956000E-4	2.00000000E+2	2.00956000E-3	2.79279086E+0	3.25000000E+1	4.97432300E+5
5.62246836E+1	8.46518000E-4	1.15010800E-3	2.00000000E+2	1.15010800E-2	2.79279086E+0	3.25000000E+1	4.97432300E+5
5.62346836E+1	2.09544000E-4	8.33724000E-4	2.00000000E+2	8.33724000E-3	2.79279086E+0	3.25000000E+1	4.97432300E+5
5.62446836E+1	5.28031000E-4	5.17340000E-4	2.00000000E+2	5.17340000E-3	2.79279086E+0	3.25000000E+1	4.97432300E+5
5.62546836E+1	5.28031000E-4	5.17340000E-4	2.00000000E+2	5.17340000E-3	2.79279086E+0	3.25000000E+1	4.97432300E+5
5.62646836E+1	5.28031000E-4	2.00956000E-4	2.00000000E+2	2.00956000E-3	2.79279086E+0	3.25000000E+1	4.97432300E+5
5.70805402E+1	2.09544000E-4	5.17340000E-4	2.00000000E+2	5.17340000E-3	2.79279086E+0	3.25000000E+1	4.97432300E+5
5.70905402E+1	5.28031000E-4	-1.15428000E-4	2.00000000E+2	-1.15428000E-3	2.79279086E+0	3.25000000E+1	4.97432300E+5
5.71005402E+1	5.28031000E-4	2.00956000E-4	2.00000000E+2	2.00956000E-3	2.79279086E+0	3.25000000E+1	4.97432300E+5
5.71105402E+1	8.46518000E-4	5.17340000E-4	2.00000000E+2	5.17340000E-3	2.79279086E+0	3.25000000E+1	4.97432300E+5
5.71205402E+1	2.09544000E-4	-1.15428000E-4	2.00000000E+2	-1.15428000E-3	2.79279086E+0	3.25000000E+1	4.97432300E+5
5.71305402E+1	2.09544000E-4	-1.15428000E-4	2.00000000E+2	-1.15428000E-3	2.79279086E+0	3.25000000E+1	4.97432300E+5
5.71405402E+1	2.09544000E-4	-1.15428000E-4	2.00000000E+2	-1.15428000E-3	2.79279086E+0	3.25000000E+1	4.97432300E+5
5.71505402E+1	5.28031000E-4	-1.15428000E-4	2.00000000E+2	-1.15428000E-3	2.79279086E+0	3.25000000E+1	4.97432300E+5
5.71605402E+1	2.09544000E-4	-1.15428000E-4	2.00000000E+2	-1.15428000E-3	2.79279086E+0	3.25000000E+1	4.97432300E+5
5.71705402E+1	5.28031000E-4	2.00956000E-4	2.00000000E+2	2.00956000E-3	2.79279086E+0	3.25000000E+1	4.97432300E+5
5.79379811E+1	8.46518000E-4	5.17340000E-4	2.00000000E+2	5.17340000E-3	2.79279086E+0	3.25000000E+1	4.97432300E+5
5.79479811E+1	8.46518000E-4	5.17340000E-4	2.00000000E+2	5.17340000E-3	2.79279086E+0	3.25000000E+1	4.97432300E+5
5.79579811E+1	5.28031000E-4	8.33724000E-4	2.00000000E+2	8.33724000E-3	2.79279086E+0	3.25000000E+1	4.97432300E+5
5.79679811E+1	8.46518000E-4	2.00956000E-4	2.00000000E+2	2.00956000E-3	2.79279086E+0	3.25000000E+1	4.97432300E+5
5.79779811E+1	5.28031000E-4	8.33724000E-4	2.00000000E+2	8.33724000E-3	2.79279086E+0	3.25000000E+1	4.97432300E+5
5.79879811E+1	5.28031000E-4	-1.15428000E-4	2.00000000E+2	-1.15428000E-3	2.79279086E+0	3.25000000E+1	4.97432300E+5
5.79979811E+1	5.28031000E-4	2.00956000E-4	2.00000000E+2	2.00956000E-3	2.79279086E+0	3.25000000E+1	4.97432300E+5
5.80079811E+1	-1.08943000E-4	2.00956000E-4	2.00000000E+2	2.00956000E-3	2.79279086E+0	3.25000000E+1	4.97432300E+5
5.80179811E+1	5.28031000E-4	-1.15428000E-4	2.00000000E+2	-1.15428000E-3	2.79279086E+0	3.25000000E+1	4.97432300E+5
5.80279811E+1	8.46518000E-4	5.17340000E-4	2.00000000E+2	5.17340000E-3	2.79279086E+0	3.25000000E+1	4.97432300E+5
5.88413920E+1	8.46518000E-4	2.00956000E-4	2.00000000E+2	2.00956000E-3	2.79279086E+0	3.25000000E+1	4.97432300E+5
5.88513920E+1	5.28031000E-4	8.33724000E-4	2.00000000E+2	8.33724000E-3	2.79279086E+0	3.25000000E+1	4.97432300E+5
5.88613920E+1	5.28031000E-4	8.33724000E-4	2.00000000E+2	8.33724000E-3	2.79279086E+0	3.25000000E+1	4.97432300E+5
5.88713920E+1	2.09544000E-4	2.00956000E-4	2.00000000E+2	2.00956000E-3	2.79279086E+0	3.25000000E+1	4.97432300E+5
5.88813920E+1	5.28031000E-4	8.33724000E-4	2.00000000E+2	8.33724000E-3	2.79279086E+0	3.25000000E+1	4.97432300E+5
5.88913920E+1	5.28031000E-4	2.00956000E-4	2.00000000E+2	2.00956000E-3	2.79279086E+0	3.25000000E+1	4.97432300E+5
5.89013920E+1	2.09544000E-4	5.17340000E-4	2.00000000E+2	5.17340000E-3	2.79279086E+0	3.25000000E+1	4.97432300E+5
5.89113920E+1	5.28031000E-4	8.33724000E-4	2.00000000E+2	8.33724000E-3	2.79279086E+0	3.25000000E+1	4.97432300E+5
5.89213920E+1	5.28031000E-4	5.17340000E-4	2.00000000E+2	5.17340000E-3	2.79279086E+0	3.25000000E+1	4.97432300E+5
5.89313920E+1	5.28031000E-4	-1.15428000E-4	2.00000000E+2	-1.15428000E-3	2.79279086E+0	3.25000000E+1	4.97432300E+5
5.97609720E+1	5.28031000E-4	-1.15428000E-4	2.00000000E+2	-1.15428000E-3	2.79279086E+0	3.25000000E+1	4.97432300E+5
5.97709720E+1	-1.08943000E-4	2.00956000E-4	2.00000000E+2	2.00956000E-3	2.79279086E+0	3.25000000E+1	4.97432300E+5
5.97809720E+1	8.46518000E-4	-1.15428000E-4	2.00000000E+2	-1.15428000E-3	2.79279086E+0	3.25000000E+1	4.97432300E+5
5.97909720E+1	8.46518000E-4	2.00956000E-4	2.00000000E+2	2.00956000E-3	2.79279086E+0	3.25000000E+1	4.97432300E+5
5.98009720E+1	5.28031000E-4	-1.15428000E-4	2.00000000E+2	-1.15428000E-3	2.79279086E+0	3.25000000E+1	4.97432300E+5
5.98109720E+1	5.28031000E-4	2.00956000E-4	2.00000000E+2	2.00956000E-3	2.79279086E+0	3.25000000E+1	4.97432300E+5
5.98209720E+1	2.09544000E-4	5.17340000E-4	2.00000000E+2	5.17340000E-3	2.79279086E+0	3.25000000E+1	4.97432300E+5
5.98309720E+1	5.28031000E-4	8.33724000E-4	2.00000000E+2	8.33724000E-3	2.79279086E+0	3.25000000E+1	4.97432300E+5
5.98409720E+1	5.28031000E-4	-4.31812000E-4	2.00000000E+2	-4.31812000E-3	2.79279086E+0	3.25000000E+1	4.97432300E+5
5.98509720E+1	-1.08943000E-4	-1.15428000E-4	2.00000000E+2	-1.15428000E-3	2.79279086E+0	3.25000000E+1	4.97432300E+5
6.06818800E+1	-1.08943000E-4	1.15010800E-3	2.00000000E+2	1.15010800E-2	2.79279086E+0	3.25000000E+1	4.97432300E+5
6.06918800E+1	8.46518000E-4	5.17340000E-4	2.00000000E+2	5.17340000E-3	2.79279086E+0	3.25000000E+1	4.97432300E+5
6.07018800E+1	5.28031000E-4	8.33724000E-4	2.00000000E+2	8.33724000E-3	2.79279086E+0	3.25000000E+1	4.97432300E+5
6.07118800E+1	5.28031000E-4	-1.15428000E-4	2.00000000E+2	-1.15428000E-3	2.79279086E+0	3.25000000E+1	4.97432300E+5
6.07218800E+1	5.28031000E-4	2.00956000E-4	2.00000000E+2	2.00956000E-3	2.79279086E+0	3.25000000E+1	4.97432300E+5
6.07318800E+1	8.46518000E-4	8.33724000E-4	2.00000000E+2	8.33724000E-3	2.79279086E+0	3.25000000E+1	4.97432300E+5
6.07418800E+1	8.46518000E-4	5.17340000E-4	2.00000000E+2	5.17340000E-3	2.79279086E+0	3.25000000E+1	4.97432300E+5
6.07518800E+1	5.28031000E-4	2.00956000E-4	2.00000000E+2	2.00956000E-3	2.79279086E+0	3.25000000E+1	4.97432300E+5
6.07618800E+1	5.28031000E-4	5.17340000E-4	2.00000000E+2	5.17340000E-3	2.79279086E+0	3.25000000E+1	4.97432300E+5
6.07718800E+1	2.09544000E-4	-1.15428000E-4	2.00000000E+2	-1.15428000E-3	2.79279086E+0	3.25000000E+1	4.97432300E+5
6.15864930E+1	5.28031000E-4	8.33724000E-4	2.00000000E+2	8.33724000E-3	2.79279086E+0	3.25000000E+1	4.97432300E+5
6.15964930E+1	2.09544000E-4	8.33724000E-4	2.00000000E+2	8.33724000E-3	2.79279086E+0	3.25000000E+1	4.97432300E+5
6.16064930E+1	5.28031000E-4	2.00956000E-4	2.00000000E+2	2.00956000E-3	2.79279086E+0	3.25000000E+1	4.97432300E+5
6.16164930E+1	-1.08943000E-4	-1.15428000E-4	2.00000000E+2	-1.15428000E-3	2.79279086E+0	3.25000000E+1	4.97432300E+5
6.16264930E+1	5.28031000E-4	2.00956000E-4	2.00000000E+2	2.00956000E-3	2.79279086E+0	3.25000000E+1	4.97432300E+5
6.16364930E+1	5.28031000E-4	2.00956000E-4	2.00000000E+2	2.00956000E-3	2.79279086E+0	3.25000000E+1	4.97432300E+5
6.16464930E+1	5.28031000E-4	2.00956000E-4	2.00000000E+2	2.00956000E-3	2.79279086E+0	3.25000000E+1	4.97432300E+5
6.16564930E+1	8.46518000E-4	5.17340000E-4	2.00000000E+2	5.17340000E-3	2.79279086E+0	3.25000000E+1	4.97432300E+5
6.16664930E+1	2.09544000E-4	5.17340000E-4	2.00000000E+2	5.17340000E-3	2.79279086E+0	3.25000000E+1	4.97432300E+5
6.16764930E+1	8.46518000E-4	5.17340000E-4	2.00000000E+2	5.17340000E-3	2.79279086E+0	3.25000000E+1	4.97432300E+5
6.24564571E+1	5.28031000E-4	8.33724000E-4	2.00000000E+2	8.33724000E-3	2.79279086E+0	3.25000000E+1	4.97432300E+5
6.24664571E+1	8.46518000E-4	5.17340000E-4	2.00000000E+2	5.17340000E-3	2.79279086E+0	3.25000000E+1	4.97432300E+5
6.24764571E+1	8.46518000E-4	5.17340000E-4	2.00000000E+2	5.17340000E-3	2.79279086E+0	3.25000000E+1	4.97432300E+5
6.24864571E+1	5.28031000E-4	5.17340000E-4	2.00000000E+2	5.17340000E-3	2.79279086E+0	3.25000000E+1	4.97432300E+5
6.24964571E+1	5.28031000E-4	8.33724000E-4	2.00000000E+2	8.33724000E-3	2.79279086E+0	3.25000000E+1	4.97432300E+5
6.25064571E+1	5.28031000E-4	5.17340000E-4	2.00000000E+2	5.17340000E-3	2.79279086E+0	3.25000000E+1	4.97432300E+5
6.25164571E+1	2.09544000E-4	2.00956000E-4	2.00000000E+2	2.00956000E-3	2.79279086E+0	3.25000000E+1	4.97432300E+5
6.25264571E+1	2.09544000E-4	2.00956000E-4	2.00000000E+2	2.00956000E-3	2.79279086E+0	3.25000000E+1	4.97432300E+5
6.25364571E+1	5.28031000E-4	8.33724000E-4	2.00000000E+2	8.33724000E-3	2.79279086E+0	3.25000000E+1	4.97432300E+5
6.25464571E+1	8.46518000E-4	2.00956000E-4	2.00000000E+2	2.00956000E-3	2.79279086E+0	3.25000000E+1	4.97432300E+5
6.33336024E+1	5.28031000E-4	5.17340000E-4	2.00000000E+2	5.17340000E-3	2.79279086E+0	3.25000000E+1	4.97432300E+5
6.33436024E+1	2.09544000E-4	2.00956000E-4	2.00000000E+2	2.00956000E-3	2.79279086E+0	3.25000000E+1	4.97432300E+5
6.33536024E+1	2.09544000E-4	2.00956000E-4	2.00000000E+2	2.00956000E-3	2.79279086E+0	3.25000000E+1	4.97432300E+5
6.33636024E+1	5.28031000E-4	2.00956000E-4	2.00000000E+2	2.00956000E-3	2.79279086E+0	3.25000000E+1	4.97432300E+5
6.33736024E+1	2.09544000E-4	5.17340000E-4	2.00000000E+2	5.17340000E-3	2.79279086E+0	3.25000000E+1	4.97432300E+5
6.33836024E+1	-4.27430000E-4	2.00956000E-4	2.00000000E+2	2.00956000E-3	2.79279086E+0	3.25000000E+1	4.97432300E+5
6.33936024E+1	5.28031000E-4	-4.31812000E-4	2.00000000E+2	-4.31812000E-3	2.79279086E+0	3.25000000E+1	4.97432300E+5
6.34036024E+1	2.09544000E-4	2.00956000E-4	2.00000000E+2	2.00956000E-3	2.79279086E+0	3.25000000E+1	4.97432300E+5
6.34136024E+1	5.28031000E-4	8.33724000E-4	2.00000000E+2	8.33724000E-3	2.79279086E+0	3.25000000E+1	4.97432300E+5
6.34236024E+1	5.28031000E-4	5.17340000E-4	2.00000000E+2	5.17340000E-3	2.79279086E+0	3.25000000E+1	4.97432300E+5
6.42536898E+1	5.28031000E-4	2.00956000E-4	2.00000000E+2	2.00956000E-3	2.79279086E+0	3.25000000E+1	4.97432300E+5
6.42636898E+1	5.28031000E-4	2.00956000E-4	2.00000000E+2	2.00956000E-3	2.79279086E+0	3.25000000E+1	4.97432300E+5
6.42736898E+1	8.46518000E-4	5.17340000E-4	2.00000000E+2	5.17340000E-3	2.79279086E+0	3.25000000E+1	4.97432300E+5
6.42836898E+1	1.16500500E-3	2.00956000E-4	2.00000000E+2	2.00956000E-3	2.79279086E+0	3.25000000E+1	4.97432300E+5
6.42936898E+1	2.09544000E-4	5.17340000E-4	2.00000000E+2	5.17340000E-3	2.79279086E+0	3.25000000E+1	4.97432300E+5
6.43036898E+1	5.28031000E-4	2.00956000E-4	2.00000000E+2	2.00956000E-3	2.79279086E+0	3.25000000E+1	4.97432300E+5
6.43136898E+1	5.28031000E-4	8.33724000E-4	2.00000000E+2	8.33724000E-3	2.79279086E+0	3.25000000E+1	4.97432300E+5
6.43236898E+1	5.28031000E-4	2.00956000E-4	2.00000000E+2	2.00956000E-3	2.79279086E+0	3.25000000E+1	4.97432300E+5
6.43336898E+1	5.28031000E-4	2.00956000E-4	2.00000000E+2	2.00956000E-3	2.79279086E+0	3.25000000E+1	4.97432300E+5
6.43436898E+1	8.46518000E-4	2.00956000E-4	2.00000000E+2	2.00956000E-3	2.79279086E+0	3.25000000E+1	4.97432300E+5
6.52674618E+1	5.28031000E-4	-1.15428000E-4	2.00000000E+2	-1.15428000E-3	2.79279086E+0	3.25000000E+1	4.97432300E+5
6.52774618E+1	8.46518000E-4	8.33724000E-4	2.00000000E+2	8.33724000E-3	2.79279086E+0	3.25000000E+1	4.97432300E+5
6.52874618E+1	5.28031000E-4	5.17340000E-4	2.00000000E+2	5.17340000E-3	2.79279086E+0	3.25000000E+1	4.97432300E+5
6.52974618E+1	-1.08943000E-4	-1.15428000E-4	2.00000000E+2	-1.15428000E-3	2.79279086E+0	3.25000000E+1	4.97432300E+5
6.53074618E+1	2.09544000E-4	-1.15428000E-4	2.00000000E+2	-1.15428000E-3	2.79279086E+0	3.25000000E+1	4.97432300E+5
6.53174618E+1	5.28031000E-4	8.33724000E-4	2.00000000E+2	8.33724000E-3	2.79279086E+0	3.25000000E+1	4.97432300E+5
6.53274618E+1	5.28031000E-4	-1.15428000E-4	2.00000000E+2	-1.15428000E-3	2.79279086E+0	3.25000000E+1	4.97432300E+5
6.53374618E+1	5.28031000E-4	-4.31812000E-4	2.00000000E+2	-4.31812000E-3	2.79279086E+0	3.25000000E+1	4.97432300E+5
6.53474618E+1	5.28031000E-4	2.00956000E-4	2.00000000E+2	2.00956000E-3	2.79279086E+0	3.25000000E+1	4.97432300E+5
6.53574618E+1	5.28031000E-4	8.33724000E-4	2.00000000E+2	8.33724000E-3	2.79279086E+0	3.25000000E+1	4.97432300E+5
6.61421900E+1	5.28031000E-4	-1.15428000E-4	2.00000000E+2	-1.15428000E-3	2.79279086E+0	3.25000000E+1	4.97432300E+5
6.61521900E+1	5.28031000E-4	5.17340000E-4	2.00000000E+2	5.17340000E-3	2.79279086E+0	3.25000000E+1	4.97432300E+5
6.61621900E+1	5.28031000E-4	2.00956000E-4	2.00000000E+2	2.00956000E-3	2.79279086E+0	3.25000000E+1	4.97432300E+5
6.61721900E+1	5.28031000E-4	-7.48196000E-4	2.00000000E+2	-7.48196000E-3	2.79279086E+0	3.25000000E+1	4.97432300E+5
6.61821900E+1	5.28031000E-4	2.00956000E-4	2.00000000E+2	2.00956000E-3	2.79279086E+0	3.25000000E+1	4.97432300E+5
6.61921900E+1	8.46518000E-4	5.17340000E-4	2.00000000E+2	5.17340000E-3	2.79279086E+0	3.25000000E+1	4.97432300E+5
6.62021900E+1	5.28031000E-4	8.33724000E-4	2.00000000E+2	8.33724000E-3	2.79279086E+0	3.25000000E+1	4.97432300E+5
6.62121900E+1	2.09544000E-4	2.00956000E-4	2.00000000E+2	2.00956000E-3	2.79279086E+0	3.25000000E+1	4.97432300E+5
6.62221900E+1	5.28031000E-4	2.00956000E-4	2.00000000E+2	2.00956000E-3	2.79279086E+0	3.25000000E+1	4.97432300E+5
6.62321900E+1	5.28031000E-4	2.00956000E-4	2.00000000E+2	2.00956000E-3	2.79279086E+0	3.25000000E+1	4.97432300E+5
6.70608921E+1	5.28031000E-4	8.33724000E-4	2.00000000E+2	8.33724000E-3	2.79279086E+0	3.25000000E+1	4.97432300E+5
6.70708921E+1	2.09544000E-4	5.17340000E-4	2.00000000E+2	5.17340000E-3	2.79279086E+0	3.25000000E+1	4.97432300E+5
6.70808921E+1	2.09544000E-4	2.00956000E-4	2.00000000E+2	2.00956000E-3	2.79279086E+0	3.25000000E+1	4.97432300E+5
6.70908921E+1	5.28031000E-4	2.00956000E-4	2.00000000E+2	2.00956000E-3	2.79279086E+0	3.25000000E+1	4.97432300E+5
6.71008921E+1	8.46518000E-4	2.00956000E-4	2.00000000E+2	2.00956000E-3	2.79279086E+0	3.25000000E+1	4.97432300E+5
6.71108921E+1	8.46518000E-4	2.00956000E-4	2.00000000E+2	2.00956000E-3	2.79279086E+0	3.25000000E+1	4.97432300E+5
6.71208921E+1	5.28031000E-4	-4.31812000E-4	2.00000000E+2	-4.31812000E-3	2.79279086E+0	3.25000000E+1	4.97432300E+5
6.71308921E+1	1.80197900E-3	2.00956000E-4	2.00000000E+2	2.00956000E-3	2.79279086E+0	3.25000000E+1	4.97432300E+5
6.71408921E+1	5.28031000E-4	2.00956000E-4	2.00000000E+2	2.00956000E-3	2.79279086E+0	3.25000000E+1	4.97432300E+5
6.71508921E+1	5.28031000E-4	5.17340000E-4	2.00000000E+2	5.17340000E-3	2.79279086E+0	3.25000000E+1	4.97432300E+5
6.79508114E+1	8.46518000E-4	5.17340000E-4	2.00000000E+2	5.17340000E-3	2.79279086E+0	3.25000000E+1	4.97432300E+5
6.79608114E+1	-4.27430000E-4	5.17340000E-4	2.00000000E+2	5.17340000E-3	2.79279086E+0	3.25000000E+1	4.97432300E+5
6.79708114E+1	5.28031000E-4	2.00956000E-4	2.00000000E+2	2.00956000E-3	2.79279086E+0	3.25000000E+1	4.97432300E+5
6.79808114E+1	2.09544000E-4	2.00956000E-4	2.00000000E+2	2.00956000E-3	2.79279086E+0	3.25000000E+1	4.97432300E+5
6.79908114E+1	2.09544000E-4	5.17340000E-4	2.00000000E+2	5.17340000E-3	2.79279086E+0	3.25000000E+1	4.97432300E+5
6.80008114E+1	2.09544000E-4	-1.15428000E-4	2.00000000E+2	-1.15428000E-3	2.79279086E+0	3.25000000E+1	4.97432300E+5
6.80108114E+1	8.46518000E-4	5.17340000E-4	2.00000000E+2	5.17340000E-3	2.79279086E+0	3.25000000E+1	4.97432300E+5
6.80208114E+1	5.28031000E-4	-1.15428000E-4	2.00000000E+2	-1.15428000E-3	2.79279086E+0	3.25000000E+1	4.97432300E+5
6.80308114E+1	8.46518000E-4	2.00956000E-4	2.00000000E+2	2.00956000E-3	2.79279086E+0	3.25000000E+1	4.97432300E+5
6.80408114E+1	5.28031000E-4	8.33724000E-4	2.00000000E+2	8.33724000E-3	2.79279086E+0	3.25000000E+1	4.97432300E+5
6.88519611E+1	8.46518000E-4	2.00956000E-4	2.00000000E+2	2.00956000E-3	2.79279086E+0	3.25000000E+1	4.97432300E+5
6.88619611E+1	8.46518000E-4	5.17340000E-4	2.00000000E+2	5.17340000E-3	2.79279086E+0	3.25000000E+1	4.97432300E+5
6.88719611E+1	5.28031000E-4	-1.15428000E-4	2.00000000E+2	-1.15428000E-3	2.79279086E+0	3.25000000E+1	4.97432300E+5
6.88819611E+1	5.28031000E-4	-1.15428000E-4	2.00000000E+2	-1.15428000E-3	2.79279086E+0	3.25000000E+1	4.97432300E+5
6.88919611E+1	8.46518000E-4	5.17340000E-4	2.00000000E+2	5.17340000E-3	2.79279086E+0	3.25000000E+1	4.97432300E+5
6.89019611E+1	5.28031000E-4	-1.15428000E-4	2.00000000E+2	-1.15428000E-3	2.79279086E+0	3.25000000E+1	4.97432300E+5
6.89119611E+1	-1.08943000E-4	-1.15428000E-4	2.00000000E+2	-1.15428000E-3	2.79279086E+0	3.25000000E+1	4.97432300E+5
6.89219611E+1	2.09544000E-4	2.00956000E-4	2.00000000E+2	2.00956000E-3	2.79279086E+0	3.25000000E+1	4.97432300E+5
6.89319611E+1	5.28031000E-4	2.00956000E-4	2.00000000E+2	2.00956000E-3	2.79279086E+0	3.25000000E+1	4.97432300E+5
6.89419611E+1	5.28031000E-4	8.33724000E-4	2.00000000E+2	8.33724000E-3	2.79279086E+0	3.25000000E+1	4.97432300E+5
6.97547288E+1	8.46518000E-4	-1.15428000E-4	2.00000000E+2	-1.15428000E-3	2.79279086E+0	3.25000000E+1	4.97432300E+5
6.97647288E+1	2.09544000E-4	2.00956000E-4	2.00000000E+2	2.00956000E-3	2.79279086E+0	3.25000000E+1	4.97432300E+5
6.97747288E+1	8.46518000E-4	-1.15428000E-4	2.00000000E+2	-1.15428000E-3	2.79279086E+0	3.25000000E+1	4.97432300E+5
6.97847288E+1	5.28031000E-4	5.17340000E-4	2.00000000E+2	5.17340000E-3	2.79279086E+0	3.25000000E+1	4.97432300E+5
6.97947288E+1	8.46518000E-4	2.00956000E-4	2.00000000E+2	2.00956000E-3	2.79279086E+0	3.25000000E+1	4.97432300E+5
6.98047288E+1	1.16500500E-3	2.00956000E-4	2.00000000E+2	2.00956000E-3	2.79279086E+0	3.25000000E+1	4.97432300E+5
6.98147288E+1	8.46518000E-4	8.33724000E-4	2.00000000E+2	8.33724000E-3	2.79279086E+0	3.25000000E+1	4.97432300E+5
6.98247288E+1	5.28031000E-4	5.17340000E-4	2.00000000E+2	5.17340000E-3	2.79279086E+0	3.25000000E+1	4.97432300E+5
6.98347288E+1	5.28031000E-4	8.33724000E-4	2.00000000E+2	8.33724000E-3	2.79279086E+0	3.25000000E+1	4.97432300E+5
6.98447288E+1	-1.08943000E-4	2.00956000E-4	2.00000000E+2	2.00956000E-3	2.79279086E+0	3.25000000E+1	4.97432300E+5
7.06590714E+1	5.28031000E-4	2.00956000E-4	2.00000000E+2	2.00956000E-3	2.79279086E+0	3.25000000E+1	4.97432300E+5
7.06690714E+1	8.46518000E-4	-1.15428000E-4	2.00000000E+2	-1.15428000E-3	2.79279086E+0	3.25000000E+1	4.97432300E+5
7.06790714E+1	2.09544000E-4	2.00956000E-4	2.00000000E+2	2.00956000E-3	2.79279086E+0	3.25000000E+1	4.97432300E+5
7.06890714E+1	8.46518000E-4	8.33724000E-4	2.00000000E+2	8.33724000E-3	2.79279086E+0	3.25000000E+1	4.97432300E+5
7.06990714E+1	5.28031000E-4	2.00956000E-4	2.00000000E+2	2.00956000E-3	2.79279086E+0	3.25000000E+1	4.97432300E+5
7.07090714E+1	5.28031000E-4	5.17340000E-4	2.00000000E+2	5.17340000E-3	2.79279086E+0	3.25000000E+1	4.97432300E+5
7.07190714E+1	5.28031000E-4	-1.15428000E-4	2.00000000E+2	-1.15428000E-3	2.79279086E+0	3.25000000E+1	4.97432300E+5
7.07290714E+1	2.09544000E-4	5.17340000E-4	2.00000000E+2	5.17340000E-3	2.79279086E+0	3.25000000E+1	4.97432300E+5
7.07390714E+1	-1.08943000E-4	-4.31812000E-4	2.00000000E+2	-4.31812000E-3	2.79279086E+0	3.25000000E+1	4.97432300E+5
7.07490714E+1	5.28031000E-4	-1.15428000E-4	2.00000000E+2	-1.15428000E-3	2.79279086E+0	3.25000000E+1	4.97432300E+5
7.15807896E+1	1.16500500E-3	8.33724000E-4	2.00000000E+2	8.33724000E-3	2.79279086E+0	3.25000000E+1	4.97432300E+5
7.15907896E+1	-1.08943000E-4	5.17340000E-4	2.00000000E+2	5.17340000E-3	2.79279086E+0	3.25000000E+1	4.97432300E+5
7.16007896E+1	8.46518000E-4	2.00956000E-4	2.00000000E+2	2.00956000E-3	2.79279086E+0	3.25000000E+1	4.97432300E+5
7.16107896E+1	5.28031000E-4	2.00956000E-4	2.00000000E+2	2.00956000E-3	2.79279086E+0	3.25000000E+1	4.97432300E+5
7.16207896E+1	5.28031000E-4	5.17340000E-4	2.00000000E+2	5.17340000E-3	2.79279086E+0	3.25000000E+1	4.97432300E+5
7.16307896E+1	5.28031000E-4	-1.15428000E-4	2.00000000E+2	-1.15428000E-3	2.79279086E+0	3.25000000E+1	4.97432300E+5
7.16407896E+1	-1.08943000E-4	2.00956000E-4	2.00000000E+2	2.00956000E-3	2.79279086E+0	3.25000000E+1	4.97432300E+5
7.16507896E+1	8.46518000E-4	2.00956000E-4	2.00000000E+2	2.00956000E-3	2.79279086E+0	3.25000000E+1	4.97432300E+5
7.16607896E+1	5.28031000E-4	-1.15428000E-4	2.00000000E+2	-1.15428000E-3	2.79279086E+0	3.25000000E+1	4.97432300E+5
7.16707896E+1	5.28031000E-4	2.00956000E-4	2.00000000E+2	2.00956000E-3	2.79279086E+0	3.25000000E+1	4.97432300E+5
7.24843464E+1	2.09544000E-4	5.17340000E-4	2.00000000E+2	5.17340000E-3	2.79279086E+0	3.25000000E+1	4.97432300E+5
7.24943464E+1	8.46518000E-4	2.00956000E-4	2.00000000E+2	2.00956000E-3	2.79279086E+0	3.25000000E+1	4.97432300E+5
7.25043464E+1	5.28031000E-4	2.00956000E-4	2.00000000E+2	2.00956000E-3	2.79279086E+0	3.25000000E+1	4.97432300E+5
7.25143464E+1	8.46518000E-4	-1.15428000E-4	2.00000000E+2	-1.15428000E-3	2.79279086E+0	3.25000000E+1	4.97432300E+5
7.25243464E+1	5.28031000E-4	-1.15428000E-4	2.00000000E+2	-1.15428000E-3	2.79279086E+0	3.25000000E+1	4.97432300E+5
7.25343464E+1	2.09544000E-4	-1.15428000E-4	2.00000000E+2	-1.15428000E-3	2.79279086E+0	3.25000000E+1	4.97432300E+5
7.25443464E+1	5.28031000E-4	2.00956000E-4	2.00000000E+2	2.00956000E-3	2.79279086E+0	3.25000000E+1	4.97432300E+5
7.25543464E+1	2.09544000E-4	5.17340000E-4	2.00000000E+2	5.17340000E-3	2.79279086E+0	3.25000000E+1	4.97432300E+5
7.25643464E+1	5.28031000E-4	2.00956000E-4	2.00000000E+2	2.00956000E-3	2.79279086E+0	3.25000000E+1	4.97432300E+5
7.25743464E+1	5.28031000E-4	8.33724000E-4	2.00000000E+2	8.33724000E-3	2.79279086E+0	3.25000000E+1	4.97432300E+5
7.33863521E+1	5.28031000E-4	8.33724000E-4	2.00000000E+2	8.33724000E-3	2.79279086E+0	3.25000000E+1	4.97432300E+5
7.33963521E+1	5.28031000E-4	2.00956000E-4	2.00000000E+2	2.00956000E-3	2.79279086E+0	3.25000000E+1	4.97432300E+5
7.34063521E+1	1.16500500E-3	5.17340000E-4	2.00000000E+2	5.17340000E-3	2.79279086E+0	3.25000000E+1	4.97432300E+5
7.34163521E+1	5.28031000E-4	5.17340000E-4	2.00000000E+2	5.17340000E-3	2.79279086E+0	3.25000000E+1	4.97432300E+5
7.34263521E+1	2.09544000E-4	-1.15428000E-4	2.00000000E+2	-1.15428000E-3	2.79279086E+0	3.25000000E+1	4.97432300E+5
7.34363521E+1	5.28031000E-4	5.17340000E-4	2.00000000E+2	5.17340000E-3	2.79279086E+0	3.25000000E+1	4.97432300E+5
7.34463521E+1	2.09544000E-4	2.00956000E-4	2.00000000E+2	2.00956000E-3	2.79279086E+0	3.25000000E+1	4.97432300E+5
7.34563521E+1	8.46518000E-4	-1.15428000E-4	2.00000000E+2	-1.15428000E-3	2.79279086E+0	3.25000000E+1	4.97432300E+5
7.34663521E+1	5.28031000E-4	2.00956000E-4	2.00000000E+2	2.00956000E-3	2.79279086E+0	3.25000000E+1	4.97432300E+5
7.34763521E+1	8.46518000E-4	5.17340000E-4	2.00000000E+2	5.17340000E-3	2.79279086E+0	3.25000000E+1	4.97432300E+5
7.42749963E+1	5.28031000E-4	8.33724000E-4	2.00000000E+2	8.33724000E-3	2.79279086E+0	3.25000000E+1	4.97432300E+5
7.42849963E+1	8.46518000E-4	8.33724000E-4	2.00000000E+2	8.33724000E-3	2.79279086E+0	3.25000000E+1	4.97432300E+5
7.42949963E+1	5.28031000E-4	-1.15428000E-4	2.00000000E+2	-1.15428000E-3	2.79279086E+0	3.25000000E+1	4.97432300E+5
7.43049963E+1	8.46518000E-4	5.17340000E-4	2.00000000E+2	5.17340000E-3	2.79279086E+0	3.25000000E+1	4.97432300E+5
7.43149963E+1	5.28031000E-4	2.00956000E-4	2.00000000E+2	2.00956000E-3	2.79279086E+0	3.25000000E+1	4.97432300E+5
7.43249963E+1	2.09544000E-4	-7.48196000E-4	2.00000000E+2	-7.48196000E-3	2.79279086E+0	3.25000000E+1	4.97432300E+5
7.43349963E+1	1.16500500E-3	-1.15428000E-4	2.00000000E+2	-1.15428000E-3	2.79279086E+0	3.25000000E+1	4.97432300E+5
7.43449963E+1	8.46518000E-4	2.00956000E-4	2.00000000E+2	2.00956000E-3	2.79279086E+0	3.25000000E+1	4.97432300E+5
7.43549963E+1	8.46518000E-4	5.17340000E-4	2.00000000E+2	5.17340000E-3	2.79279086E+0	3.25000000E+1	4.97432300E+5
7.43649963E+1	8.46518000E-4	2.00956000E-4	2.00000000E+2	2.00956000E-3	2.79279086E+0	3.25000000E+1	4.97432300E+5
7.51634345E+1	8.46518000E-4	5.17340000E-4	2.00000000E+2	5.17340000E-3	2.79279086E+0	3.25000000E+1	4.97432300E+5
7.51734345E+1	5.28031000E-4	5.17340000E-4	2.00000000E+2	5.17340000E-3	2.79279086E+0	3.25000000E+1	4.97432300E+5
7.51834345E+1	8.46518000E-4	2.00956000E-4	2.00000000E+2	2.00956000E-3	2.79279086E+0	3.25000000E+1	4.97432300E+5
7.51934345E+1	5.28031000E-4	2.00956000E-4	2.00000000E+2	2.00956000E-3	2.79279086E+0	3.25000000E+1	4.97432300E+5
7.52034345E+1	1.48349200E-3	2.00956000E-4	2.00000000E+2	2.00956000E-3	2.79279086E+0	3.25000000E+1	4.97432300E+5
7.52134345E+1	5.28031000E-4	2.00956000E-4	2.00000000E+2	2.00956000E-3	2.79279086E+0	3.25000000E+1	4.97432300E+5
7.52234345E+1	2.09544000E-4	2.00956000E-4	2.00000000E+2	2.00956000E-3	2.79279086E+0	3.25000000E+1	4.97432300E+5
7.52334345E+1	2.09544000E-4	8.33724000E-4	2.00000000E+2	8.33724000E-3	2.79279086E+0	3.25000000E+1	4.97432300E+5
7.52434345E+1	5.28031000E-4	2.00956000E-4	2.00000000E+2	2.00956000E-3	2.79279086E+0	3.25000000E+1	4.97432300E+5
7.52534345E+1	2.09544000E-4	-1.15428000E-4	2.00000000E+2	-1.15428000E-3	2.79279086E+0	3.25000000E+1	4.97432300E+5
7.60856099E+1	5.28031000E-4	2.00956000E-4	2.00000000E+2	2.00956000E-3	2.79279086E+0	3.25000000E+1	4.97432300E+5
7.60956099E+1	1.48349200E-3	2.00956000E-4	2.00000000E+2	2.00956000E-3	2.79279086E+0	3.25000000E+1	4.97432300E+5
7.61056099E+1	5.28031000E-4	8.33724000E-4	2.00000000E+2	8.33724000E-3	2.79279086E+0	3.25000000E+1	4.97432300E+5
7.61156099E+1	2.09544000E-4	-1.15428000E-4	2.00000000E+2	-1.15428000E-3	2.79279086E+0	3.25000000E+1	4.97432300E+5
7.61256099E+1	2.09544000E-4	-1.15428000E-4	2.00000000E+2	-1.15428000E-3	2.79279086E+0	3.25000000E+1	4.97432300E+5
7.61356099E+1	5.28031000E-4	-4.31812000E-4	2.00000000E+2	-4.31812000E-3	2.79279086E+0	3.25000000E+1	4.97432300E+5
7.61456099E+1	2.09544000E-4	2.00956000E-4	2.00000000E+2	2.00956000E-3	2.79279086E+0	3.25000000E+1	4.97432300E+5
7.61556099E+1	8.46518000E-4	2.00956000E-4	2.00000000E+2	2.00956000E-3	2.79279086E+0	3.25000000E+1	4.97432300E+5
7.61656099E+1	5.28031000E-4	2.00956000E-4	2.00000000E+2	2.00956000E-3	2.79279086E+0	3.25000000E+1	4.97432300E+5
7.61756099E+1	2.09544000E-4	2.00956000E-4	2.00000000E+2	2.00956000E-3	2.79279086E+0	3.25000000E+1	4.97432300E+5
7.69880457E+1	5.28031000E-4	5.17340000E-4	2.00000000E+2	5.17340000E-3	2.79279086E+0	3.25000000E+1	4.97432300E+5
7.69980457E+1	8.46518000E-4	2.00956000E-4	2.00000000E+2	2.00956000E-3	2.79279086E+0	3.25000000E+1	4.97432300E+5
7.70080457E+1	5.28031000E-4	-1.15428000E-4	2.00000000E+2	-1.15428000E-3	2.79279086E+0	3.25000000E+1	4.97432300E+5
7.70180457E+1	8.46518000E-4	2.00956000E-4	2.00000000E+2	2.00956000E-3	2.79279086E+0	3.25000000E+1	4.97432300E+5
7.70280457E+1	2.09544000E-4	-1.15428000E-4	2.00000000E+2	-1.15428000E-3	2.79279086E+0	3.25000000E+1	4.97432300E+5
7.70380457E+1	5.28031000E-4	-4.31812000E-4	2.00000000E+2	-4.31812000E-3	2.79279086E+0	3.25000000E+1	4.97432300E+5
7.70480457E+1	5.28031000E-4	2.00956000E-4	2.00000000E+2	2.00956000E-3	2.79279086E+0	3.25000000E+1	4.97432300E+5
7.70580457E+1	8.46518000E-4	5.17340000E-4	2.00000000E+2	5.17340000E-3	2.79279086E+0	3.25000000E+1	4.97432300E+5
7.70680457E+1	5.28031000E-4	-1.15428000E-4	2.00000000E+2	-1.15428000E-3	2.79279086E+0	3.25000000E+1	4.97432300E+5
7.70780457E+1	8.46518000E-4	-1.15428000E-4	2.00000000E+2	-1.15428000E-3	2.79279086E+0	3.25000000E+1	4.97432300E+5
7.78921332E+1	2.09544000E-4	2.00956000E-4	2.00000000E+2	2.00956000E-3	2.79279086E+0	3.25000000E+1	4.97432300E+5
7.79021332E+1	8.46518000E-4	5.17340000E-4	2.00000000E+2	5.17340000E-3	2.79279086E+0	3.25000000E+1	4.97432300E+5
7.79121332E+1	-1.08943000E-4	5.17340000E-4	2.00000000E+2	5.17340000E-3	2.79279086E+0	3.25000000E+1	4.97432300E+5
7.79221332E+1	5.28031000E-4	-1.15428000E-4	2.00000000E+2	-1.15428000E-3	2.79279086E+0	3.25000000E+1	4.97432300E+5
7.79321332E+1	8.46518000E-4	5.17340000E-4	2.00000000E+2	5.17340000E-3	2.79279086E+0	3.25000000E+1	4.97432300E+5
7.79421332E+1	8.46518000E-4	5.17340000E-4	2.00000000E+2	5.17340000E-3	2.79279086E+0	3.25000000E+1	4.97432300E+5
7.79521332E+1	2.09544000E-4	8.33724000E-4	2.00000000E+2	8.33724000E-3	2.79279086E+0	3.25000000E+1	4.97432300E+5
7.79621332E+1	2.09544000E-4	2.00956000E-4	2.00000000E+2	2.00956000E-3	2.79279086E+0	3.25000000E+1	4.97432300E+5
7.79721332E+1	2.09544000E-4	-1.15428000E-4	2.00000000E+2	-1.15428000E-3	2.79279086E+0	3.25000000E+1	4.97432300E+5
7.79821332E+1	2.09544000E-4	8.33724000E-4	2.00000000E+2	8.33724000E-3	2.79279086E+0	3.25000000E+1	4.97432300E+5
7.87786179E+1	8.46518000E-4	5.17340000E-4	2.00000000E+2	5.17340000E-3	2.79279086E+0	3.25000000E+1	4.97432300E+5
7.87886179E+1	5.28031000E-4	5.17340000E-4	2.00000000E+2	5.17340000E-3	2.79279086E+0	3.25000000E+1	4.97432300E+5
7.87986179E+1	5.28031000E-4	2.00956000E-4	2.00000000E+2	2.00956000E-3	2.79279086E+0	3.25000000E+1	4.97432300E+5
7.88086179E+1	2.09544000E-4	2.00956000E-4	2.00000000E+2	2.00956000E-3	2.79279086E+0	3.25000000E+1	4.97432300E+5
7.88186179E+1	5.28031000E-4	2.00956000E-4	2.00000000E+2	2.00956000E-3	2.79279086E+0	3.25000000E+1	4.97432300E+5
7.88286179E+1	2.09544000E-4	2.00956000E-4	2.00000000E+2	2.00956000E-3	2.79279086E+0	3.25000000E+1	4.97432300E+5
7.88386179E+1	2.09544000E-4	2.00956000E-4	2.00000000E+2	2.00956000E-3	2.79279086E+0	3.25000000E+1	4.97432300E+5
7.88486179E+1	2.09544000E-4	5.17340000E-4	2.00000000E+2	5.17340000E-3	2.79279086E+0	3.25000000E+1	4.97432300E+5
7.88586179E+1	5.28031000E-4	2.00956000E-4	2.00000000E+2	2.00956000E-3	2.79279086E+0	3.25000000E+1	4.97432300E+5
7.88686179E+1	1.16500500E-3	2.00956000E-4	2.00000000E+2	2.00956000E-3	2.79279086E+0	3.25000000E+1	4.97432300E+5
7.96856828E+1	2.09544000E-4	2.00956000E-4	2.00000000E+2	2.00956000E-3	2.79279086E+0	3.25000000E+1	4.97432300E+5
7.96956828E+1	5.28031000E-4	8.33724000E-4	2.00000000E+2	8.33724000E-3	2.79279086E+0	3.25000000E+1	4.97432300E+5
7.97056828E+1	8.46518000E-4	2.00956000E-4	2.00000000E+2	2.00956000E-3	2.79279086E+0	3.25000000E+1	4.97432300E+5
7.97156828E+1	2.09544000E-4	5.17340000E-4	2.00000000E+2	5.17340000E-3	2.79279086E+0	3.25000000E+1	4.97432300E+5
7.97256828E+1	8.46518000E-4	5.17340000E-4	2.00000000E+2	5.17340000E-3	2.79279086E+0	3.25000000E+1	4.97432300E+5
7.97356828E+1	-1.08943000E-4	2.00956000E-4	2.00000000E+2	2.00956000E-3	2.79279086E+0	3.25000000E+1	4.97432300E+5
7.97456828E+1	5.28031000E-4	2.00956000E-4	2.00000000E+2	2.00956000E-3	2.79279086E+0	3.25000000E+1	4.97432300E+5
7.97556828E+1	8.46518000E-4	2.00956000E-4	2.00000000E+2	2.00956000E-3	2.79279086E+0	3.25000000E+1	4.97432300E+5
7.97656828E+1	2.09544000E-4	1.15010800E-3	2.00000000E+2	1.15010800E-2	2.79279086E+0	3.25000000E+1	4.97432300E+5
7.97756828E+1	2.09544000E-4	-1.15428000E-4	2.00000000E+2	-1.15428000E-3	2.79279086E+0	3.25000000E+1	4.97432300E+5
8.05943356E+1	8.46518000E-4	5.17340000E-4	2.00000000E+2	5.17340000E-3	2.79279086E+0	3.25000000E+1	4.97432300E+5
8.06043356E+1	5.28031000E-4	-1.15428000E-4	2.00000000E+2	-1.15428000E-3	2.79279086E+0	3.25000000E+1	4.97432300E+5
8.06143356E+1	8.46518000E-4	5.17340000E-4	2.00000000E+2	5.17340000E-3	2.79279086E+0	3.25000000E+1	4.97432300E+5
8.06243356E+1	1.16500500E-3	5.17340000E-4	2.00000000E+2	5.17340000E-3	2.79279086E+0	3.25000000E+1	4.97432300E+5
8.06343356E+1	2.09544000E-4	-1.15428000E-4	2.00000000E+2	-1.15428000E-3	2.79279086E+0	3.25000000E+1	4.97432300E+5
8.06443356E+1	5.28031000E-4	2.00956000E-4	2.00000000E+2	2.00956000E-3	2.79279086E+0	3.25000000E+1	4.97432300E+5
8.06543356E+1	8.46518000E-4	-1.15428000E-4	2.00000000E+2	-1.15428000E-3	2.79279086E+0	3.25000000E+1	4.97432300E+5
8.06643356E+1	8.46518000E-4	5.17340000E-4	2.00000000E+2	5.17340000E-3	2.79279086E+0	3.25000000E+1	4.97432300E+5
8.06743356E+1	8.46518000E-4	2.00956000E-4	2.00000000E+2	2.00956000E-3	2.79279086E+0	3.25000000E+1	4.97432300E+5
8.06843356E+1	2.09544000E-4	2.00956000E-4	2.00000000E+2	2.00956000E-3	2.79279086E+0	3.25000000E+1	4.97432300E+5
8.14678011E+1	8.46518000E-4	2.00956000E-4	2.00000000E+2	2.00956000E-3	2.79279086E+0	3.25000000E+1	4.97432300E+5
8.14778011E+1	2.09544000E-4	2.00956000E-4	2.00000000E+2	2.00956000E-3	2.79279086E+0	3.25000000E+1	4.97432300E+5
8.14878011E+1	2.09544000E-4	2.00956000E-4	2.00000000E+2	2.00956000E-3	2.79279086E+0	3.25000000E+1	4.97432300E+5
8.14978011E+1	8.46518000E-4	2.00956000E-4	2.00000000E+2	2.00956000E-3	2.79279086E+0	3.25000000E+1	4.97432300E+5
8.15078011E+1	2.09544000E-4	8.33724000E-4	2.00000000E+2	8.33724000E-3	2.79279086E+0	3.25000000E+1	4.97432300E+5
8.15178011E+1	5.28031000E-4	2.00956000E-4	2.00000000E+2	2.00956000E-3	2.79279086E+0	3.25000000E+1	4.97432300E+5
8.15278011E+1	1.16500500E-3	-1.15428000E-4	2.00000000E+2	-1.15428000E-3	2.79279086E+0	3.25000000E+1	4.97432300E+5
8.15378011E+1	2.09544000E-4	-1.15428000E-4	2.00000000E+2	-1.15428000E-3	2.79279086E+0	3.25000000E+1	4.97432300E+5
8.15478011E+1	-1.08943000E-4	8.33724000E-4	2.00000000E+2	8.33724000E-3	2.79279086E+0	3.25000000E+1	4.97432300E+5
8.15578011E+1	2.09544000E-4	5.17340000E-4	2.00000000E+2	5.17340000E-3	2.79279086E+0	3.25000000E+1	4.97432300E+5
8.23882961E+1	8.46518000E-4	5.17340000E-4	2.00000000E+2	5.17340000E-3	2.79279086E+0	3.25000000E+1	4.97432300E+5
8.23982961E+1	8.46518000E-4	2.00956000E-4	2.00000000E+2	2.00956000E-3	2.79279086E+0	3.25000000E+1	4.97432300E+5
8.24082961E+1	-1.08943000E-4	2.00956000E-4	2.00000000E+2	2.00956000E-3	2.79279086E+0	3.25000000E+1	4.97432300E+5
8.24182961E+1	5.28031000E-4	2.00956000E-4	2.00000000E+2	2.00956000E-3	2.79279086E+0	3.25000000E+1	4.97432300E+5
8.24282961E+1	8.46518000E-4	5.17340000E-4	2.00000000E+2	5.17340000E-3	2.79279086E+0	3.25000000E+1	4.97432300E+5
8.24382961E+1	2.09544000E-4	-1.15428000E-4	2.00000000E+2	-1.15428000E-3	2.79279086E+0	3.25000000E+1	4.97432300E+5
8.24482961E+1	2.09544000E-4	1.15010800E-3	2.00000000E+2	1.15010800E-2	2.79279086E+0	3.25000000E+1	4.97432300E+5
8.24582961E+1	5.28031000E-4	5.17340000E-4	2.00000000E+2	5.17340000E-3	2.79279086E+0	3.25000000E+1	4.97432300E+5
8.24682961E+1	5.28031000E-4	2.00956000E-4	2.00000000E+2	2.00956000E-3	2.79279086E+0	3.25000000E+1	4.97432300E+5
8.24782961E+1	2.09544000E-4	2.00956000E-4	2.00000000E+2	2.00956000E-3	2.79279086E+0	3.25000000E+1	4.97432300E+5
8.33076100E+1	8.46518000E-4	2.00956000E-4	2.00000000E+2	2.00956000E-3	2.79279086E+0	3.25000000E+1	4.97432300E+5
8.33176100E+1	1.16500500E-3	5.17340000E-4	2.00000000E+2	5.17340000E-3	2.79279086E+0	3.25000000E+1	4.97432300E+5
8.33276100E+1	8.46518000E-4	-1.15428000E-4	2.00000000E+2	-1.15428000E-3	2.79279086E+0	3.25000000E+1	4.97432300E+5
8.33376100E+1	2.09544000E-4	-1.15428000E-4	2.00000000E+2	-1.15428000E-3	2.79279086E+0	3.25000000E+1	4.97432300E+5
8.33476100E+1	-1.08943000E-4	-1.15428000E-4	2.00000000E+2	-1.15428000E-3	2.79279086E+0	3.25000000E+1	4.97432300E+5
8.33576100E+1	2.09544000E-4	2.00956000E-4	2.00000000E+2	2.00956000E-3	2.79279086E+0	3.25000000E+1	4.97432300E+5
8.33676100E+1	5.28031000E-4	2.00956000E-4	2.00000000E+2	2.00956000E-3	2.79279086E+0	3.25000000E+1	4.97432300E+5
8.33776100E+1	8.46518000E-4	-1.15428000E-4	2.00000000E+2	-1.15428000E-3	2.79279086E+0	3.25000000E+1	4.97432300E+5
8.33876100E+1	8.46518000E-4	5.17340000E-4	2.00000000E+2	5.17340000E-3	2.79279086E+0	3.25000000E+1	4.97432300E+5
8.33976100E+1	1.16500500E-3	5.17340000E-4	2.00000000E+2	5.17340000E-3	2.79279086E+0	3.25000000E+1	4.97432300E+5
8.42097635E+1	1.16500500E-3	2.00956000E-4	2.00000000E+2	2.00956000E-3	2.79279086E+0	3.25000000E+1	4.97432300E+5
8.42197635E+1	5.28031000E-4	2.00956000E-4	2.00000000E+2	2.00956000E-3	2.79279086E+0	3.25000000E+1	4.97432300E+5
8.42297635E+1	5.28031000E-4	5.17340000E-4	2.00000000E+2	5.17340000E-3	2.79279086E+0	3.25000000E+1	4.97432300E+5
8.42397635E+1	5.28031000E-4	-1.15428000E-4	2.00000000E+2	-1.15428000E-3	2.79279086E+0	3.25000000E+1	4.97432300E+5
8.42497635E+1	5.28031000E-4	2.00956000E-4	2.00000000E+2	2.00956000E-3	2.79279086E+0	3.25000000E+1	4.97432300E+5
8.42597635E+1	5.28031000E-4	2.00956000E-4	2.00000000E+2	2.00956000E-3	2.79279086E+0	3.25000000E+1	4.97432300E+5
8.42697635E+1	-1.08943000E-4	5.17340000E-4	2.00000000E+2	5.17340000E-3	2.79279086E+0	3.25000000E+1	4.97432300E+5
8.42797635E+1	2.09544000E-4	-4.31812000E-4	2.00000000E+2	-4.31812000E-3	2.79279086E+0	3.25000000E+1	4.97432300E+5
8.42897635E+1	8.46518000E-4	8.33724000E-4	2.00000000E+2	8.33724000E-3	2.79279086E+0	3.25000000E+1	4.97432300E+5
8.42997635E+1	5.28031000E-4	5.17340000E-4	2.00000000E+2	5.17340000E-3	2.79279086E+0	3.25000000E+1	4.97432300E+5
8.51157932E+1	8.46518000E-4	-1.15428000E-4	2.00000000E+2	-1.15428000E-3	2.79279086E+0	3.25000000E+1	4.97432300E+5
8.51257932E+1	5.28031000E-4	2.00956000E-4	2.00000000E+2	2.00956000E-3	2.79279086E+0	3.25000000E+1	4.97432300E+5
8.51357932E+1	5.28031000E-4	2.00956000E-4	2.00000000E+2	2.00956000E-3	2.79279086E+0	3.25000000E+1	4.97432300E+5
8.51457932E+1	5.28031000E-4	8.33724000E-4	2.00000000E+2	8.33724000E-3	2.79279086E+0	3.25000000E+1	4.97432300E+5
8.51557932E+1	8.46518000E-4	8.33724000E-4	2.00000000E+2	8.33724000E-3	2.79279086E+0	3.25000000E+1	4.97432300E+5
8.51657932E+1	2.09544000E-4	2.00956000E-4	2.00000000E+2	2.00956000E-3	2.79279086E+0	3.25000000E+1	4.97432300E+5
8.51757932E+1	8.46518000E-4	2.00956000E-4	2.00000000E+2	2.00956000E-3	2.79279086E+0	3.25000000E+1	4.97432300E+5
8.51857932E+1	5.28031000E-4	-1.15428000E-4	2.00000000E+2	-1.15428000E-3	2.79279086E+0	3.25000000E+1	4.97432300E+5
8.51957932E+1	5.28031000E-4	-4.31812000E-4	2.00000000E+2	-4.31812000E-3	2.79279086E+0	3.25000000E+1	4.97432300E+5
8.52057932E+1	5.28031000E-4	2.00956000E-4	2.00000000E+2	2.00956000E-3	2.79279086E+0	3.25000000E+1	4.97432300E+5
8.59897490E+1	5.28031000E-4	-4.31812000E-4	2.00000000E+2	-4.31812000E-3	2.79279086E+0	3.25000000E+1	4.97432300E+5
8.59997490E+1	5.28031000E-4	5.17340000E-4	2.00000000E+2	5.17340000E-3	2.79279086E+0	3.25000000E+1	4.97432300E+5
8.60097490E+1	5.28031000E-4	1.15010800E-3	2.00000000E+2	1.15010800E-2	2.79279086E+0	3.25000000E+1	4.97432300E+5
8.60197490E+1	5.28031000E-4	-1.15428000E-4	2.00000000E+2	-1.15428000E-3	2.79279086E+0	3.25000000E+1	4.97432300E+5
8.60297490E+1	1.16500500E-3	2.00956000E-4	2.00000000E+2	2.00956000E-3	2.79279086E+0	3.25000000E+1	4.97432300E+5
8.60397490E+1	2.09544000E-4	5.17340000E-4	2.00000000E+2	5.17340000E-3	2.79279086E+0	3.25000000E+1	4.97432300E+5
8.60497490E+1	8.46518000E-4	-1.15428000E-4	2.00000000E+2	-1.15428000E-3	2.79279086E+0	3.25000000E+1	4.97432300E+5
8.60597490E+1	2.09544000E-4	2.00956000E-4	2.00000000E+2	2.00956000E-3	2.79279086E+0	3.25000000E+1	4.97432300E+5
8.60697490E+1	2.09544000E-4	2.00956000E-4	2.00000000E+2	2.00956000E-3	2.79279086E+0	3.25000000E+1	4.97432300E+5
8.60797490E+1	5.28031000E-4	5.17340000E-4	2.00000000E+2	5.17340000E-3	2.79279086E+0	3.25000000E+1	4.97432300E+5
8.69076204E+1	1.16500500E-3	8.33724000E-4	2.00000000E+2	8.33724000E-3	2.79279086E+0	3.25000000E+1	4.97432300E+5
8.69176204E+1	5.28031000E-4	2.00956000E-4	2.00000000E+2	2.00956000E-3	2.79279086E+0	3.25000000E+1	4.97432300E+5
8.69276204E+1	8.46518000E-4	2.00956000E-4	2.00000000E+2	2.00956000E-3	2.79279086E+0	3.25000000E+1	4.97432300E+5
8.69376204E+1	2.09544000E-4	-1.15428000E-4	2.00000000E+2	-1.15428000E-3	2.79279086E+0	3.25000000E+1	4.97432300E+5
8.69476204E+1	5.28031000E-4	2.00956000E-4	2.00000000E+2	2.00956000E-3	2.79279086E+0	3.25000000E+1	4.97432300E+5
8.69576204E+1	8.46518000E-4	8.33724000E-4	2.00000000E+2	8.33724000E-3	2.79279086E+0	3.25000000E+1	4.97432300E+5
8.69676204E+1	5.28031000E-4	2.00956000E-4	2.00000000E+2	2.00956000E-3	2.79279086E+0	3.25000000E+1	4.97432300E+5
8.69776204E+1	5.28031000E-4	5.17340000E-4	2.00000000E+2	5.17340000E-3	2.79279086E+0	3.25000000E+1	4.97432300E+5
8.69876204E+1	8.46518000E-4	8.33724000E-4	2.00000000E+2	8.33724000E-3	2.79279086E+0	3.25000000E+1	4.97432300E+5
8.69976204E+1	5.28031000E-4	5.17340000E-4	2.00000000E+2	5.17340000E-3	2.79279086E+0	3.25000000E+1	4.97432300E+5
8.77667308E+1	5.28031000E-4	2.00956000E-4	2.00000000E+2	2.00956000E-3	2.79279086E+0	3.25000000E+1	4.97432300E+5
8.77767308E+1	5.28031000E-4	2.00956000E-4	2.00000000E+2	2.00956000E-3	2.79279086E+0	3.25000000E+1	4.97432300E+5
8.77867308E+1	5.28031000E-4	2.00956000E-4	2.00000000E+2	2.00956000E-3	2.79279086E+0	3.25000000E+1	4.97432300E+5
8.77967308E+1	8.46518000E-4	2.00956000E-4	2.00000000E+2	2.00956000E-3	2.79279086E+0	3.25000000E+1	4.97432300E+5
8.78067308E+1	5.28031000E-4	2.00956000E-4	2.00000000E+2	2.00956000E-3	2.79279086E+0	3.25000000E+1	4.97432300E+5
8.78167308E+1	5.28031000E-4	5.17340000E-4	2.00000000E+2	5.17340000E-3	2.79279086E+0	3.25000000E+1	4.97432300E+5
8.78267308E+1	-1.08943000E-4	-1.15428000E-4	2.00000000E+2	-1.15428000E-3	2.79279086E+0	3.25000000E+1	4.97432300E+5
8.78367308E+1	5.28031000E-4	5.17340000E-4	2.00000000E+2	5.17340000E-3	2.79279086E+0	3.25000000E+1	4.97432300E+5
8.78467308E+1	8.46518000E-4	2.00956000E-4	2.00000000E+2	2.00956000E-3	2.79279086E+0	3.25000000E+1	4.97432300E+5
8.78567308E+1	5.28031000E-4	2.00956000E-4	2.00000000E+2	2.00956000E-3	2.79279086E+0	3.25000000E+1	4.97432300E+5
8.86425953E+1	-1.08943000E-4	-1.15428000E-4	2.00000000E+2	-1.15428000E-3	2.79279086E+0	3.25000000E+1	4.97432300E+5
8.86525953E+1	5.28031000E-4	-1.15428000E-4	2.00000000E+2	-1.15428000E-3	2.79279086E+0	3.25000000E+1	4.97432300E+5
8.86625953E+1	-1.08943000E-4	2.00956000E-4	2.00000000E+2	2.00956000E-3	2.79279086E+0	3.25000000E+1	4.97432300E+5
8.86725953E+1	5.28031000E-4	2.00956000E-4	2.00000000E+2	2.00956000E-3	2.79279086E+0	3.25000000E+1	4.97432300E+5
8.86825953E+1	2.09544000E-4	8.33724000E-4	2.00000000E+2	8.33724000E-3	2.79279086E+0	3.25000000E+1	4.97432300E+5
8.86925953E+1	2.09544000E-4	8.33724000E-4	2.00000000E+2	8.33724000E-3	2.79279086E+0	3.25000000E+1	4.97432300E+5
8.87025953E+1	5.28031000E-4	2.00956000E-4	2.00000000E+2	2.00956000E-3	2.79279086E+0	3.25000000E+1	4.97432300E+5
8.87125953E+1	8.46518000E-4	5.17340000E-4	2.00000000E+2	5.17340000E-3	2.79279086E+0	3.25000000E+1	4.97432300E+5
8.87225953E+1	2.09544000E-4	2.00956000E-4	2.00000000E+2	2.00956000E-3	2.79279086E+0	3.25000000E+1	4.97432300E+5
8.87325953E+1	8.46518000E-4	2.00956000E-4	2.00000000E+2	2.00956000E-3	2.79279086E+0	3.25000000E+1	4.97432300E+5
8.95461316E+1	8.46518000E-4	2.00956000E-4	2.00000000E+2	2.00956000E-3	2.79279086E+0	3.25000000E+1	4.97432300E+5
8.95561316E+1	5.28031000E-4	5.17340000E-4	2.00000000E+2	5.17340000E-3	2.79279086E+0	3.25000000E+1	4.97432300E+5
8.95661316E+1	8.46518000E-4	5.17340000E-4	2.00000000E+2	5.17340000E-3	2.79279086E+0	3.25000000E+1	4.97432300E+5
8.95761316E+1	8.46518000E-4	5.17340000E-4	2.00000000E+2	5.17340000E-3	2.79279086E+0	3.25000000E+1	4.97432300E+5
8.95861316E+1	5.28031000E-4	-1.15428000E-4	2.00000000E+2	-1.15428000E-3	2.79279086E+0	3.25000000E+1	4.97432300E+5
8.95961316E+1	2.09544000E-4	-1.15428000E-4	2.00000000E+2	-1.15428000E-3	2.79279086E+0	3.25000000E+1	4.97432300E+5
8.96061316E+1	-1.08943000E-4	-1.15428000E-4	2.00000000E+2	-1.15428000E-3	2.79279086E+0	3.25000000E+1	4.97432300E+5
8.96161316E+1	8.46518000E-4	-1.15428000E-4	2.00000000E+2	-1.15428000E-3	2.79279086E+0	3.25000000E+1	4.97432300E+5
8.96261316E+1	8.46518000E-4	2.00956000E-4	2.00000000E+2	2.00956000E-3	2.79279086E+0	3.25000000E+1	4.97432300E+5
8.96361316E+1	1.16500500E-3	8.33724000E-4	2.00000000E+2	8.33724000E-3	2.79279086E+0	3.25000000E+1	4.97432300E+5
9.03896308E+1	8.46518000E-4	2.00956000E-4	2.00000000E+2	2.00956000E-3	2.79279086E+0	3.25000000E+1	4.97432300E+5
9.03996308E+1	1.16500500E-3	2.00956000E-4	2.00000000E+2	2.00956000E-3	2.79279086E+0	3.25000000E+1	4.97432300E+5
9.04096308E+1	5.28031000E-4	8.33724000E-4	2.00000000E+2	8.33724000E-3	2.79279086E+0	3.25000000E+1	4.97432300E+5
9.04196308E+1	8.46518000E-4	2.00956000E-4	2.00000000E+2	2.00956000E-3	2.79279086E+0	3.25000000E+1	4.97432300E+5
9.04296308E+1	2.09544000E-4	5.17340000E-4	2.00000000E+2	5.17340000E-3	2.79279086E+0	3.25000000E+1	4.97432300E+5
9.04396308E+1	2.09544000E-4	-1.15428000E-4	2.00000000E+2	-1.15428000E-3	2.79279086E+0	3.25000000E+1	4.97432300E+5
9.04496308E+1	5.28031000E-4	-1.15428000E-4	2.00000000E+2	-1.15428000E-3	2.79279086E+0	3.25000000E+1	4.97432300E+5
9.04596308E+1	8.46518000E-4	2.00956000E-4	2.00000000E+2	2.00956000E-3	2.79279086E+0	3.25000000E+1	4.97432300E+5
9.04696308E+1	5.28031000E-4	2.00956000E-4	2.00000000E+2	2.00956000E-3	2.79279086E+0	3.25000000E+1	4.97432300E+5
9.04796308E+1	5.28031000E-4	-1.15428000E-4	2.00000000E+2	-1.15428000E-3	2.79279086E+0	3.25000000E+1	4.97432300E+5
9.12938161E+1	8.46518000E-4	5.17340000E-4	2.00000000E+2	5.17340000E-3	2.79279086E+0	3.25000000E+1	4.97432300E+5
9.13038161E+1	1.16500500E-3	2.00956000E-4	2.00000000E+2	2.00956000E-3	2.79279086E+0	3.25000000E+1	4.97432300E+5
9.13138161E+1	5.28031000E-4	2.00956000E-4	2.00000000E+2	2.00956000E-3	2.79279086E+0	3.25000000E+1	4.97432300E+5
9.13238161E+1	2.09544000E-4	2.00956000E-4	2.00000000E+2	2.00956000E-3	2.79279086E+0	3.25000000E+1	4.97432300E+5
9.13338161E+1	-4.27430000E-4	2.00956000E-4	2.00000000E+2	2.00956000E-3	2.79279086E+0	3.25000000E+1	4.97432300E+5
9.13438161E+1	2.09544000E-4	-1.15428000E-4	2.00000000E+2	-1.15428000E-3	2.79279086E+0	3.25000000E+1	4.97432300E+5
9.13538161E+1	5.28031000E-4	2.00956000E-4	2.00000000E+2	2.00956000E-3	2.79279086E+0	3.25000000E+1	4.97432300E+5
9.13638161E+1	5.28031000E-4	-1.15428000E-4	2.00000000E+2	-1.15428000E-3	2.79279086E+0	3.25000000E+1	4.97432300E+5
9.13738161E+1	8.46518000E-4	2.00956000E-4	2.00000000E+2	2.00956000E-3	2.79279086E+0	3.25000000E+1	4.97432300E+5
9.13838161E+1	2.09544000E-4	2.00956000E-4	2.00000000E+2	2.00956000E-3	2.79279086E+0	3.25000000E+1	4.97432300E+5
9.21966128E+1	2.09544000E-4	5.17340000E-4	2.00000000E+2	5.17340000E-3	2.79279086E+0	3.25000000E+1	4.97432300E+5
9.22066128E+1	8.46518000E-4	5.17340000E-4	2.00000000E+2	5.17340000E-3	2.79279086E+0	3.25000000E+1	4.97432300E+5
9.22166128E+1	8.46518000E-4	2.00956000E-4	2.00000000E+2	2.00956000E-3	2.79279086E+0	3.25000000E+1	4.97432300E+5
9.22266128E+1	5.28031000E-4	2.00956000E-4	2.00000000E+2	2.00956000E-3	2.79279086E+0	3.25000000E+1	4.97432300E+5
9.22366128E+1	5.28031000E-4	2.00956000E-4	2.00000000E+2	2.00956000E-3	2.79279086E+0	3.25000000E+1	4.97432300E+5
9.22466128E+1	2.09544000E-4	-1.15428000E-4	2.00000000E+2	-1.15428000E-3	2.79279086E+0	3.25000000E+1	4.97432300E+5
9.22566128E+1	2.09544000E-4	-1.15428000E-4	2.00000000E+2	-1.15428000E-3	2.79279086E+0	3.25000000E+1	4.97432300E+5
9.22666128E+1	5.28031000E-4	-4.31812000E-4	2.00000000E+2	-4.31812000E-3	2.79279086E+0	3.25000000E+1	4.97432300E+5
9.22766128E+1	8.46518000E-4	2.00956000E-4	2.00000000E+2	2.00956000E-3	2.79279086E+0	3.25000000E+1	4.97432300E+5
9.22866128E+1	5.28031000E-4	2.00956000E-4	2.00000000E+2	2.00956000E-3	2.79279086E+0	3.25000000E+1	4.97432300E+5
9.30397506E+1	5.28031000E-4	2.00956000E-4	2.00000000E+2	2.00956000E-3	2.79279086E+0	3.25000000E+1	4.97432300E+5
9.30497506E+1	5.28031000E-4	2.00956000E-4	2.00000000E+2	2.00956000E-3	2.79279086E+0	3.25000000E+1	4.97432300E+5
9.30597506E+1	2.09544000E-4	2.00956000E-4	2.00000000E+2	2.00956000E-3	2.79279086E+0	3.25000000E+1	4.97432300E+5
9.30697506E+1	5.28031000E-4	2.00956000E-4	2.00000000E+2	2.00956000E-3	2.79279086E+0	3.25000000E+1	4.97432300E+5
9.30797506E+1	2.09544000E-4	5.17340000E-4	2.00000000E+2	5.17340000E-3	2.79279086E+0	3.25000000E+1	4.97432300E+5
9.30897506E+1	8.46518000E-4	8.33724000E-4	2.00000000E+2	8.33724000E-3	2.79279086E+0	3.25000000E+1	4.97432300E+5
9.30997506E+1	2.09544000E-4	2.00956000E-4	2.00000000E+2	2.00956000E-3	2.79279086E+0	3.25000000E+1	4.97432300E+5
9.31097506E+1	8.46518000E-4	8.33724000E-4	2.00000000E+2	8.33724000E-3	2.79279086E+0	3.25000000E+1	4.97432300E+5
9.31197506E+1	2.09544000E-4	2.00956000E-4	2.00000000E+2	2.00956000E-3	2.79279086E+0	3.25000000E+1	4.97432300E+5
9.31297506E+1	-1.08943000E-4	2.00956000E-4	2.00000000E+2	2.00956000E-3	2.79279086E+0	3.25000000E+1	4.97432300E+5
9.39466457E+1	8.46518000E-4	8.33724000E-4	2.00000000E+2	8.33724000E-3	2.79279086E+0	3.25000000E+1	4.97432300E+5
9.39566457E+1	5.28031000E-4	5.17340000E-4	2.00000000E+2	5.17340000E-3	2.79279086E+0	3.25000000E+1	4.97432300E+5
9.39666457E+1	2.09544000E-4	5.17340000E-4	2.00000000E+2	5.17340000E-3	2.79279086E+0	3.25000000E+1	4.97432300E+5
9.39766457E+1	5.28031000E-4	-1.15428000E-4	2.00000000E+2	-1.15428000E-3	2.79279086E+0	3.25000000E+1	4.97432300E+5
9.39866457E+1	5.28031000E-4	8.33724000E-4	2.00000000E+2	8.33724000E-3	2.79279086E+0	3.25000000E+1	4.97432300E+5
9.39966457E+1	8.46518000E-4	2.00956000E-4	2.00000000E+2	2.00956000E-3	2.79279086E+0	3.25000000E+1	4.97432300E+5
9.40066457E+1	5.28031000E-4	2.00956000E-4	2.00000000E+2	2.00956000E-3	2.79279086E+0	3.25000000E+1	4.97432300E+5
9.40166457E+1	8.46518000E-4	5.17340000E-4	2.00000000E+2	5.17340000E-3	2.79279086E+0	3.25000000E+1	4.97432300E+5
9.40266457E+1	5.28031000E-4	2.00956000E-4	2.00000000E+2	2.00956000E-3	2.79279086E+0	3.25000000E+1	4.97432300E+5
9.40366457E+1	2.09544000E-4	2.00956000E-4	2.00000000E+2	2.00956000E-3	2.79279086E+0	3.25000000E+1	4.97432300E+5
9.48533106E+1	5.28031000E-4	-1.15428000E-4	2.00000000E+2	-1.15428000E-3	2.79279086E+0	3.25000000E+1	4.97432300E+5
9.48633106E+1	2.09544000E-4	2.00956000E-4	2.00000000E+2	2.00956000E-3	2.79279086E+0	3.25000000E+1	4.97432300E+5
9.48733106E+1	2.09544000E-4	8.33724000E-4	2.00000000E+2	8.33724000E-3	2.79279086E+0	3.25000000E+1	4.97432300E+5
9.48833106E+1	-1.08943000E-4	2.00956000E-4	2.00000000E+2	2.00956000E-3	2.79279086E+0	3.25000000E+1	4.97432300E+5
9.48933106E+1	8.46518000E-4	5.17340000E-4	2.00000000E+2	5.17340000E-3	2.79279086E+0	3.25000000E+1	4.97432300E+5
9.49033106E+1	8.46518000E-4	2.00956000E-4	2.00000000E+2	2.00956000E-3	2.79279086E+0	3.25000000E+1	4.97432300E+5
9.49133106E+1	8.46518000E-4	2.00956000E-4	2.00000000E+2	2.00956000E-3	2.79279086E+0	3.25000000E+1	4.97432300E+5
9.49233106E+1	5.28031000E-4	-4.31812000E-4	2.00000000E+2	-4.31812000E-3	2.79279086E+0	3.25000000E+1	4.97432300E+5
9.49333106E+1	5.28031000E-4	5.17340000E-4	2.00000000E+2	5.17340000E-3	2.79279086E+0	3.25000000E+1	4.97432300E+5
9.49433106E+1	5.28031000E-4	-1.15428000E-4	2.00000000E+2	-1.15428000E-3	2.79279086E+0	3.25000000E+1	4.97432300E+5
9.57421832E+1	5.28031000E-4	5.17340000E-4	2.00000000E+2	5.17340000E-3	2.79279086E+0	3.25000000E+1	4.97432300E+5
9.57521832E+1	5.28031000E-4	2.00956000E-4	2.00000000E+2	2.00956000E-3	2.79279086E+0	3.25000000E+1	4.97432300E+5
9.57621832E+1	2.09544000E-4	2.00956000E-4	2.00000000E+2	2.00956000E-3	2.79279086E+0	3.25000000E+1	4.97432300E+5
9.57721832E+1	8.46518000E-4	-1.15428000E-4	2.00000000E+2	-1.15428000E-3	2.79279086E+0	3.25000000E+1	4.97432300E+5
9.57821832E+1	8.46518000E-4	8.33724000E-4	2.00000000E+2	8.33724000E-3	2.79279086E+0	3.25000000E+1	4.97432300E+5
9.57921832E+1	2.09544000E-4	-1.15428000E-4	2.00000000E+2	-1.15428000E-3	2.79279086E+0	3.25000000E+1	4.97432300E+5
9.58021832E+1	5.28031000E-4	5.17340000E-4	2.00000000E+2	5.17340000E-3	2.79279086E+0	3.25000000E+1	4.97432300E+5
9.58121832E+1	8.46518000E-4	2.00956000E-4	2.00000000E+2	2.00956000E-3	2.79279086E+0	3.25000000E+1	4.97432300E+5
9.58221832E+1	2.09544000E-4	8.33724000E-4	2.00000000E+2	8.33724000E-3	2.79279086E+0	3.25000000E+1	4.97432300E+5
9.58321832E+1	8.46518000E-4	2.00956000E-4	2.00000000E+2	2.00956000E-3	2.79279086E+0	3.25000000E+1	4.97432300E+5
9.66449490E+1	2.09544000E-4	-4.31812000E-4	2.00000000E+2	-4.31812000E-3	2.79279086E+0	3.25000000E+1	4.97432300E+5
9.66549490E+1	-1.08943000E-4	8.33724000E-4	2.00000000E+2	8.33724000E-3	2.79279086E+0	3.25000000E+1	4.97432300E+5
9.66649490E+1	8.46518000E-4	5.17340000E-4	2.00000000E+2	5.17340000E-3	2.79279086E+0	3.25000000E+1	4.97432300E+5
9.66749490E+1	8.46518000E-4	2.00956000E-4	2.00000000E+2	2.00956000E-3	2.79279086E+0	3.25000000E+1	4.97432300E+5
9.66849490E+1	5.28031000E-4	8.33724000E-4	2.00000000E+2	8.33724000E-3	2.79279086E+0	3.25000000E+1	4.97432300E+5
9.66949490E+1	2.09544000E-4	2.00956000E-4	2.00000000E+2	2.00956000E-3	2.79279086E+0	3.25000000E+1	4.97432300E+5
9.67049490E+1	5.28031000E-4	2.00956000E-4	2.00000000E+2	2.00956000E-3	2.79279086E+0	3.25000000E+1	4.97432300E+5
9.67149490E+1	5.28031000E-4	-1.15428000E-4	2.00000000E+2	-1.15428000E-3	2.79279086E+0	3.25000000E+1	4.97432300E+5
9.67249490E+1	5.28031000E-4	2.00956000E-4	2.00000000E+2	2.00956000E-3	2.79279086E+0	3.25000000E+1	4.97432300E+5
9.67349490E+1	-1.08943000E-4	8.33724000E-4	2.00000000E+2	8.33724000E-3	2.79279086E+0	3.25000000E+1	4.97432300E+5
9.75216713E+1	2.09544000E-4	2.00956000E-4	2.00000000E+2	2.00956000E-3	2.79279086E+0	3.25000000E+1	4.97432300E+5
9.75316713E+1	2.09544000E-4	2.00956000E-4	2.00000000E+2	2.00956000E-3	2.79279086E+0	3.25000000E+1	4.97432300E+5
9.75416713E+1	5.28031000E-4	-1.15428000E-4	2.00000000E+2	-1.15428000E-3	2.79279086E+0	3.25000000E+1	4.97432300E+5
9.75516713E+1	5.28031000E-4	-1.15428000E-4	2.00000000E+2	-1.15428000E-3	2.79279086E+0	3.25000000E+1	4.97432300E+5
9.75616713E+1	5.28031000E-4	2.00956000E-4	2.00000000E+2	2.00956000E-3	2.79279086E+0	3.25000000E+1	4.97432300E+5
9.75716713E+1	5.28031000E-4	5.17340000E-4	2.00000000E+2	5.17340000E-3	2.79279086E+0	3.25000000E+1	4.97432300E+5
9.75816713E+1	2.09544000E-4	2.00956000E-4	2.00000000E+2	2.00956000E-3	2.79279086E+0	3.25000000E+1	4.97432300E+5
9.75916713E+1	1.16500500E-3	8.33724000E-4	2.00000000E+2	8.33724000E-3	2.79279086E+0	3.25000000E+1	4.97432300E+5
9.76016713E+1	5.28031000E-4	2.00956000E-4	2.00000000E+2	2.00956000E-3	2.79279086E+0	3.25000000E+1	4.97432300E+5
9.76116713E+1	2.09544000E-4	5.17340000E-4	2.00000000E+2	5.17340000E-3	2.79279086E+0	3.25000000E+1	4.97432300E+5
9.84264474E+1	-5.20473500E-3	-1.69734800E-3	2.00000000E+2	-1.69734800E-2	2.79279086E+0	3.25000000E+1	4.97432300E+5
9.84364474E+1	-4.88624800E-3	-1.38096400E-3	2.00000000E+2	-1.38096400E-2	2.79279086E+0	3.25000000E+1	4.97432300E+5
9.84464474E+1	-5.52322200E-3	-1.06458000E-3	2.00000000E+2	-1.06458000E-2	2.79279086E+0	3.25000000E+1	4.97432300E+5
9.84564474E+1	-5.52322200E-3	-1.38096400E-3	2.00000000E+2	-1.38096400E-2	2.79279086E+0	3.25000000E+1	4.97432300E+5
9.84664474E+1	-4.88624800E-3	-1.38096400E-3	2.00000000E+2	-1.38096400E-2	2.79279086E+0	3.25000000E+1	4.97432300E+5
9.84764474E+1	-4.88624800E-3	-1.06458000E-3	2.00000000E+2	-1.06458000E-2	2.79279086E+0	3.25000000E+1	4.97432300E+5
9.84864474E+1	-5.52322200E-3	-1.69734800E-3	2.00000000E+2	-1.69734800E-2	2.79279086E+0	3.25000000E+1	4.97432300E+5
9.84964474E+1	-4.56776100E-3	-7.48196000E-4	2.00000000E+2	-7.48196000E-3	2.79279086E+0	3.25000000E+1	4.97432300E+5
9.85064474E+1	-4.88624800E-3	-1.38096400E-3	2.00000000E+2	-1.38096400E-2	2.79279086E+0	3.25000000E+1	4.97432300E+5
9.85164474E+1	-5.20473500E-3	-1.69734800E-3	2.00000000E+2	-1.69734800E-2	2.79279086E+0	3.25000000E+1	4.97432300E+5
9.92992353E+1	4.06573930E-2	-1.38096400E-3	2.00000000E+2	-1.38096400E-2	2.79279086E+0	3.25000000E+1	4.97432300E+5
9.93092353E+1	4.00204190E-2	-1.38096400E-3	2.00000000E+2	-1.38096400E-2	2.79279086E+0	3.25000000E+1	4.97432300E+5
9.93192353E+1	4.00204190E-2	-1.38096400E-3	2.00000000E+2	-1.38096400E-2	2.79279086E+0	3.25000000E+1	4.97432300E+5
9.93292353E+1	4.16128540E-2	-1.69734800E-3	2.00000000E+2	-1.69734800E-2	2.79279086E+0	3.25000000E+1	4.97432300E+5
9.93392353E+1	4.19313410E-2	-2.01373200E-3	2.00000000E+2	-2.01373200E-2	2.79279086E+0	3.25000000E+1	4.97432300E+5
9.93492353E+1	4.19313410E-2	-4.31812000E-4	2.00000000E+2	-4.31812000E-3	2.79279086E+0	3.25000000E+1	4.97432300E+5
9.93592353E+1	4.28868020E-2	-1.06458000E-3	2.00000000E+2	-1.06458000E-2	2.79279086E+0	3.25000000E+1	4.97432300E+5
9.93692353E+1	4.35237760E-2	-1.06458000E-3	2.00000000E+2	-1.06458000E-2	2.79279086E+0	3.25000000E+1	4.97432300E+5
9.93792353E+1	4.28868020E-2	-1.38096400E-3	2.00000000E+2	-1.38096400E-2	2.79279086E+0	3.25000000E+1	4.97432300E+5
9.93892353E+1	4.35237760E-2	-1.38096400E-3	2.00000000E+2	-1.38096400E-2	2.79279086E+0	3.25000000E+1	4.97432300E+5
1.00214920E+2	4.89380550E-2	-1.69734800E-3	2.00000000E+2	-1.69734800E-2	2.79279086E+0	3.25000000E+1	4.97432300E+5
1.00224920E+2	4.89380550E-2	-1.38096400E-3	2.00000000E+2	-1.38096400E-2	2.79279086E+0	3.25000000E+1	4.97432300E+5
1.00234920E+2	4.83010810E-2	-1.38096400E-3	2.00000000E+2	-1.38096400E-2	2.79279086E+0	3.25000000E+1	4.97432300E+5
1.00244920E+2	4.83010810E-2	-1.38096400E-3	2.00000000E+2	-1.38096400E-2	2.79279086E+0	3.25000000E+1	4.97432300E+5
1.00254920E+2	4.86195680E-2	-2.01373200E-3	2.00000000E+2	-2.01373200E-2	2.79279086E+0	3.25000000E+1	4.97432300E+5
1.00264920E+2	4.86195680E-2	-1.06458000E-3	2.00000000E+2	-1.06458000E-2	2.79279086E+0	3.25000000E+1	4.97432300E+5
1.00274920E+2	4.73456200E-2	-1.38096400E-3	2.00000000E+2	-1.38096400E-2	2.79279086E+0	3.25000000E+1	4.97432300E+5
1.00284920E+2	4.76641070E-2	-1.69734800E-3	2.00000000E+2	-1.69734800E-2	2.79279086E+0	3.25000000E+1	4.97432300E+5
1.00294920E+2	4.83010810E-2	-1.38096400E-3	2.00000000E+2	-1.38096400E-2	2.79279086E+0	3.25000000E+1	4.97432300E+5
1.00304920E+2	4.73456200E-2	-1.69734800E-3	2.00000000E+2	-1.69734800E-2	2.79279086E+0	3.25000000E+1	4.97432300E+5
1.01119737E+2	4.57531850E-2	-1.38096400E-3	2.00000000E+2	-1.38096400E-2	2.79279086E+0	3.25000000E+1	4.97432300E+5
1.01129737E+2	4.54346980E-2	-1.38096400E-3	2.00000000E+2	-1.38096400E-2	2.79279086E+0	3.25000000E+1	4.97432300E+5
1.01139737E+2	4.51162110E-2	-1.38096400E-3	2.00000000E+2	-1.38096400E-2	2.79279086E+0	3.25000000E+1	4.97432300E+5
1.01149737E+2	4.57531850E-2	-2.01373200E-3	2.00000000E+2	-2.01373200E-2	2.79279086E+0	3.25000000E+1	4.97432300E+5
1.01159737E+2	4.47977240E-2	-1.06458000E-3	2.00000000E+2	-1.06458000E-2	2.79279086E+0	3.25000000E+1	4.97432300E+5
1.01169737E+2	4.44792370E-2	-1.69734800E-3	2.00000000E+2	-1.69734800E-2	2.79279086E+0	3.25000000E+1	4.97432300E+5
1.01179737E+2	4.47977240E-2	-1.38096400E-3	2.00000000E+2	-1.38096400E-2	2.79279086E+0	3.25000000E+1	4.97432300E+5
1.01189737E+2	4.60716720E-2	-1.06458000E-3	2.00000000E+2	-1.06458000E-2	2.79279086E+0	3.25000000E+1	4.97432300E+5
1.01199737E+2	4.47977240E-2	-2.33011600E-3	2.00000000E+2	-2.33011600E-2	2.79279086E+0	3.25000000E+1	4.97432300E+5
1.01209737E+2	4.57531850E-2	-1.06458000E-3	2.00000000E+2	-1.06458000E-2	2.79279086E+0	3.25000000E+1	4.97432300E+5
1.02008770E+2	4.60716720E-2	-1.38096400E-3	2.00000000E+2	-1.38096400E-2	2.79279086E+0	3.25000000E+1	4.97432300E+5
1.02018770E+2	4.60716720E-2	-7.48196000E-4	2.00000000E+2	-7.48196000E-3	2.79279086E+0	3.25000000E+1	4.97432300E+5
1.02028770E+2	4.57531850E-2	-1.69734800E-3	2.00000000E+2	-1.69734800E-2	2.79279086E+0	3.25000000E+1	4.97432300E+5
1.02038770E+2	4.57531850E-2	-1.38096400E-3	2.00000000E+2	-1.38096400E-2	2.79279086E+0	3.25000000E+1	4.97432300E+5
1.02048770E+2	4.54346980E-2	-1.69734800E-3	2.00000000E+2	-1.69734800E-2	2.79279086E+0	3.25000000E+1	4.97432300E+5
1.02058770E+2	4.51162110E-2	-1.69734800E-3	2.00000000E+2	-1.69734800E-2	2.79279086E+0	3.25000000E+1	4.97432300E+5
1.02068770E+2	4.54346980E-2	-1.69734800E-3	2.00000000E+2	-1.69734800E-2	2.79279086E+0	3.25000000E+1	4.97432300E+5
1.02078770E+2	4.60716720E-2	-2.33011600E-3	2.00000000E+2	-2.33011600E-2	2.79279086E+0	3.25000000E+1	4.97432300E+5
1.02088770E+2	4.57531850E-2	-1.69734800E-3	2.00000000E+2	-1.69734800E-2	2.79279086E+0	3.25000000E+1	4.97432300E+5
1.02098770E+2	4.63901590E-2	-1.06458000E-3	2.00000000E+2	-1.06458000E-2	2.79279086E+0	3.25000000E+1	4.97432300E+5
1.02929837E+2	4.67086460E-2	-1.38096400E-3	2.00000000E+2	-1.38096400E-2	2.79279086E+0	3.25000000E+1	4.97432300E+5
1.02939837E+2	4.57531850E-2	-7.48196000E-4	2.00000000E+2	-7.48196000E-3	2.79279086E+0	3.25000000E+1	4.97432300E+5
1.02949837E+2	4.63901590E-2	-1.38096400E-3	2.00000000E+2	-1.38096400E-2	2.79279086E+0	3.25000000E+1	4.97432300E+5
1.02959837E+2	4.54346980E-2	-2.01373200E-3	2.00000000E+2	-2.01373200E-2	2.79279086E+0	3.25000000E+1	4.97432300E+5
1.02969837E+2	4.63901590E-2	-1.38096400E-3	2.00000000E+2	-1.38096400E-2	2.79279086E+0	3.25000000E+1	4.97432300E+5
1.02979837E+2	4.63901590E-2	-7.48196000E-4	2.00000000E+2	-7.48196000E-3	2.79279086E+0	3.25000000E+1	4.97432300E+5
1.02989837E+2	4.60716720E-2	-1.38096400E-3	2.00000000E+2	-1.38096400E-2	2.79279086E+0	3.25000000E+1	4.97432300E+5
1.02999837E+2	4.63901590E-2	-1.06458000E-3	2.00000000E+2	-1.06458000E-2	2.79279086E+0	3.25000000E+1	4.97432300E+5
1.03009837E+2	4.60716720E-2	-1.69734800E-3	2.00000000E+2	-1.69734800E-2	2.79279086E+0	3.25000000E+1	4.97432300E+5
1.03019837E+2	4.57531850E-2	-1.69734800E-3	2.00000000E+2	-1.69734800E-2	2.79279086E+0	3.25000000E+1	4.97432300E+5
1.03776332E+2	4.63901590E-2	-2.33011600E-3	2.00000000E+2	-2.33011600E-2	2.79279086E+0	3.25000000E+1	4.97432300E+5
1.03786332E+2	4.67086460E-2	-1.38096400E-3	2.00000000E+2	-1.38096400E-2	2.79279086E+0	3.25000000E+1	4.97432300E+5
1.03796332E+2	4.67086460E-2	-2.33011600E-3	2.00000000E+2	-2.33011600E-2	2.79279086E+0	3.25000000E+1	4.97432300E+5
1.03806332E+2	4.60716720E-2	-1.69734800E-3	2.00000000E+2	-1.69734800E-2	2.79279086E+0	3.25000000E+1	4.97432300E+5
1.03816332E+2	4.60716720E-2	-2.01373200E-3	2.00000000E+2	-2.01373200E-2	2.79279086E+0	3.25000000E+1	4.97432300E+5
1.03826332E+2	4.67086460E-2	-1.06458000E-3	2.00000000E+2	-1.06458000E-2	2.79279086E+0	3.25000000E+1	4.97432300E+5
1.03836332E+2	4.63901590E-2	-1.38096400E-3	2.00000000E+2	-1.38096400E-2	2.79279086E+0	3.25000000E+1	4.97432300E+5
1.03846332E+2	4.73456200E-2	-7.48196000E-4	2.00000000E+2	-7.48196000E-3	2.79279086E+0	3.25000000E+1	4.97432300E+5
1.03856332E+2	4.63901590E-2	-2.01373200E-3	2.00000000E+2	-2.01373200E-2	2.79279086E+0	3.25000000E+1	4.97432300E+5
1.03866332E+2	4.60716720E-2	-2.01373200E-3	2.00000000E+2	-2.01373200E-2	2.79279086E+0	3.25000000E+1	4.97432300E+5
1.04679892E+2	4.70271330E-2	-1.06458000E-3	2.00000000E+2	-1.06458000E-2	2.79279086E+0	3.25000000E+1	4.97432300E+5
1.04689892E+2	4.70271330E-2	-1.38096400E-3	2.00000000E+2	-1.38096400E-2	2.79279086E+0	3.25000000E+1	4.97432300E+5
1.04699892E+2	4.67086460E-2	-1.38096400E-3	2.00000000E+2	-1.38096400E-2	2.79279086E+0	3.25000000E+1	4.97432300E+5
1.04709892E+2	4.76641070E-2	-1.06458000E-3	2.00000000E+2	-1.06458000E-2	2.79279086E+0	3.25000000E+1	4.97432300E+5
1.04719892E+2	4.63901590E-2	-1.69734800E-3	2.00000000E+2	-1.69734800E-2	2.79279086E+0	3.25000000E+1	4.97432300E+5
1.04729892E+2	4.63901590E-2	-1.06458000E-3	2.00000000E+2	-1.06458000E-2	2.79279086E+0	3.25000000E+1	4.97432300E+5
1.04739892E+2	4.60716720E-2	-1.38096400E-3	2.00000000E+2	-1.38096400E-2	2.79279086E+0	3.25000000E+1	4.97432300E+5
1.04749892E+2	4.63901590E-2	-1.69734800E-3	2.00000000E+2	-1.69734800E-2	2.79279086E+0	3.25000000E+1	4.97432300E+5
1.04759892E+2	4.63901590E-2	-1.38096400E-3	2.00000000E+2	-1.38096400E-2	2.79279086E+0	3.25000000E+1	4.97432300E+5
1.04769892E+2	4.67086460E-2	-1.06458000E-3	2.00000000E+2	-1.06458000E-2	2.79279086E+0	3.25000000E+1	4.97432300E+5
1.05570628E+2	4.73456200E-2	-1.06458000E-3	2.00000000E+2	-1.06458000E-2	2.79279086E+0	3.25000000E+1	4.97432300E+5
1.05580628E+2	4.70271330E-2	-2.01373200E-3	2.00000000E+2	-2.01373200E-2	2.79279086E+0	3.25000000E+1	4.97432300E+5
1.05590628E+2	4.73456200E-2	-1.38096400E-3	2.00000000E+2	-1.38096400E-2	2.79279086E+0	3.25000000E+1	4.97432300E+5
1.05600628E+2	4.63901590E-2	-2.01373200E-3	2.00000000E+2	-2.01373200E-2	2.79279086E+0	3.25000000E+1	4.97432300E+5
1.05610628E+2	4.76641070E-2	-7.48196000E-4	2.00000000E+2	-7.48196000E-3	2.79279086E+0	3.25000000E+1	4.97432300E+5
1.05620628E+2	4.70271330E-2	-2.01373200E-3	2.00000000E+2	-2.01373200E-2	2.79279086E+0	3.25000000E+1	4.97432300E+5
1.05630628E+2	4.76641070E-2	-1.69734800E-3	2.00000000E+2	-1.69734800E-2	2.79279086E+0	3.25000000E+1	4.97432300E+5
1.05640628E+2	4.67086460E-2	-1.69734800E-3	2.00000000E+2	-1.69734800E-2	2.79279086E+0	3.25000000E+1	4.97432300E+5
1.05650628E+2	4.63901590E-2	-1.38096400E-3	2.00000000E+2	-1.38096400E-2	2.79279086E+0	3.25000000E+1	4.97432300E+5
1.05660628E+2	4.57531850E-2	-2.33011600E-3	2.00000000E+2	-2.33011600E-2	2.79279086E+0	3.25000000E+1	4.97432300E+5
1.06477906E+2	4.73456200E-2	-1.69734800E-3	2.00000000E+2	-1.69734800E-2	2.79279086E+0	3.25000000E+1	4.97432300E+5
1.06487906E+2	4.70271330E-2	-2.01373200E-3	2.00000000E+2	-2.01373200E-2	2.79279086E+0	3.25000000E+1	4.97432300E+5
1.06497906E+2	4.67086460E-2	-2.01373200E-3	2.00000000E+2	-2.01373200E-2	2.79279086E+0	3.25000000E+1	4.97432300E+5
1.06507906E+2	4.83010810E-2	-7.48196000E-4	2.00000000E+2	-7.48196000E-3	2.79279086E+0	3.25000000E+1	4.97432300E+5
1.06517906E+2	4.63901590E-2	-2.33011600E-3	2.00000000E+2	-2.33011600E-2	2.79279086E+0	3.25000000E+1	4.97432300E+5
1.06527906E+2	4.73456200E-2	-1.38096400E-3	2.00000000E+2	-1.38096400E-2	2.79279086E+0	3.25000000E+1	4.97432300E+5
1.06537906E+2	4.76641070E-2	-1.38096400E-3	2.00000000E+2	-1.38096400E-2	2.79279086E+0	3.25000000E+1	4.97432300E+5
1.06547906E+2	4.67086460E-2	-1.69734800E-3	2.00000000E+2	-1.69734800E-2	2.79279086E+0	3.25000000E+1	4.97432300E+5
1.06557906E+2	4.73456200E-2	-1.38096400E-3	2.00000000E+2	-1.38096400E-2	2.79279086E+0	3.25000000E+1	4.97432300E+5
1.06567906E+2	4.76641070E-2	-1.69734800E-3	2.00000000E+2	-1.69734800E-2	2.79279086E+0	3.25000000E+1	4.97432300E+5
1.07336230E+2	4.76641070E-2	-1.69734800E-3	2.00000000E+2	-1.69734800E-2	2.79279086E+0	3.25000000E+1	4.97432300E+5
1.07346230E+2	4.83010810E-2	-1.38096400E-3	2.00000000E+2	-1.38096400E-2	2.79279086E+0	3.25000000E+1	4.97432300E+5
1.07356230E+2	4.73456200E-2	-1.06458000E-3	2.00000000E+2	-1.06458000E-2	2.79279086E+0	3.25000000E+1	4.97432300E+5
1.07366230E+2	4.76641070E-2	-1.06458000E-3	2.00000000E+2	-1.06458000E-2	2.79279086E+0	3.25000000E+1	4.97432300E+5
1.07376230E+2	4.83010810E-2	-1.38096400E-3	2.00000000E+2	-1.38096400E-2	2.79279086E+0	3.25000000E+1	4.97432300E+5
1.07386230E+2	4.73456200E-2	-1.69734800E-3	2.00000000E+2	-1.69734800E-2	2.79279086E+0	3.25000000E+1	4.97432300E+5
1.07396230E+2	4.67086460E-2	-2.01373200E-3	2.00000000E+2	-2.01373200E-2	2.79279086E+0	3.25000000E+1	4.97432300E+5
1.07406230E+2	4.76641070E-2	-7.48196000E-4	2.00000000E+2	-7.48196000E-3	2.79279086E+0	3.25000000E+1	4.97432300E+5
1.07416230E+2	4.79825940E-2	-1.06458000E-3	2.00000000E+2	-1.06458000E-2	2.79279086E+0	3.25000000E+1	4.97432300E+5
1.07426230E+2	4.73456200E-2	-2.01373200E-3	2.00000000E+2	-2.01373200E-2	2.79279086E+0	3.25000000E+1	4.97432300E+5
1.08257199E+2	4.76641070E-2	-1.38096400E-3	2.00000000E+2	-1.38096400E-2	2.79279086E+0	3.25000000E+1	4.97432300E+5
1.08267199E+2	4.83010810E-2	-1.38096400E-3	2.00000000E+2	-1.38096400E-2	2.79279086E+0	3.25000000E+1	4.97432300E+5
1.08277199E+2	4.76641070E-2	-1.06458000E-3	2.00000000E+2	-1.06458000E-2	2.79279086E+0	3.25000000E+1	4.97432300E+5
1.08287199E+2	4.76641070E-2	-1.69734800E-3	2.00000000E+2	-1.69734800E-2	2.79279086E+0	3.25000000E+1	4.97432300E+5
1.08297199E+2	4.70271330E-2	-2.33011600E-3	2.00000000E+2	-2.33011600E-2	2.79279086E+0	3.25000000E+1	4.97432300E+5
1.08307199E+2	4.79825940E-2	-1.06458000E-3	2.00000000E+2	-1.06458000E-2	2.79279086E+0	3.25000000E+1	4.97432300E+5
1.08317199E+2	4.73456200E-2	-1.38096400E-3	2.00000000E+2	-1.38096400E-2	2.79279086E+0	3.25000000E+1	4.97432300E+5
1.08327199E+2	4.79825940E-2	-1.38096400E-3	2.00000000E+2	-1.38096400E-2	2.79279086E+0	3.25000000E+1	4.97432300E+5
1.08337199E+2	4.73456200E-2	-2.01373200E-3	2.00000000E+2	-2.01373200E-2	2.79279086E+0	3.25000000E+1	4.97432300E+5
1.08347199E+2	4.63901590E-2	-2.33011600E-3	2.00000000E+2	-2.33011600E-2	2.79279086E+0	3.25000000E+1	4.97432300E+5
1.09146209E+2	4.83010810E-2	-1.06458000E-3	2.00000000E+2	-1.06458000E-2	2.79279086E+0	3.25000000E+1	4.97432300E+5
1.09156209E+2	4.86195680E-2	-1.38096400E-3	2.00000000E+2	-1.38096400E-2	2.79279086E+0	3.25000000E+1	4.97432300E+5
1.09166209E+2	4.73456200E-2	-1.06458000E-3	2.00000000E+2	-1.06458000E-2	2.79279086E+0	3.25000000E+1	4.97432300E+5
1.09176209E+2	4.83010810E-2	-4.31812000E-4	2.00000000E+2	-4.31812000E-3	2.79279086E+0	3.25000000E+1	4.97432300E+5
1.09186209E+2	4.86195680E-2	-1.06458000E-3	2.00000000E+2	-1.06458000E-2	2.79279086E+0	3.25000000E+1	4.97432300E+5
1.09196209E+2	4.76641070E-2	-7.48196000E-4	2.00000000E+2	-7.48196000E-3	2.79279086E+0	3.25000000E+1	4.97432300E+5
1.09206209E+2	4.86195680E-2	-1.69734800E-3	2.00000000E+2	-1.69734800E-2	2.79279086E+0	3.25000000E+1	4.97432300E+5
1.09216209E+2	4.76641070E-2	-1.38096400E-3	2.00000000E+2	-1.38096400E-2	2.79279086E+0	3.25000000E+1	4.97432300E+5
1.09226209E+2	4.73456200E-2	-2.64650000E-3	2.00000000E+2	-2.64650000E-2	2.79279086E+0	3.25000000E+1	4.97432300E+5
1.09236209E+2	4.83010810E-2	-1.38096400E-3	2.00000000E+2	-1.38096400E-2	2.79279086E+0	3.25000000E+1	4.97432300E+5
1.10069666E+2	4.86195680E-2	-1.06458000E-3	2.00000000E+2	-1.06458000E-2	2.79279086E+0	3.25000000E+1	4.97432300E+5
1.10079666E+2	4.86195680E-2	-1.69734800E-3	2.00000000E+2	-1.69734800E-2	2.79279086E+0	3.25000000E+1	4.97432300E+5
1.10089666E+2	4.89380550E-2	-1.38096400E-3	2.00000000E+2	-1.38096400E-2	2.79279086E+0	3.25000000E+1	4.97432300E+5
1.10099666E+2	4.76641070E-2	-1.69734800E-3	2.00000000E+2	-1.69734800E-2	2.79279086E+0	3.25000000E+1	4.97432300E+5
1.10109666E+2	4.83010810E-2	-1.38096400E-3	2.00000000E+2	-1.38096400E-2	2.79279086E+0	3.25000000E+1	4.97432300E+5
1.10119666E+2	4.86195680E-2	-1.38096400E-3	2.00000000E+2	-1.38096400E-2	2.79279086E+0	3.25000000E+1	4.97432300E+5
1.10129666E+2	4.79825940E-2	-1.06458000E-3	2.00000000E+2	-1.06458000E-2	2.79279086E+0	3.25000000E+1	4.97432300E+5
1.10139666E+2	4.83010810E-2	-1.06458000E-3	2.00000000E+2	-1.06458000E-2	2.79279086E+0	3.25000000E+1	4.97432300E+5
1.10149666E+2	4.83010810E-2	-1.38096400E-3	2.00000000E+2	-1.38096400E-2	2.79279086E+0	3.25000000E+1	4.97432300E+5
1.10159666E+2	4.73456200E-2	-1.06458000E-3	2.00000000E+2	-1.06458000E-2	2.79279086E+0	3.25000000E+1	4.97432300E+5
1.10955706E+2	4.83010810E-2	-1.69734800E-3	2.00000000E+2	-1.69734800E-2	2.79279086E+0	3.25000000E+1	4.97432300E+5
1.10965706E+2	4.67086460E-2	-2.33011600E-3	2.00000000E+2	-2.33011600E-2	2.79279086E+0	3.25000000E+1	4.97432300E+5
1.10975706E+2	4.89380550E-2	-7.48196000E-4	2.00000000E+2	-7.48196000E-3	2.79279086E+0	3.25000000E+1	4.97432300E+5
1.10985706E+2	4.76641070E-2	-1.69734800E-3	2.00000000E+2	-1.69734800E-2	2.79279086E+0	3.25000000E+1	4.97432300E+5
1.10995706E+2	4.79825940E-2	-2.01373200E-3	2.00000000E+2	-2.01373200E-2	2.79279086E+0	3.25000000E+1	4.97432300E+5
1.11005706E+2	4.76641070E-2	-1.38096400E-3	2.00000000E+2	-1.38096400E-2	2.79279086E+0	3.25000000E+1	4.97432300E+5
1.11015706E+2	4.86195680E-2	-1.69734800E-3	2.00000000E+2	-1.69734800E-2	2.79279086E+0	3.25000000E+1	4.97432300E+5
1.11025706E+2	4.86195680E-2	-7.48196000E-4	2.00000000E+2	-7.48196000E-3	2.79279086E+0	3.25000000E+1	4.97432300E+5
1.11035706E+2	4.86195680E-2	-1.06458000E-3	2.00000000E+2	-1.06458000E-2	2.79279086E+0	3.25000000E+1	4.97432300E+5
1.11045706E+2	4.79825940E-2	-2.01373200E-3	2.00000000E+2	-2.01373200E-2	2.79279086E+0	3.25000000E+1	4.97432300E+5
1.11844634E+2	4.76641070E-2	-2.01373200E-3	2.00000000E+2	-2.01373200E-2	2.79279086E+0	3.25000000E+1	4.97432300E+5
1.11854634E+2	4.79825940E-2	-1.69734800E-3	2.00000000E+2	-1.69734800E-2	2.79279086E+0	3.25000000E+1	4.97432300E+5
1.11864634E+2	4.89380550E-2	-1.38096400E-3	2.00000000E+2	-1.38096400E-2	2.79279086E+0	3.25000000E+1	4.97432300E+5
1.11874634E+2	4.83010810E-2	-1.38096400E-3	2.00000000E+2	-1.38096400E-2	2.79279086E+0	3.25000000E+1	4.97432300E+5
1.11884634E+2	4.76641070E-2	-2.33011600E-3	2.00000000E+2	-2.33011600E-2	2.79279086E+0	3.25000000E+1	4.97432300E+5
1.11894634E+2	4.76641070E-2	-2.01373200E-3	2.00000000E+2	-2.01373200E-2	2.79279086E+0	3.25000000E+1	4.97432300E+5
1.11904634E+2	4.76641070E-2	-2.33011600E-3	2.00000000E+2	-2.33011600E-2	2.79279086E+0	3.25000000E+1	4.97432300E+5
1.11914634E+2	4.83010810E-2	-2.01373200E-3	2.00000000E+2	-2.01373200E-2	2.79279086E+0	3.25000000E+1	4.97432300E+5
1.11924634E+2	4.83010810E-2	-1.69734800E-3	2.00000000E+2	-1.69734800E-2	2.79279086E+0	3.25000000E+1	4.97432300E+5
1.11934634E+2	4.86195680E-2	-1.69734800E-3	2.00000000E+2	-1.69734800E-2	2.79279086E+0	3.25000000E+1	4.97432300E+5
1.12732477E+2	4.92565420E-2	-1.06458000E-3	2.00000000E+2	-1.06458000E-2	2.79279086E+0	3.25000000E+1	4.97432300E+5
1.12742477E+2	4.76641070E-2	-2.33011600E-3	2.00000000E+2	-2.33011600E-2	2.79279086E+0	3.25000000E+1	4.97432300E+5
1.12752477E+2	4.89380550E-2	-7.48196000E-4	2.00000000E+2	-7.48196000E-3	2.79279086E+0	3.25000000E+1	4.97432300E+5
1.12762477E+2	4.76641070E-2	-2.01373200E-3	2.00000000E+2	-2.01373200E-2	2.79279086E+0	3.25000000E+1	4.97432300E+5
1.12772477E+2	4.70271330E-2	-2.33011600E-3	2.00000000E+2	-2.33011600E-2	2.79279086E+0	3.25000000E+1	4.97432300E+5
1.12782477E+2	4.83010810E-2	-1.38096400E-3	2.00000000E+2	-1.38096400E-2	2.79279086E+0	3.25000000E+1	4.97432300E+5
1.12792477E+2	4.89380550E-2	-1.38096400E-3	2.00000000E+2	-1.38096400E-2	2.79279086E+0	3.25000000E+1	4.97432300E+5
1.12802477E+2	4.73456200E-2	-2.33011600E-3	2.00000000E+2	-2.33011600E-2	2.79279086E+0	3.25000000E+1	4.97432300E+5
1.12812477E+2	4.76641070E-2	-2.64650000E-3	2.00000000E+2	-2.64650000E-2	2.79279086E+0	3.25000000E+1	4.97432300E+5
1.12822477E+2	4.79825940E-2	-1.06458000E-3	2.00000000E+2	-1.06458000E-2	2.79279086E+0	3.25000000E+1	4.97432300E+5
1.13625184E+2	4.86195680E-2	-1.06458000E-3	2.00000000E+2	-1.06458000E-2	2.79279086E+0	3.25000000E+1	4.97432300E+5
1.13635184E+2	4.83010810E-2	-1.38096400E-3	2.00000000E+2	-1.38096400E-2	2.79279086E+0	3.25000000E+1	4.97432300E+5
1.13645184E+2	4.73456200E-2	-2.01373200E-3	2.00000000E+2	-2.01373200E-2	2.79279086E+0	3.25000000E+1	4.97432300E+5
1.13655184E+2	4.73456200E-2	-1.69734800E-3	2.00000000E+2	-1.69734800E-2	2.79279086E+0	3.25000000E+1	4.97432300E+5
1.13665184E+2	4.79825940E-2	-2.01373200E-3	2.00000000E+2	-2.01373200E-2	2.79279086E+0	3.25000000E+1	4.97432300E+5
1.13675184E+2	4.86195680E-2	-1.06458000E-3	2.00000000E+2	-1.06458000E-2	2.79279086E+0	3.25000000E+1	4.97432300E+5
1.13685184E+2	4.86195680E-2	-1.38096400E-3	2.00000000E+2	-1.38096400E-2	2.79279086E+0	3.25000000E+1	4.97432300E+5
1.13695184E+2	4.79825940E-2	-1.06458000E-3	2.00000000E+2	-1.06458000E-2	2.79279086E+0	3.25000000E+1	4.97432300E+5
1.13705184E+2	4.76641070E-2	-1.69734800E-3	2.00000000E+2	-1.69734800E-2	2.79279086E+0	3.25000000E+1	4.97432300E+5
1.13715184E+2	4.86195680E-2	-1.69734800E-3	2.00000000E+2	-1.69734800E-2	2.79279086E+0	3.25000000E+1	4.97432300E+5
1.14513723E+2	4.86195680E-2	-1.06458000E-3	2.00000000E+2	-1.06458000E-2	2.79279086E+0	3.25000000E+1	4.97432300E+5
1.14523723E+2	4.83010810E-2	-2.33011600E-3	2.00000000E+2	-2.33011600E-2	2.79279086E+0	3.25000000E+1	4.97432300E+5
1.14533723E+2	4.86195680E-2	-1.38096400E-3	2.00000000E+2	-1.38096400E-2	2.79279086E+0	3.25000000E+1	4.97432300E+5
1.14543723E+2	4.76641070E-2	-1.69734800E-3	2.00000000E+2	-1.69734800E-2	2.79279086E+0	3.25000000E+1	4.97432300E+5
1.14553723E+2	4.73456200E-2	-1.69734800E-3	2.00000000E+2	-1.69734800E-2	2.79279086E+0	3.25000000E+1	4.97432300E+5
1.14563723E+2	4.92565420E-2	-4.31812000E-4	2.00000000E+2	-4.31812000E-3	2.79279086E+0	3.25000000E+1	4.97432300E+5
1.14573723E+2	4.83010810E-2	-2.01373200E-3	2.00000000E+2	-2.01373200E-2	2.79279086E+0	3.25000000E+1	4.97432300E+5
1.14583723E+2	4.83010810E-2	-1.38096400E-3	2.00000000E+2	-1.38096400E-2	2.79279086E+0	3.25000000E+1	4.97432300E+5
1.14593723E+2	4.76641070E-2	-2.01373200E-3	2.00000000E+2	-2.01373200E-2	2.79279086E+0	3.25000000E+1	4.97432300E+5
1.14603723E+2	4.76641070E-2	-2.33011600E-3	2.00000000E+2	-2.33011600E-2	2.79279086E+0	3.25000000E+1	4.97432300E+5
1.15415547E+2	4.86195680E-2	-1.38096400E-3	2.00000000E+2	-1.38096400E-2	2.79279086E+0	3.25000000E+1	4.97432300E+5
1.15425547E+2	4.83010810E-2	-2.33011600E-3	2.00000000E+2	-2.33011600E-2	2.79279086E+0	3.25000000E+1	4.97432300E+5
1.15435547E+2	4.79825940E-2	-1.38096400E-3	2.00000000E+2	-1.38096400E-2	2.79279086E+0	3.25000000E+1	4.97432300E+5
1.15445547E+2	4.89380550E-2	-1.69734800E-3	2.00000000E+2	-1.69734800E-2	2.79279086E+0	3.25000000E+1	4.97432300E+5
1.15455547E+2	4.86195680E-2	-1.06458000E-3	2.00000000E+2	-1.06458000E-2	2.79279086E+0	3.25000000E+1	4.97432300E+5
1.15465547E+2	4.89380550E-2	-1.06458000E-3	2.00000000E+2	-1.06458000E-2	2.79279086E+0	3.25000000E+1	4.97432300E+5
1.15475547E+2	4.83010810E-2	-2.33011600E-3	2.00000000E+2	-2.33011600E-2	2.79279086E+0	3.25000000E+1	4.97432300E+5
1.15485547E+2	4.76641070E-2	-1.69734800E-3	2.00000000E+2	-1.69734800E-2	2.79279086E+0	3.25000000E+1	4.97432300E+5
1.15495547E+2	4.86195680E-2	-1.06458000E-3	2.00000000E+2	-1.06458000E-2	2.79279086E+0	3.25000000E+1	4.97432300E+5
1.15505547E+2	4.86195680E-2	-1.38096400E-3	2.00000000E+2	-1.38096400E-2	2.79279086E+0	3.25000000E+1	4.97432300E+5
1.16323207E+2	4.76641070E-2	-2.64650000E-3	2.00000000E+2	-2.64650000E-2	2.79279086E+0	3.25000000E+1	4.97432300E+5
1.16333207E+2	4.73456200E-2	-2.96288400E-3	2.00000000E+2	-2.96288400E-2	2.79279086E+0	3.25000000E+1	4.97432300E+5
1.16343207E+2	4.83010810E-2	-2.01373200E-3	2.00000000E+2	-2.01373200E-2	2.79279086E+0	3.25000000E+1	4.97432300E+5
1.16353207E+2	4.86195680E-2	-1.38096400E-3	2.00000000E+2	-1.38096400E-2	2.79279086E+0	3.25000000E+1	4.97432300E+5
1.16363207E+2	4.76641070E-2	-1.69734800E-3	2.00000000E+2	-1.69734800E-2	2.79279086E+0	3.25000000E+1	4.97432300E+5
1.16373207E+2	4.76641070E-2	-2.01373200E-3	2.00000000E+2	-2.01373200E-2	2.79279086E+0	3.25000000E+1	4.97432300E+5
1.16383207E+2	4.83010810E-2	-2.01373200E-3	2.00000000E+2	-2.01373200E-2	2.79279086E+0	3.25000000E+1	4.97432300E+5
1.16393207E+2	4.83010810E-2	-1.38096400E-3	2.00000000E+2	-1.38096400E-2	2.79279086E+0	3.25000000E+1	4.97432300E+5
1.16403207E+2	4.92565420E-2	-1.38096400E-3	2.00000000E+2	-1.38096400E-2	2.79279086E+0	3.25000000E+1	4.97432300E+5
1.16413207E+2	4.89380550E-2	-1.38096400E-3	2.00000000E+2	-1.38096400E-2	2.79279086E+0	3.25000000E+1	4.97432300E+5
1.17256882E+2	4.86195680E-2	-1.69734800E-3	2.00000000E+2	-1.69734800E-2	2.79279086E+0	3.25000000E+1	4.97432200E+5
1.17266882E+2	4.83010810E-2	-1.38096400E-3	2.00000000E+2	-1.38096400E-2	2.79279086E+0	3.25000000E+1	4.97432200E+5
1.17276882E+2	4.89380550E-2	-7.48196000E-4	2.00000000E+2	-7.48196000E-3	2.79279086E+0	3.25000000E+1	4.97432200E+5
1.17286882E+2	4.92565420E-2	-1.06458000E-3	2.00000000E+2	-1.06458000E-2	2.79279086E+0	3.25000000E+1	4.97432200E+5
1.17296882E+2	4.83010810E-2	-1.38096400E-3	2.00000000E+2	-1.38096400E-2	2.79279086E+0	3.25000000E+1	4.97432200E+5
1.17306882E+2	4.92565420E-2	-1.38096400E-3	2.00000000E+2	-1.38096400E-2	2.79279086E+0	3.25000000E+1	4.97432200E+5
1.17316882E+2	4.86195680E-2	-2.01373200E-3	2.00000000E+2	-2.01373200E-2	2.79279086E+0	3.25000000E+1	4.97432200E+5
1.17326882E+2	4.70271330E-2	-2.33011600E-3	2.00000000E+2	-2.33011600E-2	2.79279086E+0	3.25000000E+1	4.97432200E+5
1.17336882E+2	4.79825940E-2	-1.69734800E-3	2.00000000E+2	-1.69734800E-2	2.79279086E+0	3.25000000E+1	4.97432200E+5
1.17346882E+2	4.79825940E-2	-1.38096400E-3	2.00000000E+2	-1.38096400E-2	2.79279086E+0	3.25000000E+1	4.97432200E+5
1.18116116E+2	4.86195680E-2	-1.38096400E-3	2.00000000E+2	-1.38096400E-2	2.79279086E+0	3.25000000E+1	4.97432200E+5
1.18126116E+2	4.83010810E-2	-1.69734800E-3	2.00000000E+2	-1.69734800E-2	2.79279086E+0	3.25000000E+1	4.97432200E+5
1.18136116E+2	4.92565420E-2	-1.38096400E-3	2.00000000E+2	-1.38096400E-2	2.79279086E+0	3.25000000E+1	4.97432200E+5
1.18146116E+2	4.89380550E-2	-7.48196000E-4	2.00000000E+2	-7.48196000E-3	2.79279086E+0	3.25000000E+1	4.97432200E+5
1.18156116E+2	4.86195680E-2	-2.33011600E-3	2.00000000E+2	-2.33011600E-2	2.79279086E+0	3.25000000E+1	4.97432200E+5
1.18166116E+2	4.83010810E-2	-1.69734800E-3	2.00000000E+2	-1.69734800E-2	2.79279086E+0	3.25000000E+1	4.97432200E+5
1.18176116E+2	4.79825940E-2	-1.69734800E-3	2.00000000E+2	-1.69734800E-2	2.79279086E+0	3.25000000E+1	4.97432200E+5
1.18186116E+2	4.79825940E-2	-1.69734800E-3	2.00000000E+2	-1.69734800E-2	2.79279086E+0	3.25000000E+1	4.97432200E+5
1.18196116E+2	4.89380550E-2	-1.38096400E-3	2.00000000E+2	-1.38096400E-2	2.79279086E+0	3.25000000E+1	4.97432200E+5
1.18206116E+2	4.83010810E-2	-1.69734800E-3	2.00000000E+2	-1.69734800E-2	2.79279086E+0	3.25000000E+1	4.97432200E+5
1.19054977E+2	4.86195680E-2	-2.33011600E-3	2.00000000E+2	-2.33011600E-2	2.79279086E+0	3.25000000E+1	4.97432200E+5
1.19064977E+2	4.83010810E-2	-1.38096400E-3	2.00000000E+2	-1.38096400E-2	2.79279086E+0	3.25000000E+1	4.97432200E+5
1.19074977E+2	4.83010810E-2	-1.06458000E-3	2.00000000E+2	-1.06458000E-2	2.79279086E+0	3.25000000E+1	4.97432200E+5
1.19084977E+2	4.89380550E-2	-1.06458000E-3	2.00000000E+2	-1.06458000E-2	2.79279086E+0	3.25000000E+1	4.97432200E+5
1.19094977E+2	4.86195680E-2	-1.38096400E-3	2.00000000E+2	-1.38096400E-2	2.79279086E+0	3.25000000E+1	4.97432200E+5
1.19104977E+2	4.86195680E-2	-2.33011600E-3	2.00000000E+2	-2.33011600E-2	2.79279086E+0	3.25000000E+1	4.97432200E+5
1.19114977E+2	4.83010810E-2	-1.38096400E-3	2.00000000E+2	-1.38096400E-2	2.79279086E+0	3.25000000E+1	4.97432200E+5
1.19124977E+2	4.79825940E-2	-2.01373200E-3	2.00000000E+2	-2.01373200E-2	2.79279086E+0	3.25000000E+1	4.97432200E+5
1.19134977E+2	4.79825940E-2	-2.33011600E-3	2.00000000E+2	-2.33011600E-2	2.79279086E+0	3.25000000E+1	4.97432200E+5
1.19144977E+2	4.79825940E-2	-2.01373200E-3	2.00000000E+2	-2.01373200E-2	2.79279086E+0	3.25000000E+1	4.97432200E+5
1.19962619E+2	4.83010810E-2	-1.38096400E-3	2.00000000E+2	-1.38096400E-2	2.79279086E+0	3.25000000E+1	4.97432200E+5
1.19972619E+2	4.86195680E-2	-2.01373200E-3	2.00000000E+2	-2.01373200E-2	2.79279086E+0	3.25000000E+1	4.97432200E+5
1.19982619E+2	4.86195680E-2	-1.38096400E-3	2.00000000E+2	-1.38096400E-2	2.79279086E+0	3.25000000E+1	4.97432200E+5
1.19992619E+2	4.92565420E-2	-1.38096400E-3	2.00000000E+2	-1.38096400E-2	2.79279086E+0	3.25000000E+1	4.97432200E+5
1.20002619E+2	4.83010810E-2	-2.01373200E-3	2.00000000E+2	-2.01373200E-2	2.79279086E+0	3.25000000E+1	4.97432200E+5
1.20012619E+2	4.83010810E-2	-1.69734800E-3	2.00000000E+2	-1.69734800E-2	2.79279086E+0	3.25000000E+1	4.97432200E+5
1.20022619E+2	4.79825940E-2	-2.01373200E-3	2.00000000E+2	-2.01373200E-2	2.79279086E+0	3.25000000E+1	4.97432200E+5
1.20032619E+2	4.89380550E-2	-1.38096400E-3	2.00000000E+2	-1.38096400E-2	2.79279086E+0	3.25000000E+1	4.97432200E+5
1.20042619E+2	4.89380550E-2	-2.33011600E-3	2.00000000E+2	-2.33011600E-2	2.79279086E+0	3.25000000E+1	4.97432200E+5
1.20052619E+2	4.86195680E-2	-1.69734800E-3	2.00000000E+2	-1.69734800E-2	2.79279086E+0	3.25000000E+1	4.97432200E+5
1.20862700E+2	4.86195680E-2	-1.69734800E-3	2.00000000E+2	-1.69734800E-2	2.79279086E+0	3.25000000E+1	4.97432200E+5
1.20872700E+2	4.83010810E-2	-2.01373200E-3	2.00000000E+2	-2.01373200E-2	2.79279086E+0	3.25000000E+1	4.97432200E+5
1.20882700E+2	4.95750290E-2	-1.06458000E-3	2.00000000E+2	-1.06458000E-2	2.79279086E+0	3.25000000E+1	4.97432200E+5
1.20892700E+2	4.83010810E-2	-1.69734800E-3	2.00000000E+2	-1.69734800E-2	2.79279086E+0	3.25000000E+1	4.97432200E+5
1.20902700E+2	4.89380550E-2	-1.69734800E-3	2.00000000E+2	-1.69734800E-2	2.79279086E+0	3.25000000E+1	4.97432200E+5
1.20912700E+2	4.83010810E-2	-2.33011600E-3	2.00000000E+2	-2.33011600E-2	2.79279086E+0	3.25000000E+1	4.97432200E+5
1.20922700E+2	4.83010810E-2	-2.01373200E-3	2.00000000E+2	-2.01373200E-2	2.79279086E+0	3.25000000E+1	4.97432200E+5
1.20932700E+2	4.89380550E-2	-1.06458000E-3	2.00000000E+2	-1.06458000E-2	2.79279086E+0	3.25000000E+1	4.97432200E+5
1.20942700E+2	4.86195680E-2	-1.69734800E-3	2.00000000E+2	-1.69734800E-2	2.79279086E+0	3.25000000E+1	4.97432200E+5
1.20952700E+2	4.76641070E-2	-2.64650000E-3	2.00000000E+2	-2.64650000E-2	2.79279086E+0	3.25000000E+1	4.97432200E+5
1.21768662E+2	4.89380550E-2	-1.38096400E-3	2.00000000E+2	-1.38096400E-2	2.79279086E+0	3.25000000E+1	4.97432200E+5
1.21778662E+2	4.89380550E-2	-1.38096400E-3	2.00000000E+2	-1.38096400E-2	2.79279086E+0	3.25000000E+1	4.97432200E+5
1.21788662E+2	4.89380550E-2	-1.06458000E-3	2.00000000E+2	-1.06458000E-2	2.79279086E+0	3.25000000E+1	4.97432200E+5
1.21798662E+2	4.95750290E-2	-1.38096400E-3	2.00000000E+2	-1.38096400E-2	2.79279086E+0	3.25000000E+1	4.97432200E+5
1.21808662E+2	4.83010810E-2	-1.69734800E-3	2.00000000E+2	-1.69734800E-2	2.79279086E+0	3.25000000E+1	4.97432200E+5
1.21818662E+2	4.86195680E-2	-1.38096400E-3	2.00000000E+2	-1.38096400E-2	2.79279086E+0	3.25000000E+1	4.97432200E+5
1.21828662E+2	4.86195680E-2	-2.33011600E-3	2.00000000E+2	-2.33011600E-2	2.79279086E+0	3.25000000E+1	4.97432200E+5
1.21838662E+2	4.98935160E-2	-4.31812000E-4	2.00000000E+2	-4.31812000E-3	2.79279086E+0	3.25000000E+1	4.97432200E+5
1.21848662E+2	4.95750290E-2	-4.31812000E-4	2.00000000E+2	-4.31812000E-3	2.79279086E+0	3.25000000E+1	4.97432200E+5
1.21858662E+2	4.86195680E-2	-1.06458000E-3	2.00000000E+2	-1.06458000E-2	2.79279086E+0	3.25000000E+1	4.97432200E+5
1.22690693E+2	4.83010810E-2	-2.64650000E-3	2.00000000E+2	-2.64650000E-2	2.79279086E+0	3.25000000E+1	4.97432200E+5
1.22700693E+2	4.86195680E-2	-1.69734800E-3	2.00000000E+2	-1.69734800E-2	2.79279086E+0	3.25000000E+1	4.97432200E+5
1.22710693E+2	4.89380550E-2	-1.38096400E-3	2.00000000E+2	-1.38096400E-2	2.79279086E+0	3.25000000E+1	4.97432200E+5
1.22720693E+2	4.89380550E-2	-2.01373200E-3	2.00000000E+2	-2.01373200E-2	2.79279086E+0	3.25000000E+1	4.97432200E+5
1.22730693E+2	4.83010810E-2	-1.38096400E-3	2.00000000E+2	-1.38096400E-2	2.79279086E+0	3.25000000E+1	4.97432200E+5
1.22740693E+2	4.83010810E-2	-1.06458000E-3	2.00000000E+2	-1.06458000E-2	2.79279086E+0	3.25000000E+1	4.97432200E+5
1.22750693E+2	4.86195680E-2	-2.01373200E-3	2.00000000E+2	-2.01373200E-2	2.79279086E+0	3.25000000E+1	4.97432200E+5
1.22760693E+2	4.86195680E-2	-1.69734800E-3	2.00000000E+2	-1.69734800E-2	2.79279086E+0	3.25000000E+1	4.97432200E+5
1.22770693E+2	4.86195680E-2	-2.33011600E-3	2.00000000E+2	-2.33011600E-2	2.79279086E+0	3.25000000E+1	4.97432200E+5
1.22780693E+2	4.89380550E-2	-1.69734800E-3	2.00000000E+2	-1.69734800E-2	2.79279086E+0	3.25000000E+1	4.97432200E+5
1.23594833E+2	4.83010810E-2	-1.38096400E-3	2.00000000E+2	-1.38096400E-2	2.79279086E+0	3.25000000E+1	4.97432200E+5
1.23604833E+2	4.89380550E-2	-1.06458000E-3	2.00000000E+2	-1.06458000E-2	2.79279086E+0	3.25000000E+1	4.97432200E+5
1.23614833E+2	4.83010810E-2	-1.69734800E-3	2.00000000E+2	-1.69734800E-2	2.79279086E+0	3.25000000E+1	4.97432200E+5
1.23624833E+2	4.83010810E-2	-2.33011600E-3	2.00000000E+2	-2.33011600E-2	2.79279086E+0	3.25000000E+1	4.97432200E+5
1.23634833E+2	4.89380550E-2	-2.01373200E-3	2.00000000E+2	-2.01373200E-2	2.79279086E+0	3.25000000E+1	4.97432200E+5
1.23644833E+2	4.83010810E-2	-2.01373200E-3	2.00000000E+2	-2.01373200E-2	2.79279086E+0	3.25000000E+1	4.97432200E+5
1.23654833E+2	4.92565420E-2	-2.01373200E-3	2.00000000E+2	-2.01373200E-2	2.79279086E+0	3.25000000E+1	4.97432200E+5
1.23664833E+2	4.89380550E-2	-1.38096400E-3	2.00000000E+2	-1.38096400E-2	2.79279086E+0	3.25000000E+1	4.97432200E+5
1.23674833E+2	4.86195680E-2	-2.33011600E-3	2.00000000E+2	-2.33011600E-2	2.79279086E+0	3.25000000E+1	4.97432200E+5
1.23684833E+2	4.89380550E-2	-1.38096400E-3	2.00000000E+2	-1.38096400E-2	2.79279086E+0	3.25000000E+1	4.97432200E+5
1.24531826E+2	4.92565420E-2	-1.06458000E-3	2.00000000E+2	-1.06458000E-2	2.79279086E+0	3.25000000E+1	4.97432200E+5
1.24541826E+2	4.83010810E-2	-1.38096400E-3	2.00000000E+2	-1.38096400E-2	2.79279086E+0	3.25000000E+1	4.97432200E+5
1.24551826E+2	4.95750290E-2	-1.06458000E-3	2.00000000E+2	-1.06458000E-2	2.79279086E+0	3.25000000E+1	4.97432200E+5
1.24561826E+2	4.86195680E-2	-1.38096400E-3	2.00000000E+2	-1.38096400E-2	2.79279086E+0	3.25000000E+1	4.97432200E+5
1.24571826E+2	4.92565420E-2	-1.69734800E-3	2.00000000E+2	-1.69734800E-2	2.79279086E+0	3.25000000E+1	4.97432200E+5
1.24581826E+2	4.92565420E-2	-7.48196000E-4	2.00000000E+2	-7.48196000E-3	2.79279086E+0	3.25000000E+1	4.97432200E+5
1.24591826E+2	4.86195680E-2	-1.06458000E-3	2.00000000E+2	-1.06458000E-2	2.79279086E+0	3.25000000E+1	4.97432200E+5
1.24601826E+2	4.89380550E-2	-1.69734800E-3	2.00000000E+2	-1.69734800E-2	2.79279086E+0	3.25000000E+1	4.97432200E+5
1.24611826E+2	4.83010810E-2	-2.01373200E-3	2.00000000E+2	-2.01373200E-2	2.79279086E+0	3.25000000E+1	4.97432200E+5
1.24621826E+2	4.89380550E-2	-1.69734800E-3	2.00000000E+2	-1.69734800E-2	2.79279086E+0	3.25000000E+1	4.97432200E+5
1.25421700E+2	4.83010810E-2	-2.01373200E-3	2.00000000E+2	-2.01373200E-2	2.79279086E+0	3.25000000E+1	4.97432200E+5
1.25431700E+2	4.89380550E-2	-1.38096400E-3	2.00000000E+2	-1.38096400E-2	2.79279086E+0	3.25000000E+1	4.97432200E+5
1.25441700E+2	4.89380550E-2	-2.01373200E-3	2.00000000E+2	-2.01373200E-2	2.79279086E+0	3.25000000E+1	4.97432200E+5
1.25451700E+2	4.79825940E-2	-2.64650000E-3	2.00000000E+2	-2.64650000E-2	2.79279086E+0	3.25000000E+1	4.97432200E+5
1.25461700E+2	4.89380550E-2	-1.38096400E-3	2.00000000E+2	-1.38096400E-2	2.79279086E+0	3.25000000E+1	4.97432200E+5
1.25471700E+2	4.86195680E-2	-2.01373200E-3	2.00000000E+2	-2.01373200E-2	2.79279086E+0	3.25000000E+1	4.97432200E+5
1.25481700E+2	4.86195680E-2	-2.01373200E-3	2.00000000E+2	-2.01373200E-2	2.79279086E+0	3.25000000E+1	4.97432200E+5
1.25491700E+2	4.89380550E-2	-1.06458000E-3	2.00000000E+2	-1.06458000E-2	2.79279086E+0	3.25000000E+1	4.97432200E+5
1.25501700E+2	4.76641070E-2	-2.64650000E-3	2.00000000E+2	-2.64650000E-2	2.79279086E+0	3.25000000E+1	4.97432200E+5
1.25511700E+2	4.92565420E-2	-7.48196000E-4	2.00000000E+2	-7.48196000E-3	2.79279086E+0	3.25000000E+1	4.97432200E+5
1.26327822E+2	4.89380550E-2	-1.38096400E-3	2.00000000E+2	-1.38096400E-2	2.79279086E+0	3.25000000E+1	4.97432200E+5
1.26337822E+2	4.89380550E-2	-1.69734800E-3	2.00000000E+2	-1.69734800E-2	2.79279086E+0	3.25000000E+1	4.97432200E+5
1.26347822E+2	4.89380550E-2	-1.69734800E-3	2.00000000E+2	-1.69734800E-2	2.79279086E+0	3.25000000E+1	4.97432200E+5
1.26357822E+2	4.89380550E-2	-1.69734800E-3	2.00000000E+2	-1.69734800E-2	2.79279086E+0	3.25000000E+1	4.97432200E+5
1.26367822E+2	4.86195680E-2	-1.06458000E-3	2.00000000E+2	-1.06458000E-2	2.79279086E+0	3.25000000E+1	4.97432200E+5
1.26377822E+2	4.89380550E-2	-1.69734800E-3	2.00000000E+2	-1.69734800E-2	2.79279086E+0	3.25000000E+1	4.97432200E+5
1.26387822E+2	4.76641070E-2	-2.64650000E-3	2.00000000E+2	-2.64650000E-2	2.79279086E+0	3.25000000E+1	4.97432200E+5
1.26397822E+2	4.89380550E-2	-1.69734800E-3	2.00000000E+2	-1.69734800E-2	2.79279086E+0	3.25000000E+1	4.97432200E+5
1.26407822E+2	4.89380550E-2	-1.06458000E-3	2.00000000E+2	-1.06458000E-2	2.79279086E+0	3.25000000E+1	4.97432200E+5
1.26417822E+2	4.83010810E-2	-2.01373200E-3	2.00000000E+2	-2.01373200E-2	2.79279086E+0	3.25000000E+1	4.97432200E+5
1.27236448E+2	4.86195680E-2	-2.01373200E-3	2.00000000E+2	-2.01373200E-2	2.79279086E+0	3.25000000E+1	4.97432200E+5
1.27246448E+2	4.89380550E-2	-1.69734800E-3	2.00000000E+2	-1.69734800E-2	2.79279086E+0	3.25000000E+1	4.97432200E+5
1.27256448E+2	4.89380550E-2	-1.38096400E-3	2.00000000E+2	-1.38096400E-2	2.79279086E+0	3.25000000E+1	4.97432200E+5
1.27266448E+2	4.86195680E-2	-1.38096400E-3	2.00000000E+2	-1.38096400E-2	2.79279086E+0	3.25000000E+1	4.97432200E+5
1.27276448E+2	4.86195680E-2	-1.69734800E-3	2.00000000E+2	-1.69734800E-2	2.79279086E+0	3.25000000E+1	4.97432200E+5
1.27286448E+2	4.92565420E-2	-1.38096400E-3	2.00000000E+2	-1.38096400E-2	2.79279086E+0	3.25000000E+1	4.97432200E+5
1.27296448E+2	4.98935160E-2	-7.48196000E-4	2.00000000E+2	-7.48196000E-3	2.79279086E+0	3.25000000E+1	4.97432200E+5
1.27306448E+2	4.86195680E-2	-2.33011600E-3	2.00000000E+2	-2.33011600E-2	2.79279086E+0	3.25000000E+1	4.97432200E+5
1.27316448E+2	4.86195680E-2	-1.38096400E-3	2.00000000E+2	-1.38096400E-2	2.79279086E+0	3.25000000E+1	4.97432200E+5
1.27326448E+2	4.95750290E-2	-1.06458000E-3	2.00000000E+2	-1.06458000E-2	2.79279086E+0	3.25000000E+1	4.97432200E+5
1.28124215E+2	4.92565420E-2	-1.69734800E-3	2.00000000E+2	-1.69734800E-2	2.79279086E+0	3.25000000E+1	4.97432200E+5
1.28134215E+2	4.86195680E-2	-1.69734800E-3	2.00000000E+2	-1.69734800E-2	2.79279086E+0	3.25000000E+1	4.97432200E+5
1.28144215E+2	4.89380550E-2	-1.38096400E-3	2.00000000E+2	-1.38096400E-2	2.79279086E+0	3.25000000E+1	4.97432200E+5
1.28154215E+2	4.92565420E-2	-2.01373200E-3	2.00000000E+2	-2.01373200E-2	2.79279086E+0	3.25000000E+1	4.97432200E+5
1.28164215E+2	4.89380550E-2	-1.38096400E-3	2.00000000E+2	-1.38096400E-2	2.79279086E+0	3.25000000E+1	4.97432200E+5
1.28174215E+2	4.92565420E-2	-1.38096400E-3	2.00000000E+2	-1.38096400E-2	2.79279086E+0	3.25000000E+1	4.97432200E+5
1.28184215E+2	4.83010810E-2	-1.38096400E-3	2.00000000E+2	-1.38096400E-2	2.79279086E+0	3.25000000E+1	4.97432200E+5
1.28194215E+2	4.86195680E-2	-2.64650000E-3	2.00000000E+2	-2.64650000E-2	2.79279086E+0	3.25000000E+1	4.97432200E+5
1.28204215E+2	4.92565420E-2	-1.06458000E-3	2.00000000E+2	-1.06458000E-2	2.79279086E+0	3.25000000E+1	4.97432200E+5
1.28214215E+2	4.86195680E-2	-1.38096400E-3	2.00000000E+2	-1.38096400E-2	2.79279086E+0	3.25000000E+1	4.97432200E+5
1.28982501E+2	4.86195680E-2	-1.38096400E-3	2.00000000E+2	-1.38096400E-2	2.79279086E+0	3.25000000E+1	4.97432200E+5
1.28992501E+2	4.89380550E-2	-2.33011600E-3	2.00000000E+2	-2.33011600E-2	2.79279086E+0	3.25000000E+1	4.97432200E+5
1.29002501E+2	4.83010810E-2	-2.01373200E-3	2.00000000E+2	-2.01373200E-2	2.79279086E+0	3.25000000E+1	4.97432200E+5
1.29012501E+2	4.89380550E-2	-1.38096400E-3	2.00000000E+2	-1.38096400E-2	2.79279086E+0	3.25000000E+1	4.97432200E+5
1.29022501E+2	4.89380550E-2	-1.69734800E-3	2.00000000E+2	-1.69734800E-2	2.79279086E+0	3.25000000E+1	4.97432200E+5
1.29032501E+2	4.79825940E-2	-1.69734800E-3	2.00000000E+2	-1.69734800E-2	2.79279086E+0	3.25000000E+1	4.97432200E+5
1.29042501E+2	4.89380550E-2	-2.01373200E-3	2.00000000E+2	-2.01373200E-2	2.79279086E+0	3.25000000E+1	4.97432200E+5
1.29052501E+2	4.92565420E-2	-1.69734800E-3	2.00000000E+2	-1.69734800E-2	2.79279086E+0	3.25000000E+1	4.97432200E+5
1.29062501E+2	4.83010810E-2	-2.01373200E-3	2.00000000E+2	-2.01373200E-2	2.79279086E+0	3.25000000E+1	4.97432200E+5
1.29072501E+2	4.92565420E-2	-1.69734800E-3	2.00000000E+2	-1.69734800E-2	2.79279086E+0	3.25000000E+1	4.97432200E+5
1.29907741E+2	4.98935160E-2	-1.06458000E-3	2.00000000E+2	-1.06458000E-2	2.79279086E+0	3.25000000E+1	4.97432200E+5
1.29917741E+2	4.92565420E-2	-1.38096400E-3	2.00000000E+2	-1.38096400E-2	2.79279086E+0	3.25000000E+1	4.97432200E+5
1.29927741E+2	4.92565420E-2	-1.69734800E-3	2.00000000E+2	-1.69734800E-2	2.79279086E+0	3.25000000E+1	4.97432200E+5
1.29937741E+2	4.89380550E-2	-1.69734800E-3	2.00000000E+2	-1.69734800E-2	2.79279086E+0	3.25000000E+1	4.97432200E+5
1.29947741E+2	4.86195680E-2	-2.01373200E-3	2.00000000E+2	-2.01373200E-2	2.79279086E+0	3.25000000E+1	4.97432200E+5
1.29957741E+2	4.83010810E-2	-2.33011600E-3	2.00000000E+2	-2.33011600E-2	2.79279086E+0	3.25000000E+1	4.97432200E+5
1.29967741E+2	4.89380550E-2	-1.38096400E-3	2.00000000E+2	-1.38096400E-2	2.79279086E+0	3.25000000E+1	4.97432200E+5
1.29977741E+2	4.92565420E-2	-1.06458000E-3	2.00000000E+2	-1.06458000E-2	2.79279086E+0	3.25000000E+1	4.97432200E+5
1.29987741E+2	4.89380550E-2	-2.01373200E-3	2.00000000E+2	-2.01373200E-2	2.79279086E+0	3.25000000E+1	4.97432200E+5
1.29997741E+2	4.86195680E-2	-1.69734800E-3	2.00000000E+2	-1.69734800E-2	2.79279086E+0	3.25000000E+1	4.97432200E+5
1.30795219E+2	4.92565420E-2	-1.06458000E-3	2.00000000E+2	-1.06458000E-2	2.79279086E+0	3.25000000E+1	4.97432200E+5
1.30805219E+2	4.92565420E-2	-1.38096400E-3	2.00000000E+2	-1.38096400E-2	2.79279086E+0	3.25000000E+1	4.97432200E+5
1.30815219E+2	4.86195680E-2	-1.38096400E-3	2.00000000E+2	-1.38096400E-2	2.79279086E+0	3.25000000E+1	4.97432200E+5
1.30825219E+2	4.95750290E-2	-1.38096400E-3	2.00000000E+2	-1.38096400E-2	2.79279086E+0	3.25000000E+1	4.97432200E+5
1.30835219E+2	4.83010810E-2	-2.01373200E-3	2.00000000E+2	-2.01373200E-2	2.79279086E+0	3.25000000E+1	4.97432200E+5
1.30845219E+2	4.86195680E-2	-2.64650000E-3	2.00000000E+2	-2.64650000E-2	2.79279086E+0	3.25000000E+1	4.97432200E+5
1.30855219E+2	4.86195680E-2	-2.01373200E-3	2.00000000E+2	-2.01373200E-2	2.79279086E+0	3.25000000E+1	4.97432200E+5
1.30865219E+2	4.89380550E-2	-1.69734800E-3	2.00000000E+2	-1.69734800E-2	2.79279086E+0	3.25000000E+1	4.97432200E+5
1.30875219E+2	4.89380550E-2	-2.01373200E-3	2.00000000E+2	-2.01373200E-2	2.79279086E+0	3.25000000E+1	4.97432200E+5
1.30885219E+2	4.92565420E-2	-1.38096400E-3	2.00000000E+2	-1.38096400E-2	2.79279086E+0	3.25000000E+1	4.97432200E+5
1.31700736E+2	4.86195680E-2	-1.38096400E-3	2.00000000E+2	-1.38096400E-2	2.79279086E+0	3.25000000E+1	4.97432200E+5
1.31710736E+2	4.76641070E-2	-2.64650000E-3	2.00000000E+2	-2.64650000E-2	2.79279086E+0	3.25000000E+1	4.97432200E+5
1.31720736E+2	4.86195680E-2	-1.38096400E-3	2.00000000E+2	-1.38096400E-2	2.79279086E+0	3.25000000E+1	4.97432200E+5
1.31730736E+2	4.89380550E-2	-1.69734800E-3	2.00000000E+2	-1.69734800E-2	2.79279086E+0	3.25000000E+1	4.97432200E+5
1.31740736E+2	4.92565420E-2	-1.38096400E-3	2.00000000E+2	-1.38096400E-2	2.79279086E+0	3.25000000E+1	4.97432200E+5
1.31750736E+2	4.79825940E-2	-2.01373200E-3	2.00000000E+2	-2.01373200E-2	2.79279086E+0	3.25000000E+1	4.97432200E+5
1.31760736E+2	4.83010810E-2	-2.33011600E-3	2.00000000E+2	-2.33011600E-2	2.79279086E+0	3.25000000E+1	4.97432200E+5
1.31770736E+2	4.86195680E-2	-1.38096400E-3	2.00000000E+2	-1.38096400E-2	2.79279086E+0	3.25000000E+1	4.97432200E+5
1.31780736E+2	4.86195680E-2	-1.38096400E-3	2.00000000E+2	-1.38096400E-2	2.79279086E+0	3.25000000E+1	4.97432200E+5
1.31790736E+2	4.98935160E-2	-1.15428000E-4	2.00000000E+2	-1.15428000E-3	2.79279086E+0	3.25000000E+1	4.97432200E+5
1.32606184E+2	4.86195680E-2	-1.38096400E-3	2.00000000E+2	-1.38096400E-2	2.79279086E+0	3.25000000E+1	4.97432200E+5
1.32616184E+2	4.89380550E-2	-1.38096400E-3	2.00000000E+2	-1.38096400E-2	2.79279086E+0	3.25000000E+1	4.97432200E+5
1.32626184E+2	4.86195680E-2	-1.38096400E-3	2.00000000E+2	-1.38096400E-2	2.79279086E+0	3.25000000E+1	4.97432200E+5
1.32636184E+2	4.86195680E-2	-1.69734800E-3	2.00000000E+2	-1.69734800E-2	2.79279086E+0	3.25000000E+1	4.97432200E+5
1.32646184E+2	4.92565420E-2	-1.38096400E-3	2.00000000E+2	-1.38096400E-2	2.79279086E+0	3.25000000E+1	4.97432200E+5
1.32656184E+2	4.86195680E-2	-1.38096400E-3	2.00000000E+2	-1.38096400E-2	2.79279086E+0	3.25000000E+1	4.97432200E+5
1.32666184E+2	4.95750290E-2	-2.01373200E-3	2.00000000E+2	-2.01373200E-2	2.79279086E+0	3.25000000E+1	4.97432200E+5
1.32676184E+2	4.95750290E-2	-1.38096400E-3	2.00000000E+2	-1.38096400E-2	2.79279086E+0	3.25000000E+1	4.97432200E+5
1.32686184E+2	4.92565420E-2	-1.38096400E-3	2.00000000E+2	-1.38096400E-2	2.79279086E+0	3.25000000E+1	4.97432200E+5
1.32696184E+2	4.83010810E-2	-1.69734800E-3	2.00000000E+2	-1.69734800E-2	2.79279086E+0	3.25000000E+1	4.97432200E+5
1.33453037E+2	4.98935160E-2	-1.38096400E-3	2.00000000E+2	-1.38096400E-2	2.79279086E+0	3.25000000E+1	4.97432200E+5
1.33463037E+2	4.89380550E-2	-1.38096400E-3	2.00000000E+2	-1.38096400E-2	2.79279086E+0	3.25000000E+1	4.97432200E+5
1.33473037E+2	4.86195680E-2	-1.69734800E-3	2.00000000E+2	-1.69734800E-2	2.79279086E+0	3.25000000E+1	4.97432200E+5
1.33483037E+2	4.89380550E-2	-2.01373200E-3	2.00000000E+2	-2.01373200E-2	2.79279086E+0	3.25000000E+1	4.97432200E+5
1.33493037E+2	4.86195680E-2	-2.01373200E-3	2.00000000E+2	-2.01373200E-2	2.79279086E+0	3.25000000E+1	4.97432200E+5
1.33503037E+2	4.92565420E-2	-1.69734800E-3	2.00000000E+2	-1.69734800E-2	2.79279086E+0	3.25000000E+1	4.97432200E+5
1.33513037E+2	4.92565420E-2	-2.01373200E-3	2.00000000E+2	-2.01373200E-2	2.79279086E+0	3.25000000E+1	4.97432200E+5
1.33523037E+2	4.95750290E-2	-2.01373200E-3	2.00000000E+2	-2.01373200E-2	2.79279086E+0	3.25000000E+1	4.97432200E+5
1.33533037E+2	4.86195680E-2	-1.38096400E-3	2.00000000E+2	-1.38096400E-2	2.79279086E+0	3.25000000E+1	4.97432200E+5
1.33543037E+2	4.89380550E-2	-1.38096400E-3	2.00000000E+2	-1.38096400E-2	2.79279086E+0	3.25000000E+1	4.97432200E+5
1.34358967E+2	4.89380550E-2	-2.33011600E-3	2.00000000E+2	-2.33011600E-2	2.79279086E+0	3.25000000E+1	4.97432200E+5
1.34368967E+2	4.86195680E-2	-1.06458000E-3	2.00000000E+2	-1.06458000E-2	2.79279086E+0	3.25000000E+1	4.97432200E+5
1.34378967E+2	4.89380550E-2	-1.06458000E-3	2.00000000E+2	-1.06458000E-2	2.79279086E+0	3.25000000E+1	4.97432200E+5
1.34388967E+2	4.79825940E-2	-2.33011600E-3	2.00000000E+2	-2.33011600E-2	2.79279086E+0	3.25000000E+1	4.97432200E+5
1.34398967E+2	4.83010810E-2	-2.33011600E-3	2.00000000E+2	-2.33011600E-2	2.79279086E+0	3.25000000E+1	4.97432200E+5
1.34408967E+2	4.92565420E-2	-1.06458000E-3	2.00000000E+2	-1.06458000E-2	2.79279086E+0	3.25000000E+1	4.97432200E+5
1.34418967E+2	4.89380550E-2	-1.69734800E-3	2.00000000E+2	-1.69734800E-2	2.79279086E+0	3.25000000E+1	4.97432200E+5
1.34428967E+2	4.89380550E-2	-1.06458000E-3	2.00000000E+2	-1.06458000E-2	2.79279086E+0	3.25000000E+1	4.97432200E+5
1.34438967E+2	4.92565420E-2	-2.01373200E-3	2.00000000E+2	-2.01373200E-2	2.79279086E+0	3.25000000E+1	4.97432200E+5
1.34448967E+2	4.83010810E-2	-1.69734800E-3	2.00000000E+2	-1.69734800E-2	2.79279086E+0	3.25000000E+1	4.97432200E+5
1.35279860E+2	4.95750290E-2	-1.69734800E-3	2.00000000E+2	-1.69734800E-2	2.79279086E+0	3.25000000E+1	4.97432200E+5
1.35289860E+2	4.89380550E-2	-1.38096400E-3	2.00000000E+2	-1.38096400E-2	2.79279086E+0	3.25000000E+1	4.97432200E+5
1.35299860E+2	4.83010810E-2	-2.33011600E-3	2.00000000E+2	-2.33011600E-2	2.79279086E+0	3.25000000E+1	4.97432200E+5
1.35309860E+2	4.83010810E-2	-2.33011600E-3	2.00000000E+2	-2.33011600E-2	2.79279086E+0	3.25000000E+1	4.97432200E+5
1.35319860E+2	4.95750290E-2	-1.06458000E-3	2.00000000E+2	-1.06458000E-2	2.79279086E+0	3.25000000E+1	4.97432200E+5
1.35329860E+2	4.92565420E-2	-1.06458000E-3	2.00000000E+2	-1.06458000E-2	2.79279086E+0	3.25000000E+1	4.97432200E+5
1.35339860E+2	4.86195680E-2	-2.01373200E-3	2.00000000E+2	-2.01373200E-2	2.79279086E+0	3.25000000E+1	4.97432200E+5
1.35349860E+2	4.98935160E-2	-1.15428000E-4	2.00000000E+2	-1.15428000E-3	2.79279086E+0	3.25000000E+1	4.97432200E+5
1.35359860E+2	4.89380550E-2	-1.06458000E-3	2.00000000E+2	-1.06458000E-2	2.79279086E+0	3.25000000E+1	4.97432200E+5
1.35369860E+2	4.92565420E-2	-1.69734800E-3	2.00000000E+2	-1.69734800E-2	2.79279086E+0	3.25000000E+1	4.97432200E+5
1.36169799E+2	4.89380550E-2	-1.38096400E-3	2.00000000E+2	-1.38096400E-2	2.79279086E+0	3.25000000E+1	4.97432200E+5
1.36179799E+2	4.95750290E-2	-1.38096400E-3	2.00000000E+2	-1.38096400E-2	2.79279086E+0	3.25000000E+1	4.97432200E+5
1.36189799E+2	4.92565420E-2	-1.38096400E-3	2.00000000E+2	-1.38096400E-2	2.79279086E+0	3.25000000E+1	4.97432200E+5
1.36199799E+2	4.95750290E-2	-7.48196000E-4	2.00000000E+2	-7.48196000E-3	2.79279086E+0	3.25000000E+1	4.97432200E+5
1.36209799E+2	4.89380550E-2	-1.38096400E-3	2.00000000E+2	-1.38096400E-2	2.79279086E+0	3.25000000E+1	4.97432200E+5
1.36219799E+2	4.83010810E-2	-2.01373200E-3	2.00000000E+2	-2.01373200E-2	2.79279086E+0	3.25000000E+1	4.97432200E+5
1.36229799E+2	4.89380550E-2	-2.33011600E-3	2.00000000E+2	-2.33011600E-2	2.79279086E+0	3.25000000E+1	4.97432200E+5
1.36239799E+2	4.79825940E-2	-2.33011600E-3	2.00000000E+2	-2.33011600E-2	2.79279086E+0	3.25000000E+1	4.97432200E+5
1.36249799E+2	4.92565420E-2	-1.38096400E-3	2.00000000E+2	-1.38096400E-2	2.79279086E+0	3.25000000E+1	4.97432200E+5
1.36259799E+2	4.86195680E-2	-2.01373200E-3	2.00000000E+2	-2.01373200E-2	2.79279086E+0	3.25000000E+1	4.97432200E+5
1.37087599E+2	4.79825940E-2	-2.64650000E-3	2.00000000E+2	-2.64650000E-2	2.79279086E+0	3.25000000E+1	4.97432200E+5
1.37097599E+2	4.76641070E-2	-2.01373200E-3	2.00000000E+2	-2.01373200E-2	2.79279086E+0	3.25000000E+1	4.97432200E+5
1.37107599E+2	4.92565420E-2	-1.06458000E-3	2.00000000E+2	-1.06458000E-2	2.79279086E+0	3.25000000E+1	4.97432200E+5
1.37117599E+2	4.95750290E-2	-1.06458000E-3	2.00000000E+2	-1.06458000E-2	2.79279086E+0	3.25000000E+1	4.97432200E+5
1.37127599E+2	4.86195680E-2	-2.01373200E-3	2.00000000E+2	-2.01373200E-2	2.79279086E+0	3.25000000E+1	4.97432200E+5
1.37137599E+2	4.92565420E-2	-1.06458000E-3	2.00000000E+2	-1.06458000E-2	2.79279086E+0	3.25000000E+1	4.97432200E+5
1.37147599E+2	4.92565420E-2	-1.06458000E-3	2.00000000E+2	-1.06458000E-2	2.79279086E+0	3.25000000E+1	4.97432200E+5
1.37157599E+2	4.89380550E-2	-1.06458000E-3	2.00000000E+2	-1.06458000E-2	2.79279086E+0	3.25000000E+1	4.97432200E+5
1.37167599E+2	4.89380550E-2	-2.33011600E-3	2.00000000E+2	-2.33011600E-2	2.79279086E+0	3.25000000E+1	4.97432200E+5
1.37177599E+2	4.89380550E-2	-2.01373200E-3	2.00000000E+2	-2.01373200E-2	2.79279086E+0	3.25000000E+1	4.97432200E+5
1.37991592E+2	4.86195680E-2	-2.33011600E-3	2.00000000E+2	-2.33011600E-2	2.79279086E+0	3.25000000E+1	4.97432200E+5
1.38001592E+2	4.86195680E-2	-2.01373200E-3	2.00000000E+2	-2.01373200E-2	2.79279086E+0	3.25000000E+1	4.97432200E+5
1.38011592E+2	4.92565420E-2	-1.38096400E-3	2.00000000E+2	-1.38096400E-2	2.79279086E+0	3.25000000E+1	4.97432200E+5
1.38021592E+2	4.95750290E-2	-7.48196000E-4	2.00000000E+2	-7.48196000E-3	2.79279086E+0	3.25000000E+1	4.97432200E+5
1.38031592E+2	4.92565420E-2	-2.01373200E-3	2.00000000E+2	-2.01373200E-2	2.79279086E+0	3.25000000E+1	4.97432200E+5
1.38041592E+2	4.89380550E-2	-7.48196000E-4	2.00000000E+2	-7.48196000E-3	2.79279086E+0	3.25000000E+1	4.97432200E+5
1.38051592E+2	4.86195680E-2	-2.33011600E-3	2.00000000E+2	-2.33011600E-2	2.79279086E+0	3.25000000E+1	4.97432200E+5
1.38061592E+2	4.83010810E-2	-1.69734800E-3	2.00000000E+2	-1.69734800E-2	2.79279086E+0	3.25000000E+1	4.97432200E+5
1.38071592E+2	4.92565420E-2	-1.69734800E-3	2.00000000E+2	-1.69734800E-2	2.79279086E+0	3.25000000E+1	4.97432200E+5
1.38081592E+2	4.92565420E-2	-1.38096400E-3	2.00000000E+2	-1.38096400E-2	2.79279086E+0	3.25000000E+1	4.97432200E+5
1.38896163E+2	4.86195680E-2	-1.69734800E-3	2.00000000E+2	-1.69734800E-2	2.79279086E+0	3.25000000E+1	4.97432200E+5
1.38906163E+2	4.89380550E-2	-1.38096400E-3	2.00000000E+2	-1.38096400E-2	2.79279086E+0	3.25000000E+1	4.97432200E+5
1.38916163E+2	4.89380550E-2	-2.01373200E-3	2.00000000E+2	-2.01373200E-2	2.79279086E+0	3.25000000E+1	4.97432200E+5
1.38926163E+2	4.86195680E-2	-1.69734800E-3	2.00000000E+2	-1.69734800E-2	2.79279086E+0	3.25000000E+1	4.97432200E+5
1.38936163E+2	4.89380550E-2	-1.69734800E-3	2.00000000E+2	-1.69734800E-2	2.79279086E+0	3.25000000E+1	4.97432200E+5
1.38946163E+2	4.95750290E-2	-1.69734800E-3	2.00000000E+2	-1.69734800E-2	2.79279086E+0	3.25000000E+1	4.97432200E+5
1.38956163E+2	4.92565420E-2	-1.69734800E-3	2.00000000E+2	-1.69734800E-2	2.79279086E+0	3.25000000E+1	4.97432200E+5
1.38966163E+2	4.86195680E-2	-1.38096400E-3	2.00000000E+2	-1.38096400E-2	2.79279086E+0	3.25000000E+1	4.97432200E+5
1.38976163E+2	4.89380550E-2	-1.38096400E-3	2.00000000E+2	-1.38096400E-2	2.79279086E+0	3.25000000E+1	4.97432200E+5
1.38986163E+2	4.83010810E-2	-2.01373200E-3	2.00000000E+2	-2.01373200E-2	2.79279086E+0	3.25000000E+1	4.97432200E+5
1.39773306E+2	4.95750290E-2	-1.38096400E-3	2.00000000E+2	-1.38096400E-2	2.79279086E+0	3.25000000E+1	4.97432200E+5
1.39783306E+2	4.92565420E-2	-1.06458000E-3	2.00000000E+2	-1.06458000E-2	2.79279086E+0	3.25000000E+1	4.97432200E+5
1.39793306E+2	4.89380550E-2	-1.38096400E-3	2.00000000E+2	-1.38096400E-2	2.79279086E+0	3.25000000E+1	4.97432200E+5
1.39803306E+2	4.86195680E-2	-1.38096400E-3	2.00000000E+2	-1.38096400E-2	2.79279086E+0	3.25000000E+1	4.97432200E+5
1.39813306E+2	4.86195680E-2	-1.38096400E-3	2.00000000E+2	-1.38096400E-2	2.79279086E+0	3.25000000E+1	4.97432200E+5
1.39823306E+2	4.83010810E-2	-2.01373200E-3	2.00000000E+2	-2.01373200E-2	2.79279086E+0	3.25000000E+1	4.97432200E+5
1.39833306E+2	4.92565420E-2	-1.69734800E-3	2.00000000E+2	-1.69734800E-2	2.79279086E+0	3.25000000E+1	4.97432200E+5
1.39843306E+2	4.89380550E-2	-1.38096400E-3	2.00000000E+2	-1.38096400E-2	2.79279086E+0	3.25000000E+1	4.97432200E+5
1.39853306E+2	4.86195680E-2	-1.69734800E-3	2.00000000E+2	-1.69734800E-2	2.79279086E+0	3.25000000E+1	4.97432200E+5
1.39863306E+2	4.86195680E-2	-1.69734800E-3	2.00000000E+2	-1.69734800E-2	2.79279086E+0	3.25000000E+1	4.97432200E+5
1.40645703E+2	4.95750290E-2	-1.06458000E-3	2.00000000E+2	-1.06458000E-2	2.79279086E+0	3.25000000E+1	4.97432200E+5
1.40655703E+2	4.89380550E-2	-2.01373200E-3	2.00000000E+2	-2.01373200E-2	2.79279086E+0	3.25000000E+1	4.97432200E+5
1.40665703E+2	4.92565420E-2	-1.38096400E-3	2.00000000E+2	-1.38096400E-2	2.79279086E+0	3.25000000E+1	4.97432200E+5
1.40675703E+2	4.95750290E-2	-7.48196000E-4	2.00000000E+2	-7.48196000E-3	2.79279086E+0	3.25000000E+1	4.97432200E+5
1.40685703E+2	4.89380550E-2	-2.01373200E-3	2.00000000E+2	-2.01373200E-2	2.79279086E+0	3.25000000E+1	4.97432200E+5
1.40695703E+2	4.89380550E-2	-1.38096400E-3	2.00000000E+2	-1.38096400E-2	2.79279086E+0	3.25000000E+1	4.97432200E+5
1.40705703E+2	4.92565420E-2	-1.69734800E-3	2.00000000E+2	-1.69734800E-2	2.79279086E+0	3.25000000E+1	4.97432200E+5
1.40715703E+2	4.86195680E-2	-1.38096400E-3	2.00000000E+2	-1.38096400E-2	2.79279086E+0	3.25000000E+1	4.97432200E+5
1.40725703E+2	4.89380550E-2	-2.01373200E-3	2.00000000E+2	-2.01373200E-2	2.79279086E+0	3.25000000E+1	4.97432200E+5
1.40735703E+2	4.89380550E-2	-1.69734800E-3	2.00000000E+2	-1.69734800E-2	2.79279086E+0	3.25000000E+1	4.97432200E+5
1.41551144E+2	4.83010810E-2	-1.69734800E-3	2.00000000E+2	-1.69734800E-2	2.79279086E+0	3.25000000E+1	4.97432200E+5
1.41561144E+2	4.83010810E-2	-1.69734800E-3	2.00000000E+2	-1.69734800E-2	2.79279086E+0	3.25000000E+1	4.97432200E+5
1.41571144E+2	4.86195680E-2	-1.69734800E-3	2.00000000E+2	-1.69734800E-2	2.79279086E+0	3.25000000E+1	4.97432200E+5
1.41581144E+2	4.86195680E-2	-2.33011600E-3	2.00000000E+2	-2.33011600E-2	2.79279086E+0	3.25000000E+1	4.97432200E+5
1.41591144E+2	4.95750290E-2	-1.38096400E-3	2.00000000E+2	-1.38096400E-2	2.79279086E+0	3.25000000E+1	4.97432200E+5
1.41601144E+2	4.92565420E-2	-1.38096400E-3	2.00000000E+2	-1.38096400E-2	2.79279086E+0	3.25000000E+1	4.97432200E+5
1.41611144E+2	4.86195680E-2	-1.69734800E-3	2.00000000E+2	-1.69734800E-2	2.79279086E+0	3.25000000E+1	4.97432200E+5
1.41621144E+2	4.92565420E-2	-1.06458000E-3	2.00000000E+2	-1.06458000E-2	2.79279086E+0	3.25000000E+1	4.97432200E+5
1.41631144E+2	4.89380550E-2	-1.69734800E-3	2.00000000E+2	-1.69734800E-2	2.79279086E+0	3.25000000E+1	4.97432200E+5
1.41641144E+2	4.89380550E-2	-1.06458000E-3	2.00000000E+2	-1.06458000E-2	2.79279086E+0	3.25000000E+1	4.97432200E+5
1.42426863E+2	4.92565420E-2	-1.69734800E-3	2.00000000E+2	-1.69734800E-2	2.79279086E+0	3.25000000E+1	4.97432200E+5
1.42436863E+2	4.89380550E-2	-1.69734800E-3	2.00000000E+2	-1.69734800E-2	2.79279086E+0	3.25000000E+1	4.97432200E+5
1.42446863E+2	4.98935160E-2	-1.06458000E-3	2.00000000E+2	-1.06458000E-2	2.79279086E+0	3.25000000E+1	4.97432200E+5
1.42456863E+2	4.86195680E-2	-2.01373200E-3	2.00000000E+2	-2.01373200E-2	2.79279086E+0	3.25000000E+1	4.97432200E+5
1.42466863E+2	4.92565420E-2	-1.69734800E-3	2.00000000E+2	-1.69734800E-2	2.79279086E+0	3.25000000E+1	4.97432200E+5
1.42476863E+2	4.76641070E-2	-1.69734800E-3	2.00000000E+2	-1.69734800E-2	2.79279086E+0	3.25000000E+1	4.97432200E+5
1.42486863E+2	4.89380550E-2	-1.06458000E-3	2.00000000E+2	-1.06458000E-2	2.79279086E+0	3.25000000E+1	4.97432200E+5
1.42496863E+2	4.95750290E-2	-7.48196000E-4	2.00000000E+2	-7.48196000E-3	2.79279086E+0	3.25000000E+1	4.97432200E+5
1.42506863E+2	4.89380550E-2	-1.06458000E-3	2.00000000E+2	-1.06458000E-2	2.79279086E+0	3.25000000E+1	4.97432200E+5
1.42516863E+2	4.92565420E-2	-1.69734800E-3	2.00000000E+2	-1.69734800E-2	2.79279086E+0	3.25000000E+1	4.97432200E+5
1.43301816E+2	4.92565420E-2	-1.69734800E-3	2.00000000E+2	-1.69734800E-2	2.79279086E+0	3.25000000E+1	4.97432200E+5
1.43311816E+2	4.92565420E-2	-2.01373200E-3	2.00000000E+2	-2.01373200E-2	2.79279086E+0	3.25000000E+1	4.97432200E+5
1.43321816E+2	4.92565420E-2	-1.38096400E-3	2.00000000E+2	-1.38096400E-2	2.79279086E+0	3.25000000E+1	4.97432200E+5
1.43331816E+2	4.89380550E-2	-1.69734800E-3	2.00000000E+2	-1.69734800E-2	2.79279086E+0	3.25000000E+1	4.97432200E+5
1.43341816E+2	4.89380550E-2	-1.06458000E-3	2.00000000E+2	-1.06458000E-2	2.79279086E+0	3.25000000E+1	4.97432200E+5
1.43351816E+2	4.92565420E-2	-1.69734800E-3	2.00000000E+2	-1.69734800E-2	2.79279086E+0	3.25000000E+1	4.97432200E+5
1.43361816E+2	4.86195680E-2	-2.33011600E-3	2.00000000E+2	-2.33011600E-2	2.79279086E+0	3.25000000E+1	4.97432200E+5
1.43371816E+2	4.92565420E-2	-1.69734800E-3	2.00000000E+2	-1.69734800E-2	2.79279086E+0	3.25000000E+1	4.97432200E+5
1.43381816E+2	4.92565420E-2	-1.38096400E-3	2.00000000E+2	-1.38096400E-2	2.79279086E+0	3.25000000E+1	4.97432200E+5
1.43391816E+2	4.83010810E-2	-2.33011600E-3	2.00000000E+2	-2.33011600E-2	2.79279086E+0	3.25000000E+1	4.97432200E+5
1.44205672E+2	4.86195680E-2	-1.38096400E-3	2.00000000E+2	-1.38096400E-2	2.79279086E+0	3.25000000E+1	4.97432200E+5
1.44215672E+2	4.95750290E-2	-1.38096400E-3	2.00000000E+2	-1.38096400E-2	2.79279086E+0	3.25000000E+1	4.97432200E+5
1.44225672E+2	5.02120030E-2	-4.31812000E-4	2.00000000E+2	-4.31812000E-3	2.79279086E+0	3.25000000E+1	4.97432200E+5
1.44235672E+2	4.89380550E-2	-1.38096400E-3	2.00000000E+2	-1.38096400E-2	2.79279086E+0	3.25000000E+1	4.97432200E+5
1.44245672E+2	4.79825940E-2	-2.01373200E-3	2.00000000E+2	-2.01373200E-2	2.79279086E+0	3.25000000E+1	4.97432200E+5
1.44255672E+2	5.02120030E-2	-4.31812000E-4	2.00000000E+2	-4.31812000E-3	2.79279086E+0	3.25000000E+1	4.97432200E+5
1.44265672E+2	4.92565420E-2	-1.69734800E-3	2.00000000E+2	-1.69734800E-2	2.79279086E+0	3.25000000E+1	4.97432200E+5
1.44275672E+2	4.89380550E-2	-1.06458000E-3	2.00000000E+2	-1.06458000E-2	2.79279086E+0	3.25000000E+1	4.97432200E+5
1.44285672E+2	4.86195680E-2	-1.06458000E-3	2.00000000E+2	-1.06458000E-2	2.79279086E+0	3.25000000E+1	4.97432200E+5
1.44295672E+2	4.86195680E-2	-2.01373200E-3	2.00000000E+2	-2.01373200E-2	2.79279086E+0	3.25000000E+1	4.97432200E+5
1.45080156E+2	4.95750290E-2	-1.69734800E-3	2.00000000E+2	-1.69734800E-2	2.79279086E+0	3.25000000E+1	4.97432200E+5
1.45090156E+2	4.83010810E-2	-1.69734800E-3	2.00000000E+2	-1.69734800E-2	2.79279086E+0	3.25000000E+1	4.97432200E+5
1.45100156E+2	4.89380550E-2	-1.06458000E-3	2.00000000E+2	-1.06458000E-2	2.79279086E+0	3.25000000E+1	4.97432200E+5
1.45110156E+2	4.92565420E-2	-1.06458000E-3	2.00000000E+2	-1.06458000E-2	2.79279086E+0	3.25000000E+1	4.97432200E+5
1.45120156E+2	4.92565420E-2	-1.06458000E-3	2.00000000E+2	-1.06458000E-2	2.79279086E+0	3.25000000E+1	4.97432200E+5
1.45130156E+2	4.95750290E-2	-1.38096400E-3	2.00000000E+2	-1.38096400E-2	2.79279086E+0	3.25000000E+1	4.97432200E+5
1.45140156E+2	4.89380550E-2	-1.38096400E-3	2.00000000E+2	-1.38096400E-2	2.79279086E+0	3.25000000E+1	4.97432200E+5
1.45150156E+2	4.89380550E-2	-1.38096400E-3	2.00000000E+2	-1.38096400E-2	2.79279086E+0	3.25000000E+1	4.97432200E+5
1.45160156E+2	4.86195680E-2	-1.69734800E-3	2.00000000E+2	-1.69734800E-2	2.79279086E+0	3.25000000E+1	4.97432200E+5
1.45170156E+2	4.89380550E-2	-1.38096400E-3	2.00000000E+2	-1.38096400E-2	2.79279086E+0	3.25000000E+1	4.97432200E+5
1.45955080E+2	4.92565420E-2	-1.06458000E-3	2.00000000E+2	-1.06458000E-2	2.79279086E+0	3.25000000E+1	4.97432200E+5
1.45965080E+2	4.92565420E-2	-1.69734800E-3	2.00000000E+2	-1.69734800E-2	2.79279086E+0	3.25000000E+1	4.97432200E+5
1.45975080E+2	4.86195680E-2	-1.69734800E-3	2.00000000E+2	-1.69734800E-2	2.79279086E+0	3.25000000E+1	4.97432200E+5
1.45985080E+2	4.83010810E-2	-2.33011600E-3	2.00000000E+2	-2.33011600E-2	2.79279086E+0	3.25000000E+1	4.97432200E+5
1.45995080E+2	4.89380550E-2	-1.69734800E-3	2.00000000E+2	-1.69734800E-2	2.79279086E+0	3.25000000E+1	4.97432200E+5
1.46005080E+2	4.89380550E-2	-1.69734800E-3	2.00000000E+2	-1.69734800E-2	2.79279086E+0	3.25000000E+1	4.97432200E+5
1.46015080E+2	4.89380550E-2	-1.38096400E-3	2.00000000E+2	-1.38096400E-2	2.79279086E+0	3.25000000E+1	4.97432200E+5
1.46025080E+2	4.86195680E-2	-2.33011600E-3	2.00000000E+2	-2.33011600E-2	2.79279086E+0	3.25000000E+1	4.97432200E+5
1.46035080E+2	4.86195680E-2	-1.38096400E-3	2.00000000E+2	-1.38096400E-2	2.79279086E+0	3.25000000E+1	4.97432200E+5
1.46045080E+2	4.79825940E-2	-2.33011600E-3	2.00000000E+2	-2.33011600E-2	2.79279086E+0	3.25000000E+1	4.97432200E+5
1.46875561E+2	4.86195680E-2	-2.01373200E-3	2.00000000E+2	-2.01373200E-2	2.79279086E+0	3.25000000E+1	4.97432200E+5
1.46885561E+2	4.92565420E-2	-1.38096400E-3	2.00000000E+2	-1.38096400E-2	2.79279086E+0	3.25000000E+1	4.97432200E+5
1.46895561E+2	4.89380550E-2	-1.69734800E-3	2.00000000E+2	-1.69734800E-2	2.79279086E+0	3.25000000E+1	4.97432200E+5
1.46905561E+2	4.86195680E-2	-2.01373200E-3	2.00000000E+2	-2.01373200E-2	2.79279086E+0	3.25000000E+1	4.97432200E+5
1.46915561E+2	4.92565420E-2	-1.38096400E-3	2.00000000E+2	-1.38096400E-2	2.79279086E+0	3.25000000E+1	4.97432200E+5
1.46925561E+2	4.95750290E-2	-7.48196000E-4	2.00000000E+2	-7.48196000E-3	2.79279086E+0	3.25000000E+1	4.97432200E+5
1.46935561E+2	4.89380550E-2	-1.38096400E-3	2.00000000E+2	-1.38096400E-2	2.79279086E+0	3.25000000E+1	4.97432200E+5
1.46945561E+2	4.86195680E-2	-1.06458000E-3	2.00000000E+2	-1.06458000E-2	2.79279086E+0	3.25000000E+1	4.97432200E+5
1.46955561E+2	4.83010810E-2	-1.38096400E-3	2.00000000E+2	-1.38096400E-2	2.79279086E+0	3.25000000E+1	4.97432200E+5
1.46965561E+2	4.86195680E-2	-2.01373200E-3	2.00000000E+2	-2.01373200E-2	2.79279086E+0	3.25000000E+1	4.97432200E+5
1.47751826E+2	4.89380550E-2	-1.69734800E-3	2.00000000E+2	-1.69734800E-2	2.79279086E+0	3.25000000E+1	4.97432200E+5
1.47761826E+2	4.95750290E-2	-1.38096400E-3	2.00000000E+2	-1.38096400E-2	2.79279086E+0	3.25000000E+1	4.97432200E+5
1.47771826E+2	4.95750290E-2	-1.06458000E-3	2.00000000E+2	-1.06458000E-2	2.79279086E+0	3.25000000E+1	4.97432200E+5
1.47781826E+2	4.79825940E-2	-2.01373200E-3	2.00000000E+2	-2.01373200E-2	2.79279086E+0	3.25000000E+1	4.97432200E+5
1.47791826E+2	4.92565420E-2	-1.38096400E-3	2.00000000E+2	-1.38096400E-2	2.79279086E+0	3.25000000E+1	4.97432200E+5
1.47801826E+2	4.83010810E-2	-2.33011600E-3	2.00000000E+2	-2.33011600E-2	2.79279086E+0	3.25000000E+1	4.97432200E+5
1.47811826E+2	4.83010810E-2	-1.69734800E-3	2.00000000E+2	-1.69734800E-2	2.79279086E+0	3.25000000E+1	4.97432200E+5
1.47821826E+2	4.92565420E-2	-1.38096400E-3	2.00000000E+2	-1.38096400E-2	2.79279086E+0	3.25000000E+1	4.97432200E+5
1.47831826E+2	4.89380550E-2	-2.33011600E-3	2.00000000E+2	-2.33011600E-2	2.79279086E+0	3.25000000E+1	4.97432200E+5
1.47841826E+2	4.89380550E-2	-1.69734800E-3	2.00000000E+2	-1.69734800E-2	2.79279086E+0	3.25000000E+1	4.97432200E+5
1.48641580E+2	4.92565420E-2	-1.69734800E-3	2.00000000E+2	-1.69734800E-2	2.79279086E+0	3.25000000E+1	4.97432200E+5
1.48651580E+2	4.86195680E-2	-1.69734800E-3	2.00000000E+2	-1.69734800E-2	2.79279086E+0	3.25000000E+1	4.97432200E+5
1.48661580E+2	4.95750290E-2	-2.01373200E-3	2.00000000E+2	-2.01373200E-2	2.79279086E+0	3.25000000E+1	4.97432200E+5
1.48671580E+2	4.92565420E-2	-1.38096400E-3	2.00000000E+2	-1.38096400E-2	2.79279086E+0	3.25000000E+1	4.97432200E+5
1.48681580E+2	4.86195680E-2	-1.69734800E-3	2.00000000E+2	-1.69734800E-2	2.79279086E+0	3.25000000E+1	4.97432200E+5
1.48691580E+2	4.86195680E-2	-1.69734800E-3	2.00000000E+2	-1.69734800E-2	2.79279086E+0	3.25000000E+1	4.97432200E+5
1.48701580E+2	4.89380550E-2	-1.69734800E-3	2.00000000E+2	-1.69734800E-2	2.79279086E+0	3.25000000E+1	4.97432200E+5
1.48711580E+2	4.89380550E-2	-1.38096400E-3	2.00000000E+2	-1.38096400E-2	2.79279086E+0	3.25000000E+1	4.97432200E+5
1.48721580E+2	5.02120030E-2	-7.48196000E-4	2.00000000E+2	-7.48196000E-3	2.79279086E+0	3.25000000E+1	4.97432200E+5
1.48731580E+2	4.83010810E-2	-1.38096400E-3	2.00000000E+2	-1.38096400E-2	2.79279086E+0	3.25000000E+1	4.97432200E+5
1.49530622E+2	4.70271330E-2	-2.33011600E-3	2.00000000E+2	-2.33011600E-2	2.79279086E+0	3.25000000E+1	4.97432200E+5
1.49540622E+2	4.89380550E-2	-1.69734800E-3	2.00000000E+2	-1.69734800E-2	2.79279086E+0	3.25000000E+1	4.97432200E+5
1.49550622E+2	4.89380550E-2	-2.01373200E-3	2.00000000E+2	-2.01373200E-2	2.79279086E+0	3.25000000E+1	4.97432200E+5
1.49560622E+2	4.89380550E-2	-1.38096400E-3	2.00000000E+2	-1.38096400E-2	2.79279086E+0	3.25000000E+1	4.97432200E+5
1.49570622E+2	4.89380550E-2	-1.38096400E-3	2.00000000E+2	-1.38096400E-2	2.79279086E+0	3.25000000E+1	4.97432200E+5
1.49580622E+2	4.89380550E-2	-1.69734800E-3	2.00000000E+2	-1.69734800E-2	2.79279086E+0	3.25000000E+1	4.97432200E+5
1.49590622E+2	4.89380550E-2	-1.69734800E-3	2.00000000E+2	-1.69734800E-2	2.79279086E+0	3.25000000E+1	4.97432200E+5
1.49600622E+2	4.89380550E-2	-2.33011600E-3	2.00000000E+2	-2.33011600E-2	2.79279086E+0	3.25000000E+1	4.97432200E+5
1.49610622E+2	4.92565420E-2	-1.69734800E-3	2.00000000E+2	-1.69734800E-2	2.79279086E+0	3.25000000E+1	4.97432200E+5
1.49620622E+2	4.86195680E-2	-2.33011600E-3	2.00000000E+2	-2.33011600E-2	2.79279086E+0	3.25000000E+1	4.97432200E+5
1.50421347E+2	4.89380550E-2	-2.01373200E-3	2.00000000E+2	-2.01373200E-2	2.79279086E+0	3.25000000E+1	4.97432200E+5
1.50431347E+2	4.86195680E-2	-1.69734800E-3	2.00000000E+2	-1.69734800E-2	2.79279086E+0	3.25000000E+1	4.97432200E+5
1.50441347E+2	4.86195680E-2	-7.48196000E-4	2.00000000E+2	-7.48196000E-3	2.79279086E+0	3.25000000E+1	4.97432200E+5
1.50451347E+2	4.92565420E-2	-1.69734800E-3	2.00000000E+2	-1.69734800E-2	2.79279086E+0	3.25000000E+1	4.97432200E+5
1.50461347E+2	4.73456200E-2	-3.27926800E-3	2.00000000E+2	-3.27926800E-2	2.79279086E+0	3.25000000E+1	4.97432200E+5
1.50471347E+2	4.89380550E-2	-2.01373200E-3	2.00000000E+2	-2.01373200E-2	2.79279086E+0	3.25000000E+1	4.97432200E+5
1.50481347E+2	4.92565420E-2	-1.69734800E-3	2.00000000E+2	-1.69734800E-2	2.79279086E+0	3.25000000E+1	4.97432200E+5
1.50491347E+2	4.89380550E-2	-1.38096400E-3	2.00000000E+2	-1.38096400E-2	2.79279086E+0	3.25000000E+1	4.97432200E+5
1.50501347E+2	4.92565420E-2	-1.38096400E-3	2.00000000E+2	-1.38096400E-2	2.79279086E+0	3.25000000E+1	4.97432200E+5
1.50511347E+2	4.86195680E-2	-1.06458000E-3	2.00000000E+2	-1.06458000E-2	2.79279086E+0	3.25000000E+1	4.97432200E+5
1.51313855E+2	4.92565420E-2	-1.69734800E-3	2.00000000E+2	-1.69734800E-2	2.79279086E+0	3.25000000E+1	4.97432200E+5
1.51323855E+2	4.89380550E-2	-1.38096400E-3	2.00000000E+2	-1.38096400E-2	2.79279086E+0	3.25000000E+1	4.97432200E+5
1.51333855E+2	4.89380550E-2	-1.69734800E-3	2.00000000E+2	-1.69734800E-2	2.79279086E+0	3.25000000E+1	4.97432200E+5
1.51343855E+2	4.76641070E-2	-2.33011600E-3	2.00000000E+2	-2.33011600E-2	2.79279086E+0	3.25000000E+1	4.97432200E+5
1.51353855E+2	4.89380550E-2	-1.69734800E-3	2.00000000E+2	-1.69734800E-2	2.79279086E+0	3.25000000E+1	4.97432200E+5
1.51363855E+2	4.95750290E-2	-1.06458000E-3	2.00000000E+2	-1.06458000E-2	2.79279086E+0	3.25000000E+1	4.97432200E+5
1.51373855E+2	5.02120030E-2	-7.48196000E-4	2.00000000E+2	-7.48196000E-3	2.79279086E+0	3.25000000E+1	4.97432200E+5
1.51383855E+2	4.92565420E-2	-7.48196000E-4	2.00000000E+2	-7.48196000E-3	2.79279086E+0	3.25000000E+1	4.97432200E+5
1.51393855E+2	4.86195680E-2	-2.01373200E-3	2.00000000E+2	-2.01373200E-2	2.79279086E+0	3.25000000E+1	4.97432200E+5
1.51403855E+2	4.86195680E-2	-1.38096400E-3	2.00000000E+2	-1.38096400E-2	2.79279086E+0	3.25000000E+1	4.97432200E+5
1.52202315E+2	4.92565420E-2	-1.69734800E-3	2.00000000E+2	-1.69734800E-2	2.79279086E+0	3.25000000E+1	4.97432200E+5
1.52212315E+2	4.86195680E-2	-1.06458000E-3	2.00000000E+2	-1.06458000E-2	2.79279086E+0	3.25000000E+1	4.97432200E+5
1.52222315E+2	4.83010810E-2	-1.69734800E-3	2.00000000E+2	-1.69734800E-2	2.79279086E+0	3.25000000E+1	4.97432200E+5
1.52232315E+2	4.86195680E-2	-1.69734800E-3	2.00000000E+2	-1.69734800E-2	2.79279086E+0	3.25000000E+1	4.97432200E+5
1.52242315E+2	4.98935160E-2	-1.06458000E-3	2.00000000E+2	-1.06458000E-2	2.79279086E+0	3.25000000E+1	4.97432200E+5
1.52252315E+2	4.95750290E-2	-1.06458000E-3	2.00000000E+2	-1.06458000E-2	2.79279086E+0	3.25000000E+1	4.97432200E+5
1.52262315E+2	4.83010810E-2	-2.01373200E-3	2.00000000E+2	-2.01373200E-2	2.79279086E+0	3.25000000E+1	4.97432200E+5
1.52272315E+2	4.83010810E-2	-1.69734800E-3	2.00000000E+2	-1.69734800E-2	2.79279086E+0	3.25000000E+1	4.97432200E+5
1.52282315E+2	4.79825940E-2	-2.01373200E-3	2.00000000E+2	-2.01373200E-2	2.79279086E+0	3.25000000E+1	4.97432200E+5
1.52292315E+2	4.86195680E-2	-1.69734800E-3	2.00000000E+2	-1.69734800E-2	2.79279086E+0	3.25000000E+1	4.97432200E+5
1.53119712E+2	4.86195680E-2	-2.33011600E-3	2.00000000E+2	-2.33011600E-2	2.79279086E+0	3.25000000E+1	4.97432200E+5
1.53129712E+2	4.89380550E-2	-1.38096400E-3	2.00000000E+2	-1.38096400E-2	2.79279086E+0	3.25000000E+1	4.97432200E+5
1.53139712E+2	4.95750290E-2	-1.38096400E-3	2.00000000E+2	-1.38096400E-2	2.79279086E+0	3.25000000E+1	4.97432200E+5
1.53149712E+2	4.92565420E-2	-1.69734800E-3	2.00000000E+2	-1.69734800E-2	2.79279086E+0	3.25000000E+1	4.97432200E+5
1.53159712E+2	4.83010810E-2	-2.01373200E-3	2.00000000E+2	-2.01373200E-2	2.79279086E+0	3.25000000E+1	4.97432200E+5
1.53169712E+2	4.92565420E-2	-1.69734800E-3	2.00000000E+2	-1.69734800E-2	2.79279086E+0	3.25000000E+1	4.97432200E+5
1.53179712E+2	4.95750290E-2	-7.48196000E-4	2.00000000E+2	-7.48196000E-3	2.79279086E+0	3.25000000E+1	4.97432200E+5
1.53189712E+2	4.92565420E-2	-1.69734800E-3	2.00000000E+2	-1.69734800E-2	2.79279086E+0	3.25000000E+1	4.97432200E+5
1.53199712E+2	4.92565420E-2	-7.48196000E-4	2.00000000E+2	-7.48196000E-3	2.79279086E+0	3.25000000E+1	4.97432200E+5
1.53209712E+2	4.86195680E-2	-2.01373200E-3	2.00000000E+2	-2.01373200E-2	2.79279086E+0	3.25000000E+1	4.97432200E+5
1.54007434E+2	4.89380550E-2	-2.01373200E-3	2.00000000E+2	-2.01373200E-2	2.79279086E+0	3.25000000E+1	4.97432200E+5
1.54017434E+2	4.89380550E-2	-1.38096400E-3	2.00000000E+2	-1.38096400E-2	2.79279086E+0	3.25000000E+1	4.97432200E+5
1.54027434E+2	4.92565420E-2	-1.06458000E-3	2.00000000E+2	-1.06458000E-2	2.79279086E+0	3.25000000E+1	4.97432200E+5
1.54037434E+2	4.89380550E-2	-1.38096400E-3	2.00000000E+2	-1.38096400E-2	2.79279086E+0	3.25000000E+1	4.97432200E+5
1.54047434E+2	4.92565420E-2	-1.38096400E-3	2.00000000E+2	-1.38096400E-2	2.79279086E+0	3.25000000E+1	4.97432200E+5
1.54057434E+2	4.89380550E-2	-1.06458000E-3	2.00000000E+2	-1.06458000E-2	2.79279086E+0	3.25000000E+1	4.97432200E+5
1.54067434E+2	4.89380550E-2	-1.06458000E-3	2.00000000E+2	-1.06458000E-2	2.79279086E+0	3.25000000E+1	4.97432200E+5
1.54077434E+2	4.83010810E-2	-1.06458000E-3	2.00000000E+2	-1.06458000E-2	2.79279086E+0	3.25000000E+1	4.97432200E+5
1.54087434E+2	4.86195680E-2	-1.38096400E-3	2.00000000E+2	-1.38096400E-2	2.79279086E+0	3.25000000E+1	4.97432200E+5
1.54097434E+2	4.89380550E-2	-1.69734800E-3	2.00000000E+2	-1.69734800E-2	2.79279086E+0	3.25000000E+1	4.97432200E+5
1.54925232E+2	4.89380550E-2	-1.69734800E-3	2.00000000E+2	-1.69734800E-2	2.79279086E+0	3.25000000E+1	4.97432200E+5
1.54935232E+2	4.92565420E-2	-1.69734800E-3	2.00000000E+2	-1.69734800E-2	2.79279086E+0	3.25000000E+1	4.97432200E+5
1.54945232E+2	4.89380550E-2	-1.69734800E-3	2.00000000E+2	-1.69734800E-2	2.79279086E+0	3.25000000E+1	4.97432200E+5
1.54955232E+2	4.79825940E-2	-1.38096400E-3	2.00000000E+2	-1.38096400E-2	2.79279086E+0	3.25000000E+1	4.97432200E+5
1.54965232E+2	4.92565420E-2	-1.38096400E-3	2.00000000E+2	-1.38096400E-2	2.79279086E+0	3.25000000E+1	4.97432200E+5
1.54975232E+2	4.89380550E-2	-1.38096400E-3	2.00000000E+2	-1.38096400E-2	2.79279086E+0	3.25000000E+1	4.97432200E+5
1.54985232E+2	4.92565420E-2	-1.38096400E-3	2.00000000E+2	-1.38096400E-2	2.79279086E+0	3.25000000E+1	4.97432200E+5
1.54995232E+2	4.89380550E-2	-1.69734800E-3	2.00000000E+2	-1.69734800E-2	2.79279086E+0	3.25000000E+1	4.97432200E+5
1.55005232E+2	4.92565420E-2	-7.48196000E-4	2.00000000E+2	-7.48196000E-3	2.79279086E+0	3.25000000E+1	4.97432200E+5
1.55015232E+2	4.95750290E-2	-1.06458000E-3	2.00000000E+2	-1.06458000E-2	2.79279086E+0	3.25000000E+1	4.97432200E+5
1.55812488E+2	4.92565420E-2	-1.38096400E-3	2.00000000E+2	-1.38096400E-2	2.79279086E+0	3.25000000E+1	4.97432200E+5
1.55822488E+2	4.98935160E-2	-1.38096400E-3	2.00000000E+2	-1.38096400E-2	2.79279086E+0	3.25000000E+1	4.97432200E+5
1.55832488E+2	4.86195680E-2	-1.06458000E-3	2.00000000E+2	-1.06458000E-2	2.79279086E+0	3.25000000E+1	4.97432200E+5
1.55842488E+2	4.89380550E-2	-1.38096400E-3	2.00000000E+2	-1.38096400E-2	2.79279086E+0	3.25000000E+1	4.97432200E+5
1.55852488E+2	4.92565420E-2	-1.06458000E-3	2.00000000E+2	-1.06458000E-2	2.79279086E+0	3.25000000E+1	4.97432200E+5
1.55862488E+2	4.92565420E-2	-2.33011600E-3	2.00000000E+2	-2.33011600E-2	2.79279086E+0	3.25000000E+1	4.97432200E+5
1.55872488E+2	4.89380550E-2	-1.69734800E-3	2.00000000E+2	-1.69734800E-2	2.79279086E+0	3.25000000E+1	4.97432200E+5
1.55882488E+2	4.86195680E-2	-1.69734800E-3	2.00000000E+2	-1.69734800E-2	2.79279086E+0	3.25000000E+1	4.97432200E+5
1.55892488E+2	4.89380550E-2	-1.69734800E-3	2.00000000E+2	-1.69734800E-2	2.79279086E+0	3.25000000E+1	4.97432200E+5
1.55902488E+2	4.98935160E-2	-1.06458000E-3	2.00000000E+2	-1.06458000E-2	2.79279086E+0	3.25000000E+1	4.97432200E+5
1.56690993E+2	4.86195680E-2	-1.69734800E-3	2.00000000E+2	-1.69734800E-2	2.79279086E+0	3.25000000E+1	4.97432200E+5
1.56700993E+2	4.79825940E-2	-2.01373200E-3	2.00000000E+2	-2.01373200E-2	2.79279086E+0	3.25000000E+1	4.97432200E+5
1.56710993E+2	4.83010810E-2	-2.01373200E-3	2.00000000E+2	-2.01373200E-2	2.79279086E+0	3.25000000E+1	4.97432200E+5
1.56720993E+2	4.89380550E-2	-2.01373200E-3	2.00000000E+2	-2.01373200E-2	2.79279086E+0	3.25000000E+1	4.97432200E+5
1.56730993E+2	4.92565420E-2	-1.38096400E-3	2.00000000E+2	-1.38096400E-2	2.79279086E+0	3.25000000E+1	4.97432200E+5
1.56740993E+2	4.89380550E-2	-1.38096400E-3	2.00000000E+2	-1.38096400E-2	2.79279086E+0	3.25000000E+1	4.97432200E+5
1.56750993E+2	4.89380550E-2	-1.69734800E-3	2.00000000E+2	-1.69734800E-2	2.79279086E+0	3.25000000E+1	4.97432200E+5
1.56760993E+2	4.86195680E-2	-2.01373200E-3	2.00000000E+2	-2.01373200E-2	2.79279086E+0	3.25000000E+1	4.97432200E+5
1.56770993E+2	4.92565420E-2	-1.06458000E-3	2.00000000E+2	-1.06458000E-2	2.79279086E+0	3.25000000E+1	4.97432200E+5
1.56780993E+2	4.95750290E-2	-4.31812000E-4	2.00000000E+2	-4.31812000E-3	2.79279086E+0	3.25000000E+1	4.97432200E+5
1.57580045E+2	4.86195680E-2	-2.33011600E-3	2.00000000E+2	-2.33011600E-2	2.79279086E+0	3.25000000E+1	4.97432200E+5
1.57590045E+2	4.89380550E-2	-1.38096400E-3	2.00000000E+2	-1.38096400E-2	2.79279086E+0	3.25000000E+1	4.97432200E+5
1.57600045E+2	4.92565420E-2	-1.38096400E-3	2.00000000E+2	-1.38096400E-2	2.79279086E+0	3.25000000E+1	4.97432200E+5
1.57610045E+2	4.83010810E-2	-2.64650000E-3	2.00000000E+2	-2.64650000E-2	2.79279086E+0	3.25000000E+1	4.97432200E+5
1.57620045E+2	4.89380550E-2	-7.48196000E-4	2.00000000E+2	-7.48196000E-3	2.79279086E+0	3.25000000E+1	4.97432200E+5
1.57630045E+2	4.89380550E-2	-1.69734800E-3	2.00000000E+2	-1.69734800E-2	2.79279086E+0	3.25000000E+1	4.97432200E+5
1.57640045E+2	4.92565420E-2	-1.38096400E-3	2.00000000E+2	-1.38096400E-2	2.79279086E+0	3.25000000E+1	4.97432200E+5
1.57650045E+2	4.92565420E-2	-1.38096400E-3	2.00000000E+2	-1.38096400E-2	2.79279086E+0	3.25000000E+1	4.97432200E+5
1.57660045E+2	4.86195680E-2	-1.38096400E-3	2.00000000E+2	-1.38096400E-2	2.79279086E+0	3.25000000E+1	4.97432200E+5
1.57670045E+2	4.92565420E-2	-2.33011600E-3	2.00000000E+2	-2.33011600E-2	2.79279086E+0	3.25000000E+1	4.97432200E+5
1.58468723E+2	4.86195680E-2	-1.38096400E-3	2.00000000E+2	-1.38096400E-2	2.79279086E+0	3.25000000E+1	4.97432200E+5
1.58478723E+2	4.89380550E-2	-1.38096400E-3	2.00000000E+2	-1.38096400E-2	2.79279086E+0	3.25000000E+1	4.97432200E+5
1.58488723E+2	4.86195680E-2	-2.01373200E-3	2.00000000E+2	-2.01373200E-2	2.79279086E+0	3.25000000E+1	4.97432200E+5
1.58498723E+2	4.86195680E-2	-1.69734800E-3	2.00000000E+2	-1.69734800E-2	2.79279086E+0	3.25000000E+1	4.97432200E+5
1.58508723E+2	4.89380550E-2	-1.38096400E-3	2.00000000E+2	-1.38096400E-2	2.79279086E+0	3.25000000E+1	4.97432200E+5
1.58518723E+2	4.92565420E-2	-1.38096400E-3	2.00000000E+2	-1.38096400E-2	2.79279086E+0	3.25000000E+1	4.97432200E+5
1.58528723E+2	4.79825940E-2	-2.01373200E-3	2.00000000E+2	-2.01373200E-2	2.79279086E+0	3.25000000E+1	4.97432200E+5
1.58538723E+2	4.89380550E-2	-2.01373200E-3	2.00000000E+2	-2.01373200E-2	2.79279086E+0	3.25000000E+1	4.97432200E+5
1.58548723E+2	4.95750290E-2	-1.38096400E-3	2.00000000E+2	-1.38096400E-2	2.79279086E+0	3.25000000E+1	4.97432200E+5
1.58558723E+2	4.89380550E-2	-1.69734800E-3	2.00000000E+2	-1.69734800E-2	2.79279086E+0	3.25000000E+1	4.97432200E+5
1.59358527E+2	4.95750290E-2	-7.48196000E-4	2.00000000E+2	-7.48196000E-3	2.79279086E+0	3.25000000E+1	4.97432200E+5
1.59368527E+2	4.95750290E-2	-1.38096400E-3	2.00000000E+2	-1.38096400E-2	2.79279086E+0	3.25000000E+1	4.97432200E+5
1.59378527E+2	4.89380550E-2	-1.38096400E-3	2.00000000E+2	-1.38096400E-2	2.79279086E+0	3.25000000E+1	4.97432200E+5
1.59388527E+2	4.92565420E-2	-1.38096400E-3	2.00000000E+2	-1.38096400E-2	2.79279086E+0	3.25000000E+1	4.97432200E+5
1.59398527E+2	4.92565420E-2	-1.69734800E-3	2.00000000E+2	-1.69734800E-2	2.79279086E+0	3.25000000E+1	4.97432200E+5
1.59408527E+2	4.92565420E-2	-1.38096400E-3	2.00000000E+2	-1.38096400E-2	2.79279086E+0	3.25000000E+1	4.97432200E+5
1.59418527E+2	4.89380550E-2	-1.38096400E-3	2.00000000E+2	-1.38096400E-2	2.79279086E+0	3.25000000E+1	4.97432200E+5
1.59428527E+2	4.89380550E-2	-7.48196000E-4	2.00000000E+2	-7.48196000E-3	2.79279086E+0	3.25000000E+1	4.97432200E+5
1.59438527E+2	4.89380550E-2	-1.06458000E-3	2.00000000E+2	-1.06458000E-2	2.79279086E+0	3.25000000E+1	4.97432200E+5
1.59448527E+2	4.83010810E-2	-1.38096400E-3	2.00000000E+2	-1.38096400E-2	2.79279086E+0	3.25000000E+1	4.97432200E+5
1.60266540E+2	4.89380550E-2	-1.69734800E-3	2.00000000E+2	-1.69734800E-2	2.79279086E+0	3.25000000E+1	4.97432200E+5
1.60276540E+2	4.89380550E-2	-2.01373200E-3	2.00000000E+2	-2.01373200E-2	2.79279086E+0	3.25000000E+1	4.97432200E+5
1.60286540E+2	4.89380550E-2	-2.01373200E-3	2.00000000E+2	-2.01373200E-2	2.79279086E+0	3.25000000E+1	4.97432200E+5
1.60296540E+2	4.89380550E-2	-1.38096400E-3	2.00000000E+2	-1.38096400E-2	2.79279086E+0	3.25000000E+1	4.97432200E+5
1.60306540E+2	4.83010810E-2	-2.01373200E-3	2.00000000E+2	-2.01373200E-2	2.79279086E+0	3.25000000E+1	4.97432200E+5
1.60316540E+2	4.89380550E-2	-1.06458000E-3	2.00000000E+2	-1.06458000E-2	2.79279086E+0	3.25000000E+1	4.97432200E+5
1.60326540E+2	4.83010810E-2	-2.96288400E-3	2.00000000E+2	-2.96288400E-2	2.79279086E+0	3.25000000E+1	4.97432200E+5
1.60336540E+2	5.02120030E-2	-1.38096400E-3	2.00000000E+2	-1.38096400E-2	2.79279086E+0	3.25000000E+1	4.97432200E+5
1.60346540E+2	4.86195680E-2	-1.69734800E-3	2.00000000E+2	-1.69734800E-2	2.79279086E+0	3.25000000E+1	4.97432200E+5
1.60356540E+2	4.83010810E-2	-1.38096400E-3	2.00000000E+2	-1.38096400E-2	2.79279086E+0	3.25000000E+1	4.97432200E+5
1.61175725E+2	4.89380550E-2	-1.69734800E-3	2.00000000E+2	-1.69734800E-2	2.79279086E+0	3.25000000E+1	4.97432200E+5
1.61185725E+2	4.89380550E-2	-1.38096400E-3	2.00000000E+2	-1.38096400E-2	2.79279086E+0	3.25000000E+1	4.97432200E+5
1.61195725E+2	4.86195680E-2	-1.69734800E-3	2.00000000E+2	-1.69734800E-2	2.79279086E+0	3.25000000E+1	4.97432200E+5
1.61205725E+2	4.95750290E-2	-1.38096400E-3	2.00000000E+2	-1.38096400E-2	2.79279086E+0	3.25000000E+1	4.97432200E+5
1.61215725E+2	4.86195680E-2	-1.38096400E-3	2.00000000E+2	-1.38096400E-2	2.79279086E+0	3.25000000E+1	4.97432200E+5
1.61225725E+2	4.92565420E-2	-1.06458000E-3	2.00000000E+2	-1.06458000E-2	2.79279086E+0	3.25000000E+1	4.97432200E+5
1.61235725E+2	4.89380550E-2	-1.69734800E-3	2.00000000E+2	-1.69734800E-2	2.79279086E+0	3.25000000E+1	4.97432200E+5
1.61245725E+2	4.86195680E-2	-7.48196000E-4	2.00000000E+2	-7.48196000E-3	2.79279086E+0	3.25000000E+1	4.97432200E+5
1.61255725E+2	4.86195680E-2	-2.01373200E-3	2.00000000E+2	-2.01373200E-2	2.79279086E+0	3.25000000E+1	4.97432200E+5
1.61265725E+2	4.92565420E-2	-1.06458000E-3	2.00000000E+2	-1.06458000E-2	2.79279086E+0	3.25000000E+1	4.97432200E+5
1.62065446E+2	4.92565420E-2	-1.38096400E-3	2.00000000E+2	-1.38096400E-2	2.79279086E+0	3.25000000E+1	4.97432200E+5
1.62075446E+2	4.89380550E-2	-1.69734800E-3	2.00000000E+2	-1.69734800E-2	2.79279086E+0	3.25000000E+1	4.97432200E+5
1.62085446E+2	4.89380550E-2	-2.01373200E-3	2.00000000E+2	-2.01373200E-2	2.79279086E+0	3.25000000E+1	4.97432200E+5
1.62095446E+2	4.89380550E-2	-2.01373200E-3	2.00000000E+2	-2.01373200E-2	2.79279086E+0	3.25000000E+1	4.97432200E+5
1.62105446E+2	4.89380550E-2	-2.01373200E-3	2.00000000E+2	-2.01373200E-2	2.79279086E+0	3.25000000E+1	4.97432200E+5
1.62115446E+2	4.89380550E-2	-1.06458000E-3	2.00000000E+2	-1.06458000E-2	2.79279086E+0	3.25000000E+1	4.97432200E+5
1.62125446E+2	4.89380550E-2	-1.38096400E-3	2.00000000E+2	-1.38096400E-2	2.79279086E+0	3.25000000E+1	4.97432200E+5
1.62135446E+2	4.86195680E-2	-1.38096400E-3	2.00000000E+2	-1.38096400E-2	2.79279086E+0	3.25000000E+1	4.97432200E+5
1.62145446E+2	4.86195680E-2	-1.69734800E-3	2.00000000E+2	-1.69734800E-2	2.79279086E+0	3.25000000E+1	4.97432200E+5
1.62155446E+2	4.92565420E-2	-1.06458000E-3	2.00000000E+2	-1.06458000E-2	2.79279086E+0	3.25000000E+1	4.97432200E+5
1.62955691E+2	4.92565420E-2	-1.38096400E-3	2.00000000E+2	-1.38096400E-2	2.79279086E+0	3.25000000E+1	4.97432200E+5
1.62965691E+2	4.89380550E-2	-1.69734800E-3	2.00000000E+2	-1.69734800E-2	2.79279086E+0	3.25000000E+1	4.97432200E+5
1.62975691E+2	4.83010810E-2	-2.33011600E-3	2.00000000E+2	-2.33011600E-2	2.79279086E+0	3.25000000E+1	4.97432200E+5
1.62985691E+2	4.83010810E-2	-2.01373200E-3	2.00000000E+2	-2.01373200E-2	2.79279086E+0	3.25000000E+1	4.97432200E+5
1.62995691E+2	4.95750290E-2	-1.06458000E-3	2.00000000E+2	-1.06458000E-2	2.79279086E+0	3.25000000E+1	4.97432200E+5
1.63005691E+2	4.89380550E-2	-1.69734800E-3	2.00000000E+2	-1.69734800E-2	2.79279086E+0	3.25000000E+1	4.97432200E+5
1.63015691E+2	4.92565420E-2	-1.69734800E-3	2.00000000E+2	-1.69734800E-2	2.79279086E+0	3.25000000E+1	4.97432200E+5
1.63025691E+2	4.86195680E-2	-1.38096400E-3	2.00000000E+2	-1.38096400E-2	2.79279086E+0	3.25000000E+1	4.97432200E+5
1.63035691E+2	4.89380550E-2	-1.69734800E-3	2.00000000E+2	-1.69734800E-2	2.79279086E+0	3.25000000E+1	4.97432200E+5
1.63045691E+2	4.92565420E-2	-1.06458000E-3	2.00000000E+2	-1.06458000E-2	2.79279086E+0	3.25000000E+1	4.97432200E+5
1.63860337E+2	4.89380550E-2	-1.06458000E-3	2.00000000E+2	-1.06458000E-2	2.79279086E+0	3.25000000E+1	4.97432200E+5
1.63870337E+2	4.89380550E-2	-1.38096400E-3	2.00000000E+2	-1.38096400E-2	2.79279086E+0	3.25000000E+1	4.97432200E+5
1.63880337E+2	4.89380550E-2	-1.38096400E-3	2.00000000E+2	-1.38096400E-2	2.79279086E+0	3.25000000E+1	4.97432200E+5
1.63890337E+2	4.98935160E-2	-1.06458000E-3	2.00000000E+2	-1.06458000E-2	2.79279086E+0	3.25000000E+1	4.97432200E+5
1.63900337E+2	4.83010810E-2	-2.33011600E-3	2.00000000E+2	-2.33011600E-2	2.79279086E+0	3.25000000E+1	4.97432200E+5
1.63910337E+2	4.86195680E-2	-1.38096400E-3	2.00000000E+2	-1.38096400E-2	2.79279086E+0	3.25000000E+1	4.97432200E+5
1.63920337E+2	4.92565420E-2	-1.06458000E-3	2.00000000E+2	-1.06458000E-2	2.79279086E+0	3.25000000E+1	4.97432200E+5
1.63930337E+2	4.89380550E-2	-1.69734800E-3	2.00000000E+2	-1.69734800E-2	2.79279086E+0	3.25000000E+1	4.97432200E+5
1.63940337E+2	4.89380550E-2	-1.38096400E-3	2.00000000E+2	-1.38096400E-2	2.79279086E+0	3.25000000E+1	4.97432200E+5
1.63950337E+2	4.92565420E-2	-2.01373200E-3	2.00000000E+2	-2.01373200E-2	2.79279086E+0	3.25000000E+1	4.97432200E+5
1.64733031E+2	4.86195680E-2	-1.69734800E-3	2.00000000E+2	-1.69734800E-2	2.79279086E+0	3.25000000E+1	4.97432200E+5
1.64743031E+2	4.92565420E-2	-7.48196000E-4	2.00000000E+2	-7.48196000E-3	2.79279086E+0	3.25000000E+1	4.97432200E+5
1.64753031E+2	4.83010810E-2	-1.69734800E-3	2.00000000E+2	-1.69734800E-2	2.79279086E+0	3.25000000E+1	4.97432200E+5
1.64763031E+2	4.89380550E-2	-1.38096400E-3	2.00000000E+2	-1.38096400E-2	2.79279086E+0	3.25000000E+1	4.97432200E+5
1.64773031E+2	4.83010810E-2	-2.01373200E-3	2.00000000E+2	-2.01373200E-2	2.79279086E+0	3.25000000E+1	4.97432200E+5
1.64783031E+2	4.92565420E-2	-2.33011600E-3	2.00000000E+2	-2.33011600E-2	2.79279086E+0	3.25000000E+1	4.97432200E+5
1.64793031E+2	4.92565420E-2	-2.01373200E-3	2.00000000E+2	-2.01373200E-2	2.79279086E+0	3.25000000E+1	4.97432200E+5
1.64803031E+2	4.86195680E-2	-1.69734800E-3	2.00000000E+2	-1.69734800E-2	2.79279086E+0	3.25000000E+1	4.97432200E+5
1.64813031E+2	4.89380550E-2	-1.06458000E-3	2.00000000E+2	-1.06458000E-2	2.79279086E+0	3.25000000E+1	4.97432200E+5
1.64823031E+2	4.89380550E-2	-2.01373200E-3	2.00000000E+2	-2.01373200E-2	2.79279086E+0	3.25000000E+1	4.97432200E+5
1.65654675E+2	4.86195680E-2	-2.64650000E-3	2.00000000E+2	-2.64650000E-2	2.79279086E+0	3.25000000E+1	4.97432200E+5
1.65664675E+2	4.86195680E-2	-1.69734800E-3	2.00000000E+2	-1.69734800E-2	2.79279086E+0	3.25000000E+1	4.97432200E+5
1.65674675E+2	4.86195680E-2	-2.33011600E-3	2.00000000E+2	-2.33011600E-2	2.79279086E+0	3.25000000E+1	4.97432200E+5
1.65684675E+2	4.89380550E-2	-7.48196000E-4	2.00000000E+2	-7.48196000E-3	2.79279086E+0	3.25000000E+1	4.97432200E+5
1.65694675E+2	4.89380550E-2	-1.69734800E-3	2.00000000E+2	-1.69734800E-2	2.79279086E+0	3.25000000E+1	4.97432200E+5
1.65704675E+2	4.83010810E-2	-2.33011600E-3	2.00000000E+2	-2.33011600E-2	2.79279086E+0	3.25000000E+1	4.97432200E+5
1.65714675E+2	4.86195680E-2	-2.01373200E-3	2.00000000E+2	-2.01373200E-2	2.79279086E+0	3.25000000E+1	4.97432200E+5
1.65724675E+2	4.92565420E-2	-1.69734800E-3	2.00000000E+2	-1.69734800E-2	2.79279086E+0	3.25000000E+1	4.97432200E+5
1.65734675E+2	4.79825940E-2	-2.33011600E-3	2.00000000E+2	-2.33011600E-2	2.79279086E+0	3.25000000E+1	4.97432200E+5
1.65744675E+2	4.83010810E-2	-1.38096400E-3	2.00000000E+2	-1.38096400E-2	2.79279086E+0	3.25000000E+1	4.97432200E+5
1.66561037E+2	4.89380550E-2	-1.38096400E-3	2.00000000E+2	-1.38096400E-2	2.79279086E+0	3.25000000E+1	4.97432200E+5
1.66571037E+2	4.95750290E-2	-1.69734800E-3	2.00000000E+2	-1.69734800E-2	2.79279086E+0	3.25000000E+1	4.97432200E+5
1.66581037E+2	4.95750290E-2	-1.69734800E-3	2.00000000E+2	-1.69734800E-2	2.79279086E+0	3.25000000E+1	4.97432200E+5
1.66591037E+2	4.83010810E-2	-1.06458000E-3	2.00000000E+2	-1.06458000E-2	2.79279086E+0	3.25000000E+1	4.97432200E+5
1.66601037E+2	4.89380550E-2	-1.38096400E-3	2.00000000E+2	-1.38096400E-2	2.79279086E+0	3.25000000E+1	4.97432200E+5
1.66611037E+2	4.79825940E-2	-2.01373200E-3	2.00000000E+2	-2.01373200E-2	2.79279086E+0	3.25000000E+1	4.97432200E+5
1.66621037E+2	4.86195680E-2	-1.38096400E-3	2.00000000E+2	-1.38096400E-2	2.79279086E+0	3.25000000E+1	4.97432200E+5
1.66631037E+2	4.89380550E-2	-1.38096400E-3	2.00000000E+2	-1.38096400E-2	2.79279086E+0	3.25000000E+1	4.97432200E+5
1.66641037E+2	4.89380550E-2	-1.69734800E-3	2.00000000E+2	-1.69734800E-2	2.79279086E+0	3.25000000E+1	4.97432200E+5
1.66651037E+2	4.89380550E-2	-1.69734800E-3	2.00000000E+2	-1.69734800E-2	2.79279086E+0	3.25000000E+1	4.97432200E+5
1.67452156E+2	4.83010810E-2	-1.38096400E-3	2.00000000E+2	-1.38096400E-2	2.79279086E+0	3.25000000E+1	4.97432200E+5
1.67462156E+2	4.92565420E-2	-7.48196000E-4	2.00000000E+2	-7.48196000E-3	2.79279086E+0	3.25000000E+1	4.97432200E+5
1.67472156E+2	4.89380550E-2	-2.01373200E-3	2.00000000E+2	-2.01373200E-2	2.79279086E+0	3.25000000E+1	4.97432200E+5
1.67482156E+2	4.86195680E-2	-1.69734800E-3	2.00000000E+2	-1.69734800E-2	2.79279086E+0	3.25000000E+1	4.97432200E+5
1.67492156E+2	4.86195680E-2	-2.33011600E-3	2.00000000E+2	-2.33011600E-2	2.79279086E+0	3.25000000E+1	4.97432200E+5
1.67502156E+2	4.86195680E-2	-2.01373200E-3	2.00000000E+2	-2.01373200E-2	2.79279086E+0	3.25000000E+1	4.97432200E+5
1.67512156E+2	4.92565420E-2	-1.38096400E-3	2.00000000E+2	-1.38096400E-2	2.79279086E+0	3.25000000E+1	4.97432200E+5
1.67522156E+2	4.89380550E-2	-2.01373200E-3	2.00000000E+2	-2.01373200E-2	2.79279086E+0	3.25000000E+1	4.97432200E+5
1.67532156E+2	4.89380550E-2	-1.38096400E-3	2.00000000E+2	-1.38096400E-2	2.79279086E+0	3.25000000E+1	4.97432200E+5
1.67542156E+2	4.89380550E-2	-1.69734800E-3	2.00000000E+2	-1.69734800E-2	2.79279086E+0	3.25000000E+1	4.97432200E+5
1.68358336E+2	4.92565420E-2	-1.38096400E-3	2.00000000E+2	-1.38096400E-2	2.79279086E+0	3.25000000E+1	4.97432200E+5
1.68368336E+2	4.89380550E-2	-1.38096400E-3	2.00000000E+2	-1.38096400E-2	2.79279086E+0	3.25000000E+1	4.97432200E+5
1.68378336E+2	4.89380550E-2	-1.69734800E-3	2.00000000E+2	-1.69734800E-2	2.79279086E+0	3.25000000E+1	4.97432200E+5
1.68388336E+2	4.89380550E-2	-1.38096400E-3	2.00000000E+2	-1.38096400E-2	2.79279086E+0	3.25000000E+1	4.97432200E+5
1.68398336E+2	4.86195680E-2	-1.38096400E-3	2.00000000E+2	-1.38096400E-2	2.79279086E+0	3.25000000E+1	4.97432200E+5
1.68408336E+2	4.92565420E-2	-1.69734800E-3	2.00000000E+2	-1.69734800E-2	2.79279086E+0	3.25000000E+1	4.97432200E+5
1.68418336E+2	4.89380550E-2	-1.69734800E-3	2.00000000E+2	-1.69734800E-2	2.79279086E+0	3.25000000E+1	4.97432200E+5
1.68428336E+2	4.95750290E-2	-1.06458000E-3	2.00000000E+2	-1.06458000E-2	2.79279086E+0	3.25000000E+1	4.97432200E+5
1.68438336E+2	4.83010810E-2	-1.38096400E-3	2.00000000E+2	-1.38096400E-2	2.79279086E+0	3.25000000E+1	4.97432200E+5
1.68448336E+2	4.92565420E-2	-1.69734800E-3	2.00000000E+2	-1.69734800E-2	2.79279086E+0	3.25000000E+1	4.97432200E+5
1.69265485E+2	4.92565420E-2	-1.69734800E-3	2.00000000E+2	-1.69734800E-2	2.79279086E+0	3.25000000E+1	4.97432200E+5
1.69275485E+2	4.89380550E-2	-1.38096400E-3	2.00000000E+2	-1.38096400E-2	2.79279086E+0	3.25000000E+1	4.97432200E+5
1.69285485E+2	4.83010810E-2	-1.38096400E-3	2.00000000E+2	-1.38096400E-2	2.79279086E+0	3.25000000E+1	4.97432200E+5
1.69295485E+2	4.86195680E-2	-1.69734800E-3	2.00000000E+2	-1.69734800E-2	2.79279086E+0	3.25000000E+1	4.97432200E+5
1.69305485E+2	4.73456200E-2	-2.33011600E-3	2.00000000E+2	-2.33011600E-2	2.79279086E+0	3.25000000E+1	4.97432200E+5
1.69315485E+2	5.02120030E-2	-1.38096400E-3	2.00000000E+2	-1.38096400E-2	2.79279086E+0	3.25000000E+1	4.97432200E+5
1.69325485E+2	4.86195680E-2	-1.06458000E-3	2.00000000E+2	-1.06458000E-2	2.79279086E+0	3.25000000E+1	4.97432200E+5
1.69335485E+2	4.83010810E-2	-1.69734800E-3	2.00000000E+2	-1.69734800E-2	2.79279086E+0	3.25000000E+1	4.97432200E+5
1.69345485E+2	4.92565420E-2	-1.06458000E-3	2.00000000E+2	-1.06458000E-2	2.79279086E+0	3.25000000E+1	4.97432200E+5
1.69355485E+2	4.92565420E-2	-1.38096400E-3	2.00000000E+2	-1.38096400E-2	2.79279086E+0	3.25000000E+1	4.97432200E+5
1.70167770E+2	4.95750290E-2	-2.01373200E-3	2.00000000E+2	-2.01373200E-2	2.79279086E+0	3.25000000E+1	4.97432200E+5
1.70177770E+2	4.83010810E-2	-2.01373200E-3	2.00000000E+2	-2.01373200E-2	2.79279086E+0	3.25000000E+1	4.97432200E+5
1.70187770E+2	4.89380550E-2	-1.38096400E-3	2.00000000E+2	-1.38096400E-2	2.79279086E+0	3.25000000E+1	4.97432200E+5
1.70197770E+2	4.92565420E-2	-1.69734800E-3	2.00000000E+2	-1.69734800E-2	2.79279086E+0	3.25000000E+1	4.97432200E+5
1.70207770E+2	4.86195680E-2	-2.33011600E-3	2.00000000E+2	-2.33011600E-2	2.79279086E+0	3.25000000E+1	4.97432200E+5
1.70217770E+2	4.86195680E-2	-1.69734800E-3	2.00000000E+2	-1.69734800E-2	2.79279086E+0	3.25000000E+1	4.97432200E+5
1.70227770E+2	4.89380550E-2	-1.38096400E-3	2.00000000E+2	-1.38096400E-2	2.79279086E+0	3.25000000E+1	4.97432200E+5
1.70237770E+2	4.86195680E-2	-2.33011600E-3	2.00000000E+2	-2.33011600E-2	2.79279086E+0	3.25000000E+1	4.97432200E+5
1.70247770E+2	4.83010810E-2	-2.33011600E-3	2.00000000E+2	-2.33011600E-2	2.79279086E+0	3.25000000E+1	4.97432200E+5
1.70257770E+2	4.89380550E-2	-1.38096400E-3	2.00000000E+2	-1.38096400E-2	2.79279086E+0	3.25000000E+1	4.97432200E+5
1.71025571E+2	4.89380550E-2	-2.01373200E-3	2.00000000E+2	-2.01373200E-2	2.79279086E+0	3.25000000E+1	4.97432200E+5
1.71035571E+2	4.89380550E-2	-2.33011600E-3	2.00000000E+2	-2.33011600E-2	2.79279086E+0	3.25000000E+1	4.97432200E+5
1.71045571E+2	4.83010810E-2	-1.69734800E-3	2.00000000E+2	-1.69734800E-2	2.79279086E+0	3.25000000E+1	4.97432200E+5
1.71055571E+2	4.89380550E-2	-1.38096400E-3	2.00000000E+2	-1.38096400E-2	2.79279086E+0	3.25000000E+1	4.97432200E+5
1.71065571E+2	4.92565420E-2	-7.48196000E-4	2.00000000E+2	-7.48196000E-3	2.79279086E+0	3.25000000E+1	4.97432200E+5
1.71075571E+2	4.83010810E-2	-1.69734800E-3	2.00000000E+2	-1.69734800E-2	2.79279086E+0	3.25000000E+1	4.97432200E+5
1.71085571E+2	4.86195680E-2	-2.01373200E-3	2.00000000E+2	-2.01373200E-2	2.79279086E+0	3.25000000E+1	4.97432200E+5
1.71095571E+2	4.95750290E-2	-1.38096400E-3	2.00000000E+2	-1.38096400E-2	2.79279086E+0	3.25000000E+1	4.97432200E+5
1.71105571E+2	4.89380550E-2	-1.38096400E-3	2.00000000E+2	-1.38096400E-2	2.79279086E+0	3.25000000E+1	4.97432200E+5
1.71115571E+2	4.92565420E-2	-2.01373200E-3	2.00000000E+2	-2.01373200E-2	2.79279086E+0	3.25000000E+1	4.97432200E+5
1.71930784E+2	4.92565420E-2	-1.06458000E-3	2.00000000E+2	-1.06458000E-2	2.79279086E+0	3.25000000E+1	4.97432200E+5
1.71940784E+2	4.73456200E-2	-2.96288400E-3	2.00000000E+2	-2.96288400E-2	2.79279086E+0	3.25000000E+1	4.97432200E+5
1.71950784E+2	4.89380550E-2	-1.06458000E-3	2.00000000E+2	-1.06458000E-2	2.79279086E+0	3.25000000E+1	4.97432200E+5
1.71960784E+2	4.89380550E-2	-1.69734800E-3	2.00000000E+2	-1.69734800E-2	2.79279086E+0	3.25000000E+1	4.97432200E+5
1.71970784E+2	4.86195680E-2	-1.69734800E-3	2.00000000E+2	-1.69734800E-2	2.79279086E+0	3.25000000E+1	4.97432200E+5
1.71980784E+2	4.89380550E-2	-1.38096400E-3	2.00000000E+2	-1.38096400E-2	2.79279086E+0	3.25000000E+1	4.97432200E+5
1.71990784E+2	4.86195680E-2	-1.38096400E-3	2.00000000E+2	-1.38096400E-2	2.79279086E+0	3.25000000E+1	4.97432200E+5
1.72000784E+2	4.95750290E-2	-7.48196000E-4	2.00000000E+2	-7.48196000E-3	2.79279086E+0	3.25000000E+1	4.97432200E+5
1.72010784E+2	4.92565420E-2	-2.01373200E-3	2.00000000E+2	-2.01373200E-2	2.79279086E+0	3.25000000E+1	4.97432200E+5
1.72020784E+2	4.89380550E-2	-1.69734800E-3	2.00000000E+2	-1.69734800E-2	2.79279086E+0	3.25000000E+1	4.97432200E+5
1.72873172E+2	4.92565420E-2	-1.69734800E-3	2.00000000E+2	-1.69734800E-2	2.79279086E+0	3.25000000E+1	4.97432200E+5
1.72883172E+2	4.83010810E-2	-1.69734800E-3	2.00000000E+2	-1.69734800E-2	2.79279086E+0	3.25000000E+1	4.97432200E+5
1.72893172E+2	4.92565420E-2	-1.38096400E-3	2.00000000E+2	-1.38096400E-2	2.79279086E+0	3.25000000E+1	4.97432200E+5
1.72903172E+2	4.92565420E-2	-1.38096400E-3	2.00000000E+2	-1.38096400E-2	2.79279086E+0	3.25000000E+1	4.97432200E+5
1.72913172E+2	4.89380550E-2	-1.69734800E-3	2.00000000E+2	-1.69734800E-2	2.79279086E+0	3.25000000E+1	4.97432200E+5
1.72923172E+2	4.92565420E-2	-7.48196000E-4	2.00000000E+2	-7.48196000E-3	2.79279086E+0	3.25000000E+1	4.97432200E+5
1.72933172E+2	4.76641070E-2	-2.01373200E-3	2.00000000E+2	-2.01373200E-2	2.79279086E+0	3.25000000E+1	4.97432200E+5
1.72943172E+2	4.86195680E-2	-2.01373200E-3	2.00000000E+2	-2.01373200E-2	2.79279086E+0	3.25000000E+1	4.97432200E+5
1.72953172E+2	4.92565420E-2	-1.69734800E-3	2.00000000E+2	-1.69734800E-2	2.79279086E+0	3.25000000E+1	4.97432200E+5
1.72963172E+2	4.83010810E-2	-2.01373200E-3	2.00000000E+2	-2.01373200E-2	2.79279086E+0	3.25000000E+1	4.97432200E+5
1.73761849E+2	4.95750290E-2	-7.48196000E-4	2.00000000E+2	-7.48196000E-3	2.79279086E+0	3.25000000E+1	4.97432200E+5
1.73771849E+2	4.83010810E-2	-1.69734800E-3	2.00000000E+2	-1.69734800E-2	2.79279086E+0	3.25000000E+1	4.97432200E+5
1.73781849E+2	4.89380550E-2	-1.69734800E-3	2.00000000E+2	-1.69734800E-2	2.79279086E+0	3.25000000E+1	4.97432200E+5
1.73791849E+2	4.86195680E-2	-1.38096400E-3	2.00000000E+2	-1.38096400E-2	2.79279086E+0	3.25000000E+1	4.97432200E+5
1.73801849E+2	4.92565420E-2	-2.33011600E-3	2.00000000E+2	-2.33011600E-2	2.79279086E+0	3.25000000E+1	4.97432200E+5
1.73811849E+2	4.92565420E-2	-1.06458000E-3	2.00000000E+2	-1.06458000E-2	2.79279086E+0	3.25000000E+1	4.97432200E+5
1.73821849E+2	4.86195680E-2	-1.06458000E-3	2.00000000E+2	-1.06458000E-2	2.79279086E+0	3.25000000E+1	4.97432200E+5
1.73831849E+2	4.79825940E-2	-1.06458000E-3	2.00000000E+2	-1.06458000E-2	2.79279086E+0	3.25000000E+1	4.97432200E+5
1.73841849E+2	4.92565420E-2	-1.69734800E-3	2.00000000E+2	-1.69734800E-2	2.79279086E+0	3.25000000E+1	4.97432200E+5
1.73851849E+2	4.89380550E-2	-1.69734800E-3	2.00000000E+2	-1.69734800E-2	2.79279086E+0	3.25000000E+1	4.97432200E+5
1.74652779E+2	4.92565420E-2	-1.06458000E-3	2.00000000E+2	-1.06458000E-2	2.79279086E+0	3.25000000E+1	4.97432200E+5
1.74662779E+2	4.86195680E-2	-2.01373200E-3	2.00000000E+2	-2.01373200E-2	2.79279086E+0	3.25000000E+1	4.97432200E+5
1.74672779E+2	4.83010810E-2	-2.33011600E-3	2.00000000E+2	-2.33011600E-2	2.79279086E+0	3.25000000E+1	4.97432200E+5
1.74682779E+2	4.89380550E-2	-1.38096400E-3	2.00000000E+2	-1.38096400E-2	2.79279086E+0	3.25000000E+1	4.97432200E+5
1.74692779E+2	4.89380550E-2	-1.69734800E-3	2.00000000E+2	-1.69734800E-2	2.79279086E+0	3.25000000E+1	4.97432200E+5
1.74702779E+2	4.86195680E-2	-2.33011600E-3	2.00000000E+2	-2.33011600E-2	2.79279086E+0	3.25000000E+1	4.97432200E+5
1.74712779E+2	4.83010810E-2	-2.33011600E-3	2.00000000E+2	-2.33011600E-2	2.79279086E+0	3.25000000E+1	4.97432200E+5
1.74722779E+2	4.89380550E-2	-1.69734800E-3	2.00000000E+2	-1.69734800E-2	2.79279086E+0	3.25000000E+1	4.97432200E+5
1.74732779E+2	4.73456200E-2	-2.64650000E-3	2.00000000E+2	-2.64650000E-2	2.79279086E+0	3.25000000E+1	4.97432200E+5
1.74742779E+2	4.86195680E-2	-2.01373200E-3	2.00000000E+2	-2.01373200E-2	2.79279086E+0	3.25000000E+1	4.97432200E+5
1.75523242E+2	4.89380550E-2	-1.38096400E-3	2.00000000E+2	-1.38096400E-2	2.79279086E+0	3.25000000E+1	4.97432200E+5
1.75533242E+2	4.86195680E-2	-2.64650000E-3	2.00000000E+2	-2.64650000E-2	2.79279086E+0	3.25000000E+1	4.97432200E+5
1.75543242E+2	4.92565420E-2	-1.06458000E-3	2.00000000E+2	-1.06458000E-2	2.79279086E+0	3.25000000E+1	4.97432200E+5
1.75553242E+2	4.92565420E-2	-1.06458000E-3	2.00000000E+2	-1.06458000E-2	2.79279086E+0	3.25000000E+1	4.97432200E+5
1.75563242E+2	4.83010810E-2	-1.38096400E-3	2.00000000E+2	-1.38096400E-2	2.79279086E+0	3.25000000E+1	4.97432200E+5
1.75573242E+2	4.89380550E-2	-2.01373200E-3	2.00000000E+2	-2.01373200E-2	2.79279086E+0	3.25000000E+1	4.97432200E+5
1.75583242E+2	4.92565420E-2	-1.38096400E-3	2.00000000E+2	-1.38096400E-2	2.79279086E+0	3.25000000E+1	4.97432200E+5
1.75593242E+2	4.92565420E-2	-7.48196000E-4	2.00000000E+2	-7.48196000E-3	2.79279086E+0	3.25000000E+1	4.97432200E+5
1.75603242E+2	4.89380550E-2	-1.38096400E-3	2.00000000E+2	-1.38096400E-2	2.79279086E+0	3.25000000E+1	4.97432200E+5
1.75613242E+2	4.92565420E-2	-1.69734800E-3	2.00000000E+2	-1.69734800E-2	2.79279086E+0	3.25000000E+1	4.97432200E+5
1.76445491E+2	4.86195680E-2	-1.69734800E-3	2.00000000E+2	-1.69734800E-2	2.79279086E+0	3.25000000E+1	4.97432200E+5
1.76455491E+2	4.83010810E-2	-2.33011600E-3	2.00000000E+2	-2.33011600E-2	2.79279086E+0	3.25000000E+1	4.97432200E+5
1.76465491E+2	4.86195680E-2	-2.64650000E-3	2.00000000E+2	-2.64650000E-2	2.79279086E+0	3.25000000E+1	4.97432200E+5
1.76475491E+2	4.86195680E-2	-1.69734800E-3	2.00000000E+2	-1.69734800E-2	2.79279086E+0	3.25000000E+1	4.97432200E+5
1.76485491E+2	4.89380550E-2	-1.06458000E-3	2.00000000E+2	-1.06458000E-2	2.79279086E+0	3.25000000E+1	4.97432200E+5
1.76495491E+2	4.95750290E-2	-1.06458000E-3	2.00000000E+2	-1.06458000E-2	2.79279086E+0	3.25000000E+1	4.97432200E+5
1.76505491E+2	4.89380550E-2	-1.06458000E-3	2.00000000E+2	-1.06458000E-2	2.79279086E+0	3.25000000E+1	4.97432200E+5
1.76515491E+2	4.92565420E-2	-1.06458000E-3	2.00000000E+2	-1.06458000E-2	2.79279086E+0	3.25000000E+1	4.97432200E+5
1.76525491E+2	4.70271330E-2	-2.96288400E-3	2.00000000E+2	-2.96288400E-2	2.79279086E+0	3.25000000E+1	4.97432200E+5
1.76535491E+2	4.86195680E-2	-1.69734800E-3	2.00000000E+2	-1.69734800E-2	2.79279086E+0	3.25000000E+1	4.97432200E+5
1.77333936E+2	4.89380550E-2	-1.69734800E-3	2.00000000E+2	-1.69734800E-2	2.79279086E+0	3.25000000E+1	4.97432200E+5
1.77343936E+2	4.86195680E-2	-2.33011600E-3	2.00000000E+2	-2.33011600E-2	2.79279086E+0	3.25000000E+1	4.97432200E+5
1.77353936E+2	4.98935160E-2	-1.15428000E-4	2.00000000E+2	-1.15428000E-3	2.79279086E+0	3.25000000E+1	4.97432200E+5
1.77363936E+2	4.95750290E-2	-4.31812000E-4	2.00000000E+2	-4.31812000E-3	2.79279086E+0	3.25000000E+1	4.97432200E+5
1.77373936E+2	4.89380550E-2	-1.38096400E-3	2.00000000E+2	-1.38096400E-2	2.79279086E+0	3.25000000E+1	4.97432200E+5
1.77383936E+2	4.86195680E-2	-1.69734800E-3	2.00000000E+2	-1.69734800E-2	2.79279086E+0	3.25000000E+1	4.97432200E+5
1.77393936E+2	4.86195680E-2	-1.69734800E-3	2.00000000E+2	-1.69734800E-2	2.79279086E+0	3.25000000E+1	4.97432200E+5
1.77403936E+2	4.92565420E-2	-1.38096400E-3	2.00000000E+2	-1.38096400E-2	2.79279086E+0	3.25000000E+1	4.97432200E+5
1.77413936E+2	4.79825940E-2	-2.33011600E-3	2.00000000E+2	-2.33011600E-2	2.79279086E+0	3.25000000E+1	4.97432200E+5
1.77423936E+2	4.86195680E-2	-1.38096400E-3	2.00000000E+2	-1.38096400E-2	2.79279086E+0	3.25000000E+1	4.97432200E+5
1.78255075E+2	4.89380550E-2	-1.06458000E-3	2.00000000E+2	-1.06458000E-2	2.79279086E+0	3.25000000E+1	4.97432200E+5
1.78265075E+2	4.95750290E-2	-1.06458000E-3	2.00000000E+2	-1.06458000E-2	2.79279086E+0	3.25000000E+1	4.97432200E+5
1.78275075E+2	4.86195680E-2	-1.38096400E-3	2.00000000E+2	-1.38096400E-2	2.79279086E+0	3.25000000E+1	4.97432200E+5
1.78285075E+2	4.89380550E-2	-1.69734800E-3	2.00000000E+2	-1.69734800E-2	2.79279086E+0	3.25000000E+1	4.97432200E+5
1.78295075E+2	4.86195680E-2	-1.38096400E-3	2.00000000E+2	-1.38096400E-2	2.79279086E+0	3.25000000E+1	4.97432200E+5
1.78305075E+2	4.89380550E-2	-1.06458000E-3	2.00000000E+2	-1.06458000E-2	2.79279086E+0	3.25000000E+1	4.97432200E+5
1.78315075E+2	4.86195680E-2	-1.69734800E-3	2.00000000E+2	-1.69734800E-2	2.79279086E+0	3.25000000E+1	4.97432200E+5
1.78325075E+2	4.79825940E-2	-2.01373200E-3	2.00000000E+2	-2.01373200E-2	2.79279086E+0	3.25000000E+1	4.97432200E+5
1.78335075E+2	4.92565420E-2	-1.69734800E-3	2.00000000E+2	-1.69734800E-2	2.79279086E+0	3.25000000E+1	4.97432200E+5
1.78345075E+2	4.95750290E-2	-1.38096400E-3	2.00000000E+2	-1.38096400E-2	2.79279086E+0	3.25000000E+1	4.97432200E+5
1.79115699E+2	4.83010810E-2	-1.69734800E-3	2.00000000E+2	-1.69734800E-2	2.79279086E+0	3.25000000E+1	4.97432200E+5
1.79125699E+2	4.86195680E-2	-2.01373200E-3	2.00000000E+2	-2.01373200E-2	2.79279086E+0	3.25000000E+1	4.97432200E+5
1.79135699E+2	4.86195680E-2	-1.69734800E-3	2.00000000E+2	-1.69734800E-2	2.79279086E+0	3.25000000E+1	4.97432200E+5
1.79145699E+2	4.92565420E-2	-1.69734800E-3	2.00000000E+2	-1.69734800E-2	2.79279086E+0	3.25000000E+1	4.97432200E+5
1.79155699E+2	4.79825940E-2	-2.64650000E-3	2.00000000E+2	-2.64650000E-2	2.79279086E+0	3.25000000E+1	4.97432200E+5
1.79165699E+2	4.83010810E-2	-1.69734800E-3	2.00000000E+2	-1.69734800E-2	2.79279086E+0	3.25000000E+1	4.97432200E+5
1.79175699E+2	4.89380550E-2	-1.69734800E-3	2.00000000E+2	-1.69734800E-2	2.79279086E+0	3.25000000E+1	4.97432200E+5
1.79185699E+2	4.86195680E-2	-1.69734800E-3	2.00000000E+2	-1.69734800E-2	2.79279086E+0	3.25000000E+1	4.97432200E+5
1.79195699E+2	4.92565420E-2	-1.69734800E-3	2.00000000E+2	-1.69734800E-2	2.79279086E+0	3.25000000E+1	4.97432200E+5
1.79205699E+2	4.86195680E-2	-2.01373200E-3	2.00000000E+2	-2.01373200E-2	2.79279086E+0	3.25000000E+1	4.97432200E+5
1.80017762E+2	4.86195680E-2	-1.69734800E-3	2.00000000E+2	-1.69734800E-2	2.79279086E+0	3.25000000E+1	4.97432200E+5
1.80027762E+2	4.92565420E-2	-1.38096400E-3	2.00000000E+2	-1.38096400E-2	2.79279086E+0	3.25000000E+1	4.97432200E+5
1.80037762E+2	4.89380550E-2	-1.69734800E-3	2.00000000E+2	-1.69734800E-2	2.79279086E+0	3.25000000E+1	4.97432200E+5
1.80047762E+2	4.89380550E-2	-2.01373200E-3	2.00000000E+2	-2.01373200E-2	2.79279086E+0	3.25000000E+1	4.97432200E+5
1.80057762E+2	4.92565420E-2	-7.48196000E-4	2.00000000E+2	-7.48196000E-3	2.79279086E+0	3.25000000E+1	4.97432200E+5
1.80067762E+2	4.92565420E-2	-1.38096400E-3	2.00000000E+2	-1.38096400E-2	2.79279086E+0	3.25000000E+1	4.97432200E+5
1.80077762E+2	4.86195680E-2	-1.38096400E-3	2.00000000E+2	-1.38096400E-2	2.79279086E+0	3.25000000E+1	4.97432200E+5
1.80087762E+2	4.79825940E-2	-2.33011600E-3	2.00000000E+2	-2.33011600E-2	2.79279086E+0	3.25000000E+1	4.97432200E+5
1.80097762E+2	4.83010810E-2	-2.64650000E-3	2.00000000E+2	-2.64650000E-2	2.79279086E+0	3.25000000E+1	4.97432200E+5
1.80107762E+2	4.92565420E-2	-2.01373200E-3	2.00000000E+2	-2.01373200E-2	2.79279086E+0	3.25000000E+1	4.97432200E+5
1.80891150E+2	4.86195680E-2	-2.01373200E-3	2.00000000E+2	-2.01373200E-2	2.79279086E+0	3.25000000E+1	4.97432200E+5
1.80901150E+2	4.89380550E-2	-2.01373200E-3	2.00000000E+2	-2.01373200E-2	2.79279086E+0	3.25000000E+1	4.97432200E+5
1.80911150E+2	4.86195680E-2	-1.38096400E-3	2.00000000E+2	-1.38096400E-2	2.79279086E+0	3.25000000E+1	4.97432200E+5
1.80921150E+2	4.89380550E-2	-1.69734800E-3	2.00000000E+2	-1.69734800E-2	2.79279086E+0	3.25000000E+1	4.97432200E+5
1.80931150E+2	4.86195680E-2	-2.01373200E-3	2.00000000E+2	-2.01373200E-2	2.79279086E+0	3.25000000E+1	4.97432200E+5
1.80941150E+2	4.79825940E-2	-2.96288400E-3	2.00000000E+2	-2.96288400E-2	2.79279086E+0	3.25000000E+1	4.97432200E+5
1.80951150E+2	4.92565420E-2	-1.38096400E-3	2.00000000E+2	-1.38096400E-2	2.79279086E+0	3.25000000E+1	4.97432200E+5
1.80961150E+2	4.89380550E-2	-1.69734800E-3	2.00000000E+2	-1.69734800E-2	2.79279086E+0	3.25000000E+1	4.97432200E+5
1.80971150E+2	4.86195680E-2	-2.33011600E-3	2.00000000E+2	-2.33011600E-2	2.79279086E+0	3.25000000E+1	4.97432200E+5
1.80981150E+2	4.89380550E-2	-1.38096400E-3	2.00000000E+2	-1.38096400E-2	2.79279086E+0	3.25000000E+1	4.97432200E+5
1.81765099E+2	4.86195680E-2	-2.33011600E-3	2.00000000E+2	-2.33011600E-2	2.79279086E+0	3.25000000E+1	4.97432200E+5
1.81775099E+2	4.86195680E-2	-2.01373200E-3	2.00000000E+2	-2.01373200E-2	2.79279086E+0	3.25000000E+1	4.97432200E+5
1.81785099E+2	4.86195680E-2	-2.01373200E-3	2.00000000E+2	-2.01373200E-2	2.79279086E+0	3.25000000E+1	4.97432200E+5
1.81795099E+2	4.92565420E-2	-1.15428000E-4	2.00000000E+2	-1.15428000E-3	2.79279086E+0	3.25000000E+1	4.97432200E+5
1.81805099E+2	4.98935160E-2	-1.06458000E-3	2.00000000E+2	-1.06458000E-2	2.79279086E+0	3.25000000E+1	4.97432200E+5
1.81815099E+2	4.89380550E-2	-1.06458000E-3	2.00000000E+2	-1.06458000E-2	2.79279086E+0	3.25000000E+1	4.97432200E+5
1.81825099E+2	4.92565420E-2	-1.38096400E-3	2.00000000E+2	-1.38096400E-2	2.79279086E+0	3.25000000E+1	4.97432200E+5
1.81835099E+2	4.89380550E-2	-1.38096400E-3	2.00000000E+2	-1.38096400E-2	2.79279086E+0	3.25000000E+1	4.97432200E+5
1.81845099E+2	4.83010810E-2	-1.38096400E-3	2.00000000E+2	-1.38096400E-2	2.79279086E+0	3.25000000E+1	4.97432200E+5
1.81855099E+2	4.86195680E-2	-1.69734800E-3	2.00000000E+2	-1.69734800E-2	2.79279086E+0	3.25000000E+1	4.97432200E+5
1.82651663E+2	5.02120030E-2	-7.48196000E-4	2.00000000E+2	-7.48196000E-3	2.79279086E+0	3.25000000E+1	4.97432200E+5
1.82661663E+2	4.92565420E-2	-1.38096400E-3	2.00000000E+2	-1.38096400E-2	2.79279086E+0	3.25000000E+1	4.97432200E+5
1.82671663E+2	4.83010810E-2	-2.01373200E-3	2.00000000E+2	-2.01373200E-2	2.79279086E+0	3.25000000E+1	4.97432200E+5
1.82681663E+2	4.89380550E-2	-2.01373200E-3	2.00000000E+2	-2.01373200E-2	2.79279086E+0	3.25000000E+1	4.97432200E+5
1.82691663E+2	4.83010810E-2	-2.33011600E-3	2.00000000E+2	-2.33011600E-2	2.79279086E+0	3.25000000E+1	4.97432200E+5
1.82701663E+2	4.83010810E-2	-2.01373200E-3	2.00000000E+2	-2.01373200E-2	2.79279086E+0	3.25000000E+1	4.97432200E+5
1.82711663E+2	4.83010810E-2	-1.69734800E-3	2.00000000E+2	-1.69734800E-2	2.79279086E+0	3.25000000E+1	4.97432200E+5
1.82721663E+2	4.86195680E-2	-1.69734800E-3	2.00000000E+2	-1.69734800E-2	2.79279086E+0	3.25000000E+1	4.97432200E+5
1.82731663E+2	4.89380550E-2	-1.69734800E-3	2.00000000E+2	-1.69734800E-2	2.79279086E+0	3.25000000E+1	4.97432200E+5
1.82741663E+2	4.92565420E-2	-7.48196000E-4	2.00000000E+2	-7.48196000E-3	2.79279086E+0	3.25000000E+1	4.97432200E+5
1.83505582E+2	4.92565420E-2	-1.38096400E-3	2.00000000E+2	-1.38096400E-2	2.79279086E+0	3.25000000E+1	4.97432200E+5
1.83515582E+2	4.89380550E-2	-1.38096400E-3	2.00000000E+2	-1.38096400E-2	2.79279086E+0	3.25000000E+1	4.97432200E+5
1.83525582E+2	4.92565420E-2	-1.38096400E-3	2.00000000E+2	-1.38096400E-2	2.79279086E+0	3.25000000E+1	4.97432200E+5
1.83535582E+2	4.95750290E-2	-7.48196000E-4	2.00000000E+2	-7.48196000E-3	2.79279086E+0	3.25000000E+1	4.97432200E+5
1.83545582E+2	4.76641070E-2	-1.69734800E-3	2.00000000E+2	-1.69734800E-2	2.79279086E+0	3.25000000E+1	4.97432200E+5
1.83555582E+2	4.86195680E-2	-1.06458000E-3	2.00000000E+2	-1.06458000E-2	2.79279086E+0	3.25000000E+1	4.97432200E+5
1.83565582E+2	4.79825940E-2	-2.01373200E-3	2.00000000E+2	-2.01373200E-2	2.79279086E+0	3.25000000E+1	4.97432200E+5
1.83575582E+2	4.89380550E-2	-1.69734800E-3	2.00000000E+2	-1.69734800E-2	2.79279086E+0	3.25000000E+1	4.97432200E+5
1.83585582E+2	4.86195680E-2	-2.01373200E-3	2.00000000E+2	-2.01373200E-2	2.79279086E+0	3.25000000E+1	4.97432200E+5
1.83595582E+2	4.89380550E-2	-1.69734800E-3	2.00000000E+2	-1.69734800E-2	2.79279086E+0	3.25000000E+1	4.97432200E+5
1.84398127E+2	4.86195680E-2	-2.01373200E-3	2.00000000E+2	-2.01373200E-2	2.79279086E+0	3.25000000E+1	4.97432200E+5
1.84408127E+2	4.83010810E-2	-1.38096400E-3	2.00000000E+2	-1.38096400E-2	2.79279086E+0	3.25000000E+1	4.97432200E+5
1.84418127E+2	4.92565420E-2	-1.06458000E-3	2.00000000E+2	-1.06458000E-2	2.79279086E+0	3.25000000E+1	4.97432200E+5
1.84428127E+2	4.83010810E-2	-2.01373200E-3	2.00000000E+2	-2.01373200E-2	2.79279086E+0	3.25000000E+1	4.97432200E+5
1.84438127E+2	4.92565420E-2	-1.06458000E-3	2.00000000E+2	-1.06458000E-2	2.79279086E+0	3.25000000E+1	4.97432200E+5
1.84448127E+2	4.86195680E-2	-2.01373200E-3	2.00000000E+2	-2.01373200E-2	2.79279086E+0	3.25000000E+1	4.97432200E+5
1.84458127E+2	4.76641070E-2	-2.33011600E-3	2.00000000E+2	-2.33011600E-2	2.79279086E+0	3.25000000E+1	4.97432200E+5
1.84468127E+2	4.95750290E-2	-1.69734800E-3	2.00000000E+2	-1.69734800E-2	2.79279086E+0	3.25000000E+1	4.97432200E+5
1.84478127E+2	4.92565420E-2	-1.06458000E-3	2.00000000E+2	-1.06458000E-2	2.79279086E+0	3.25000000E+1	4.97432200E+5
1.84488127E+2	4.79825940E-2	-2.33011600E-3	2.00000000E+2	-2.33011600E-2	2.79279086E+0	3.25000000E+1	4.97432200E+5
1.85225166E+2	4.92565420E-2	-1.38096400E-3	2.00000000E+2	-1.38096400E-2	2.79279086E+0	3.25000000E+1	4.97432200E+5
1.85235166E+2	4.89380550E-2	-1.69734800E-3	2.00000000E+2	-1.69734800E-2	2.79279086E+0	3.25000000E+1	4.97432200E+5
1.85245166E+2	4.89380550E-2	-2.01373200E-3	2.00000000E+2	-2.01373200E-2	2.79279086E+0	3.25000000E+1	4.97432200E+5
1.85255166E+2	4.92565420E-2	-2.01373200E-3	2.00000000E+2	-2.01373200E-2	2.79279086E+0	3.25000000E+1	4.97432200E+5
1.85265166E+2	4.73456200E-2	-2.01373200E-3	2.00000000E+2	-2.01373200E-2	2.79279086E+0	3.25000000E+1	4.97432200E+5
1.85275166E+2	4.89380550E-2	-1.06458000E-3	2.00000000E+2	-1.06458000E-2	2.79279086E+0	3.25000000E+1	4.97432200E+5
1.85285166E+2	4.89380550E-2	-1.38096400E-3	2.00000000E+2	-1.38096400E-2	2.79279086E+0	3.25000000E+1	4.97432200E+5
1.85295166E+2	4.89380550E-2	-2.01373200E-3	2.00000000E+2	-2.01373200E-2	2.79279086E+0	3.25000000E+1	4.97432200E+5
1.85305166E+2	4.86195680E-2	-1.69734800E-3	2.00000000E+2	-1.69734800E-2	2.79279086E+0	3.25000000E+1	4.97432200E+5
1.85315166E+2	4.86195680E-2	-2.01373200E-3	2.00000000E+2	-2.01373200E-2	2.79279086E+0	3.25000000E+1	4.97432200E+5
1.86113698E+2	4.89380550E-2	-1.38096400E-3	2.00000000E+2	-1.38096400E-2	2.79279086E+0	3.25000000E+1	4.97432200E+5
1.86123698E+2	4.86195680E-2	-1.69734800E-3	2.00000000E+2	-1.69734800E-2	2.79279086E+0	3.25000000E+1	4.97432200E+5
1.86133698E+2	4.89380550E-2	-1.06458000E-3	2.00000000E+2	-1.06458000E-2	2.79279086E+0	3.25000000E+1	4.97432200E+5
1.86143698E+2	4.89380550E-2	-2.33011600E-3	2.00000000E+2	-2.33011600E-2	2.79279086E+0	3.25000000E+1	4.97432200E+5
1.86153698E+2	4.86195680E-2	-1.69734800E-3	2.00000000E+2	-1.69734800E-2	2.79279086E+0	3.25000000E+1	4.97432200E+5
1.86163698E+2	4.83010810E-2	-2.33011600E-3	2.00000000E+2	-2.33011600E-2	2.79279086E+0	3.25000000E+1	4.97432200E+5
1.86173698E+2	4.92565420E-2	-1.38096400E-3	2.00000000E+2	-1.38096400E-2	2.79279086E+0	3.25000000E+1	4.97432200E+5
1.86183698E+2	4.83010810E-2	-2.01373200E-3	2.00000000E+2	-2.01373200E-2	2.79279086E+0	3.25000000E+1	4.97432200E+5
1.86193698E+2	4.86195680E-2	-1.38096400E-3	2.00000000E+2	-1.38096400E-2	2.79279086E+0	3.25000000E+1	4.97432200E+5
1.86203698E+2	4.86195680E-2	-2.33011600E-3	2.00000000E+2	-2.33011600E-2	2.79279086E+0	3.25000000E+1	4.97432200E+5
1.87017532E+2	4.92565420E-2	-1.69734800E-3	2.00000000E+2	-1.69734800E-2	2.79279086E+0	3.25000000E+1	4.97432200E+5
1.87027532E+2	4.89380550E-2	-2.33011600E-3	2.00000000E+2	-2.33011600E-2	2.79279086E+0	3.25000000E+1	4.97432200E+5
1.87037532E+2	4.95750290E-2	-1.06458000E-3	2.00000000E+2	-1.06458000E-2	2.79279086E+0	3.25000000E+1	4.97432200E+5
1.87047532E+2	4.86195680E-2	-2.33011600E-3	2.00000000E+2	-2.33011600E-2	2.79279086E+0	3.25000000E+1	4.97432200E+5
1.87057532E+2	4.95750290E-2	-7.48196000E-4	2.00000000E+2	-7.48196000E-3	2.79279086E+0	3.25000000E+1	4.97432200E+5
1.87067532E+2	4.92565420E-2	-1.06458000E-3	2.00000000E+2	-1.06458000E-2	2.79279086E+0	3.25000000E+1	4.97432200E+5
1.87077532E+2	4.86195680E-2	-1.69734800E-3	2.00000000E+2	-1.69734800E-2	2.79279086E+0	3.25000000E+1	4.97432200E+5
1.87087532E+2	4.83010810E-2	-1.69734800E-3	2.00000000E+2	-1.69734800E-2	2.79279086E+0	3.25000000E+1	4.97432200E+5
1.87097532E+2	4.95750290E-2	-1.06458000E-3	2.00000000E+2	-1.06458000E-2	2.79279086E+0	3.25000000E+1	4.97432200E+5
1.87107532E+2	4.95750290E-2	-7.48196000E-4	2.00000000E+2	-7.48196000E-3	2.79279086E+0	3.25000000E+1	4.97432200E+5
1.87908114E+2	4.86195680E-2	-2.33011600E-3	2.00000000E+2	-2.33011600E-2	2.79279086E+0	3.25000000E+1	4.97432200E+5
1.87918114E+2	4.86195680E-2	-1.38096400E-3	2.00000000E+2	-1.38096400E-2	2.79279086E+0	3.25000000E+1	4.97432200E+5
1.87928114E+2	4.70271330E-2	-2.33011600E-3	2.00000000E+2	-2.33011600E-2	2.79279086E+0	3.25000000E+1	4.97432200E+5
1.87938114E+2	4.86195680E-2	-2.01373200E-3	2.00000000E+2	-2.01373200E-2	2.79279086E+0	3.25000000E+1	4.97432200E+5
1.87948114E+2	4.89380550E-2	-1.69734800E-3	2.00000000E+2	-1.69734800E-2	2.79279086E+0	3.25000000E+1	4.97432200E+5
1.87958114E+2	4.95750290E-2	-1.06458000E-3	2.00000000E+2	-1.06458000E-2	2.79279086E+0	3.25000000E+1	4.97432200E+5
1.87968114E+2	4.89380550E-2	-2.33011600E-3	2.00000000E+2	-2.33011600E-2	2.79279086E+0	3.25000000E+1	4.97432200E+5
1.87978114E+2	4.92565420E-2	-1.38096400E-3	2.00000000E+2	-1.38096400E-2	2.79279086E+0	3.25000000E+1	4.97432200E+5
1.87988114E+2	4.86195680E-2	-1.06458000E-3	2.00000000E+2	-1.06458000E-2	2.79279086E+0	3.25000000E+1	4.97432200E+5
1.87998114E+2	4.92565420E-2	-1.38096400E-3	2.00000000E+2	-1.38096400E-2	2.79279086E+0	3.25000000E+1	4.97432200E+5
1.88800023E+2	4.89380550E-2	-1.38096400E-3	2.00000000E+2	-1.38096400E-2	2.79279086E+0	3.25000000E+1	4.97432200E+5
1.88810023E+2	4.92565420E-2	-1.69734800E-3	2.00000000E+2	-1.69734800E-2	2.79279086E+0	3.25000000E+1	4.97432200E+5
1.88820023E+2	4.92565420E-2	-1.69734800E-3	2.00000000E+2	-1.69734800E-2	2.79279086E+0	3.25000000E+1	4.97432200E+5
1.88830023E+2	4.86195680E-2	-1.69734800E-3	2.00000000E+2	-1.69734800E-2	2.79279086E+0	3.25000000E+1	4.97432200E+5
1.88840023E+2	4.86195680E-2	-1.69734800E-3	2.00000000E+2	-1.69734800E-2	2.79279086E+0	3.25000000E+1	4.97432200E+5
1.88850023E+2	4.92565420E-2	-1.06458000E-3	2.00000000E+2	-1.06458000E-2	2.79279086E+0	3.25000000E+1	4.97432200E+5
1.88860023E+2	4.92565420E-2	-1.69734800E-3	2.00000000E+2	-1.69734800E-2	2.79279086E+0	3.25000000E+1	4.97432200E+5
1.88870023E+2	4.79825940E-2	-2.01373200E-3	2.00000000E+2	-2.01373200E-2	2.79279086E+0	3.25000000E+1	4.97432200E+5
1.88880023E+2	4.89380550E-2	-1.38096400E-3	2.00000000E+2	-1.38096400E-2	2.79279086E+0	3.25000000E+1	4.97432200E+5
1.88890023E+2	4.89380550E-2	-1.38096400E-3	2.00000000E+2	-1.38096400E-2	2.79279086E+0	3.25000000E+1	4.97432200E+5
1.89685543E+2	4.89380550E-2	-1.06458000E-3	2.00000000E+2	-1.06458000E-2	2.79279086E+0	3.25000000E+1	4.97432200E+5
1.89695543E+2	4.86195680E-2	-1.69734800E-3	2.00000000E+2	-1.69734800E-2	2.79279086E+0	3.25000000E+1	4.97432200E+5
1.89705543E+2	4.92565420E-2	-1.69734800E-3	2.00000000E+2	-1.69734800E-2	2.79279086E+0	3.25000000E+1	4.97432200E+5
1.89715543E+2	4.89380550E-2	-1.38096400E-3	2.00000000E+2	-1.38096400E-2	2.79279086E+0	3.25000000E+1	4.97432200E+5
1.89725543E+2	4.86195680E-2	-1.38096400E-3	2.00000000E+2	-1.38096400E-2	2.79279086E+0	3.25000000E+1	4.97432200E+5
1.89735543E+2	4.73456200E-2	-2.64650000E-3	2.00000000E+2	-2.64650000E-2	2.79279086E+0	3.25000000E+1	4.97432200E+5
1.89745543E+2	4.83010810E-2	-1.38096400E-3	2.00000000E+2	-1.38096400E-2	2.79279086E+0	3.25000000E+1	4.97432200E+5
1.89755543E+2	4.83010810E-2	-1.69734800E-3	2.00000000E+2	-1.69734800E-2	2.79279086E+0	3.25000000E+1	4.97432200E+5
1.89765543E+2	4.83010810E-2	-1.06458000E-3	2.00000000E+2	-1.06458000E-2	2.79279086E+0	3.25000000E+1	4.97432200E+5
1.89775543E+2	4.95750290E-2	-1.38096400E-3	2.00000000E+2	-1.38096400E-2	2.79279086E+0	3.25000000E+1	4.97432200E+5
1.90579306E+2	4.98935160E-2	-1.38096400E-3	2.00000000E+2	-1.38096400E-2	2.79279086E+0	3.25000000E+1	4.97432200E+5
1.90589306E+2	4.83010810E-2	-2.01373200E-3	2.00000000E+2	-2.01373200E-2	2.79279086E+0	3.25000000E+1	4.97432200E+5
1.90599306E+2	4.86195680E-2	-2.01373200E-3	2.00000000E+2	-2.01373200E-2	2.79279086E+0	3.25000000E+1	4.97432200E+5
1.90609306E+2	4.89380550E-2	-1.69734800E-3	2.00000000E+2	-1.69734800E-2	2.79279086E+0	3.25000000E+1	4.97432200E+5
1.90619306E+2	4.86195680E-2	-1.38096400E-3	2.00000000E+2	-1.38096400E-2	2.79279086E+0	3.25000000E+1	4.97432200E+5
1.90629306E+2	4.86195680E-2	-1.38096400E-3	2.00000000E+2	-1.38096400E-2	2.79279086E+0	3.25000000E+1	4.97432200E+5
1.90639306E+2	4.86195680E-2	-2.01373200E-3	2.00000000E+2	-2.01373200E-2	2.79279086E+0	3.25000000E+1	4.97432200E+5
1.90649306E+2	4.86195680E-2	-1.69734800E-3	2.00000000E+2	-1.69734800E-2	2.79279086E+0	3.25000000E+1	4.97432200E+5
1.90659306E+2	4.89380550E-2	-1.38096400E-3	2.00000000E+2	-1.38096400E-2	2.79279086E+0	3.25000000E+1	4.97432200E+5
1.90669306E+2	4.89380550E-2	-1.38096400E-3	2.00000000E+2	-1.38096400E-2	2.79279086E+0	3.25000000E+1	4.97432200E+5
1.91452784E+2	4.86195680E-2	-1.69734800E-3	2.00000000E+2	-1.69734800E-2	2.79279086E+0	3.25000000E+1	4.97432200E+5
1.91462784E+2	4.95750290E-2	-1.06458000E-3	2.00000000E+2	-1.06458000E-2	2.79279086E+0	3.25000000E+1	4.97432200E+5
1.91472784E+2	4.95750290E-2	-1.38096400E-3	2.00000000E+2	-1.38096400E-2	2.79279086E+0	3.25000000E+1	4.97432200E+5
1.91482784E+2	4.86195680E-2	-1.69734800E-3	2.00000000E+2	-1.69734800E-2	2.79279086E+0	3.25000000E+1	4.97432200E+5
1.91492784E+2	4.92565420E-2	-1.38096400E-3	2.00000000E+2	-1.38096400E-2	2.79279086E+0	3.25000000E+1	4.97432200E+5
1.91502784E+2	4.92565420E-2	-1.69734800E-3	2.00000000E+2	-1.69734800E-2	2.79279086E+0	3.25000000E+1	4.97432200E+5
1.91512784E+2	4.86195680E-2	-1.69734800E-3	2.00000000E+2	-1.69734800E-2	2.79279086E+0	3.25000000E+1	4.97432200E+5
1.91522784E+2	4.92565420E-2	-1.38096400E-3	2.00000000E+2	-1.38096400E-2	2.79279086E+0	3.25000000E+1	4.97432200E+5
1.91532784E+2	4.89380550E-2	-1.69734800E-3	2.00000000E+2	-1.69734800E-2	2.79279086E+0	3.25000000E+1	4.97432200E+5
1.91542784E+2	5.02120030E-2	-1.06458000E-3	2.00000000E+2	-1.06458000E-2	2.79279086E+0	3.25000000E+1	4.97432200E+5
1.92342638E+2	4.89380550E-2	-1.69734800E-3	2.00000000E+2	-1.69734800E-2	2.79279086E+0	3.25000000E+1	4.97432200E+5
1.92352638E+2	4.89380550E-2	-2.01373200E-3	2.00000000E+2	-2.01373200E-2	2.79279086E+0	3.25000000E+1	4.97432200E+5
1.92362638E+2	4.89380550E-2	-2.01373200E-3	2.00000000E+2	-2.01373200E-2	2.79279086E+0	3.25000000E+1	4.97432200E+5
1.92372638E+2	4.89380550E-2	-1.06458000E-3	2.00000000E+2	-1.06458000E-2	2.79279086E+0	3.25000000E+1	4.97432200E+5
1.92382638E+2	4.92565420E-2	-1.06458000E-3	2.00000000E+2	-1.06458000E-2	2.79279086E+0	3.25000000E+1	4.97432200E+5
1.92392638E+2	4.86195680E-2	-1.69734800E-3	2.00000000E+2	-1.69734800E-2	2.79279086E+0	3.25000000E+1	4.97432200E+5
1.92402638E+2	4.92565420E-2	-1.38096400E-3	2.00000000E+2	-1.38096400E-2	2.79279086E+0	3.25000000E+1	4.97432200E+5
1.92412638E+2	4.89380550E-2	-1.69734800E-3	2.00000000E+2	-1.69734800E-2	2.79279086E+0	3.25000000E+1	4.97432200E+5
1.92422638E+2	4.92565420E-2	-1.69734800E-3	2.00000000E+2	-1.69734800E-2	2.79279086E+0	3.25000000E+1	4.97432200E+5
1.92432638E+2	4.89380550E-2	-1.69734800E-3	2.00000000E+2	-1.69734800E-2	2.79279086E+0	3.25000000E+1	4.97432200E+5
1.93204970E+2	4.89380550E-2	-1.38096400E-3	2.00000000E+2	-1.38096400E-2	2.79279086E+0	3.25000000E+1	4.97432200E+5
1.93214970E+2	4.86195680E-2	-1.38096400E-3	2.00000000E+2	-1.38096400E-2	2.79279086E+0	3.25000000E+1	4.97432200E+5
1.93224970E+2	4.89380550E-2	-1.69734800E-3	2.00000000E+2	-1.69734800E-2	2.79279086E+0	3.25000000E+1	4.97432200E+5
1.93234970E+2	4.89380550E-2	-1.38096400E-3	2.00000000E+2	-1.38096400E-2	2.79279086E+0	3.25000000E+1	4.97432200E+5
1.93244970E+2	4.83010810E-2	-1.69734800E-3	2.00000000E+2	-1.69734800E-2	2.79279086E+0	3.25000000E+1	4.97432200E+5
1.93254970E+2	4.89380550E-2	-2.33011600E-3	2.00000000E+2	-2.33011600E-2	2.79279086E+0	3.25000000E+1	4.97432200E+5
1.93264970E+2	4.92565420E-2	-1.38096400E-3	2.00000000E+2	-1.38096400E-2	2.79279086E+0	3.25000000E+1	4.97432200E+5
1.93274970E+2	4.89380550E-2	-1.06458000E-3	2.00000000E+2	-1.06458000E-2	2.79279086E+0	3.25000000E+1	4.97432200E+5
1.93284970E+2	4.79825940E-2	-2.33011600E-3	2.00000000E+2	-2.33011600E-2	2.79279086E+0	3.25000000E+1	4.97432200E+5
1.93294970E+2	4.92565420E-2	-1.06458000E-3	2.00000000E+2	-1.06458000E-2	2.79279086E+0	3.25000000E+1	4.97432200E+5
1.94120696E+2	4.89380550E-2	-1.69734800E-3	2.00000000E+2	-1.69734800E-2	2.79279086E+0	3.25000000E+1	4.97432200E+5
1.94130696E+2	4.92565420E-2	-1.69734800E-3	2.00000000E+2	-1.69734800E-2	2.79279086E+0	3.25000000E+1	4.97432200E+5
1.94140696E+2	4.86195680E-2	-2.33011600E-3	2.00000000E+2	-2.33011600E-2	2.79279086E+0	3.25000000E+1	4.97432200E+5
1.94150696E+2	4.89380550E-2	-1.38096400E-3	2.00000000E+2	-1.38096400E-2	2.79279086E+0	3.25000000E+1	4.97432200E+5
1.94160696E+2	4.86195680E-2	-2.01373200E-3	2.00000000E+2	-2.01373200E-2	2.79279086E+0	3.25000000E+1	4.97432200E+5
1.94170696E+2	4.89380550E-2	-2.01373200E-3	2.00000000E+2	-2.01373200E-2	2.79279086E+0	3.25000000E+1	4.97432200E+5
1.94180696E+2	4.98935160E-2	-1.06458000E-3	2.00000000E+2	-1.06458000E-2	2.79279086E+0	3.25000000E+1	4.97432200E+5
1.94190696E+2	4.89380550E-2	-1.69734800E-3	2.00000000E+2	-1.69734800E-2	2.79279086E+0	3.25000000E+1	4.97432200E+5
1.94200696E+2	4.89380550E-2	-1.38096400E-3	2.00000000E+2	-1.38096400E-2	2.79279086E+0	3.25000000E+1	4.97432200E+5
1.94210696E+2	4.89380550E-2	-1.38096400E-3	2.00000000E+2	-1.38096400E-2	2.79279086E+0	3.25000000E+1	4.97432200E+5
1.94995055E+2	4.89380550E-2	-1.38096400E-3	2.00000000E+2	-1.38096400E-2	2.79279086E+0	3.25000000E+1	4.97432200E+5
1.95005055E+2	4.89380550E-2	-2.01373200E-3	2.00000000E+2	-2.01373200E-2	2.79279086E+0	3.25000000E+1	4.97432200E+5
1.95015055E+2	4.86195680E-2	-1.06458000E-3	2.00000000E+2	-1.06458000E-2	2.79279086E+0	3.25000000E+1	4.97432200E+5
1.95025055E+2	4.95750290E-2	-1.06458000E-3	2.00000000E+2	-1.06458000E-2	2.79279086E+0	3.25000000E+1	4.97432200E+5
1.95035055E+2	4.83010810E-2	-2.33011600E-3	2.00000000E+2	-2.33011600E-2	2.79279086E+0	3.25000000E+1	4.97432200E+5
1.95045055E+2	4.95750290E-2	-1.06458000E-3	2.00000000E+2	-1.06458000E-2	2.79279086E+0	3.25000000E+1	4.97432200E+5
1.95055055E+2	4.92565420E-2	-1.06458000E-3	2.00000000E+2	-1.06458000E-2	2.79279086E+0	3.25000000E+1	4.97432200E+5
1.95065055E+2	4.86195680E-2	-1.38096400E-3	2.00000000E+2	-1.38096400E-2	2.79279086E+0	3.25000000E+1	4.97432200E+5
1.95075055E+2	4.86195680E-2	-1.69734800E-3	2.00000000E+2	-1.69734800E-2	2.79279086E+0	3.25000000E+1	4.97432200E+5
1.95085055E+2	4.89380550E-2	-1.38096400E-3	2.00000000E+2	-1.38096400E-2	2.79279086E+0	3.25000000E+1	4.97432200E+5
1.95931642E+2	4.92565420E-2	-7.48196000E-4	2.00000000E+2	-7.48196000E-3	2.79279086E+0	3.25000000E+1	4.97432200E+5
1.95941642E+2	4.92565420E-2	-1.06458000E-3	2.00000000E+2	-1.06458000E-2	2.79279086E+0	3.25000000E+1	4.97432200E+5
1.95951642E+2	4.86195680E-2	-1.38096400E-3	2.00000000E+2	-1.38096400E-2	2.79279086E+0	3.25000000E+1	4.97432200E+5
1.95961642E+2	4.89380550E-2	-1.69734800E-3	2.00000000E+2	-1.69734800E-2	2.79279086E+0	3.25000000E+1	4.97432200E+5
1.95971642E+2	4.89380550E-2	-1.38096400E-3	2.00000000E+2	-1.38096400E-2	2.79279086E+0	3.25000000E+1	4.97432200E+5
1.95981642E+2	4.92565420E-2	-1.69734800E-3	2.00000000E+2	-1.69734800E-2	2.79279086E+0	3.25000000E+1	4.97432200E+5
1.95991642E+2	4.95750290E-2	-1.06458000E-3	2.00000000E+2	-1.06458000E-2	2.79279086E+0	3.25000000E+1	4.97432200E+5
1.96001642E+2	4.86195680E-2	-2.01373200E-3	2.00000000E+2	-2.01373200E-2	2.79279086E+0	3.25000000E+1	4.97432200E+5
1.96011642E+2	4.76641070E-2	-2.33011600E-3	2.00000000E+2	-2.33011600E-2	2.79279086E+0	3.25000000E+1	4.97432200E+5
1.96021642E+2	4.86195680E-2	-1.38096400E-3	2.00000000E+2	-1.38096400E-2	2.79279086E+0	3.25000000E+1	4.97432200E+5
1.96788322E+2	4.95750290E-2	-1.69734800E-3	2.00000000E+2	-1.69734800E-2	2.79279086E+0	3.25000000E+1	4.97432200E+5
1.96798322E+2	4.86195680E-2	-2.33011600E-3	2.00000000E+2	-2.33011600E-2	2.79279086E+0	3.25000000E+1	4.97432200E+5
1.96808322E+2	4.76641070E-2	-2.33011600E-3	2.00000000E+2	-2.33011600E-2	2.79279086E+0	3.25000000E+1	4.97432200E+5
1.96818322E+2	4.89380550E-2	-1.38096400E-3	2.00000000E+2	-1.38096400E-2	2.79279086E+0	3.25000000E+1	4.97432200E+5
1.96828322E+2	4.89380550E-2	-1.38096400E-3	2.00000000E+2	-1.38096400E-2	2.79279086E+0	3.25000000E+1	4.97432200E+5
1.96838322E+2	4.89380550E-2	-1.06458000E-3	2.00000000E+2	-1.06458000E-2	2.79279086E+0	3.25000000E+1	4.97432200E+5
1.96848322E+2	4.79825940E-2	-2.33011600E-3	2.00000000E+2	-2.33011600E-2	2.79279086E+0	3.25000000E+1	4.97432200E+5
1.96858322E+2	4.89380550E-2	-2.01373200E-3	2.00000000E+2	-2.01373200E-2	2.79279086E+0	3.25000000E+1	4.97432200E+5
1.96868322E+2	4.86195680E-2	-1.69734800E-3	2.00000000E+2	-1.69734800E-2	2.79279086E+0	3.25000000E+1	4.97432200E+5
1.96878322E+2	4.89380550E-2	-1.38096400E-3	2.00000000E+2	-1.38096400E-2	2.79279086E+0	3.25000000E+1	4.97432200E+5
1.97706722E+2	4.95750290E-2	-1.06458000E-3	2.00000000E+2	-1.06458000E-2	2.79279086E+0	3.25000000E+1	4.97432200E+5
1.97716722E+2	4.83010810E-2	-2.01373200E-3	2.00000000E+2	-2.01373200E-2	2.79279086E+0	3.25000000E+1	4.97432200E+5
1.97726722E+2	4.86195680E-2	-1.69734800E-3	2.00000000E+2	-1.69734800E-2	2.79279086E+0	3.25000000E+1	4.97432200E+5
1.97736722E+2	4.79825940E-2	-2.01373200E-3	2.00000000E+2	-2.01373200E-2	2.79279086E+0	3.25000000E+1	4.97432200E+5
1.97746722E+2	4.89380550E-2	-2.33011600E-3	2.00000000E+2	-2.33011600E-2	2.79279086E+0	3.25000000E+1	4.97432200E+5
1.97756722E+2	4.76641070E-2	-2.64650000E-3	2.00000000E+2	-2.64650000E-2	2.79279086E+0	3.25000000E+1	4.97432200E+5
1.97766722E+2	4.86195680E-2	-1.69734800E-3	2.00000000E+2	-1.69734800E-2	2.79279086E+0	3.25000000E+1	4.97432200E+5
1.97776722E+2	4.89380550E-2	-1.38096400E-3	2.00000000E+2	-1.38096400E-2	2.79279086E+0	3.25000000E+1	4.97432200E+5
1.97786722E+2	4.95750290E-2	-7.48196000E-4	2.00000000E+2	-7.48196000E-3	2.79279086E+0	3.25000000E+1	4.97432200E+5
1.97796722E+2	4.92565420E-2	-1.06458000E-3	2.00000000E+2	-1.06458000E-2	2.79279086E+0	3.25000000E+1	4.97432200E+5
1.98616016E+2	4.86195680E-2	-1.38096400E-3	2.00000000E+2	-1.38096400E-2	2.79279086E+0	3.25000000E+1	4.97432200E+5
1.98626016E+2	4.92565420E-2	-1.06458000E-3	2.00000000E+2	-1.06458000E-2	2.79279086E+0	3.25000000E+1	4.97432200E+5
1.98636016E+2	4.89380550E-2	-7.48196000E-4	2.00000000E+2	-7.48196000E-3	2.79279086E+0	3.25000000E+1	4.97432200E+5
1.98646016E+2	4.83010810E-2	-1.69734800E-3	2.00000000E+2	-1.69734800E-2	2.79279086E+0	3.25000000E+1	4.97432200E+5
1.98656016E+2	4.79825940E-2	-1.69734800E-3	2.00000000E+2	-1.69734800E-2	2.79279086E+0	3.25000000E+1	4.97432200E+5
1.98666016E+2	4.89380550E-2	-2.01373200E-3	2.00000000E+2	-2.01373200E-2	2.79279086E+0	3.25000000E+1	4.97432200E+5
1.98676016E+2	4.89380550E-2	-1.06458000E-3	2.00000000E+2	-1.06458000E-2	2.79279086E+0	3.25000000E+1	4.97432200E+5
1.98686016E+2	4.89380550E-2	-1.69734800E-3	2.00000000E+2	-1.69734800E-2	2.79279086E+0	3.25000000E+1	4.97432200E+5
1.98696016E+2	4.89380550E-2	-1.38096400E-3	2.00000000E+2	-1.38096400E-2	2.79279086E+0	3.25000000E+1	4.97432200E+5
1.98706016E+2	4.89380550E-2	-1.69734800E-3	2.00000000E+2	-1.69734800E-2	2.79279086E+0	3.25000000E+1	4.97432200E+5
1.99534913E+2	4.83010810E-2	-1.06458000E-3	2.00000000E+2	-1.06458000E-2	2.79279086E+0	3.25000000E+1	4.97432200E+5
1.99544913E+2	4.92565420E-2	-7.48196000E-4	2.00000000E+2	-7.48196000E-3	2.79279086E+0	3.25000000E+1	4.97432200E+5
1.99554913E+2	4.83010810E-2	-1.69734800E-3	2.00000000E+2	-1.69734800E-2	2.79279086E+0	3.25000000E+1	4.97432200E+5
1.99564913E+2	4.89380550E-2	-1.06458000E-3	2.00000000E+2	-1.06458000E-2	2.79279086E+0	3.25000000E+1	4.97432200E+5
1.99574913E+2	4.86195680E-2	-1.69734800E-3	2.00000000E+2	-1.69734800E-2	2.79279086E+0	3.25000000E+1	4.97432200E+5
1.99584913E+2	4.73456200E-2	-2.01373200E-3	2.00000000E+2	-2.01373200E-2	2.79279086E+0	3.25000000E+1	4.97432200E+5
1.99594913E+2	4.86195680E-2	-2.01373200E-3	2.00000000E+2	-2.01373200E-2	2.79279086E+0	3.25000000E+1	4.97432200E+5
1.99604913E+2	4.86195680E-2	-1.69734800E-3	2.00000000E+2	-1.69734800E-2	2.79279086E+0	3.25000000E+1	4.97432200E+5
1.99614913E+2	4.83010810E-2	-2.33011600E-3	2.00000000E+2	-2.33011600E-2	2.79279086E+0	3.25000000E+1	4.97432200E+5
1.99624913E+2	4.83010810E-2	-1.69734800E-3	2.00000000E+2	-1.69734800E-2	2.79279086E+0	3.25000000E+1	4.97432200E+5
2.00407326E+2	4.86195680E-2	-2.33011600E-3	2.00000000E+2	-2.33011600E-2	2.79279086E+0	3.25000000E+1	4.97432200E+5
2.00417326E+2	4.92565420E-2	-1.06458000E-3	2.00000000E+2	-1.06458000E-2	2.79279086E+0	3.25000000E+1	4.97432200E+5
2.00427326E+2	4.89380550E-2	-1.69734800E-3	2.00000000E+2	-1.69734800E-2	2.79279086E+0	3.25000000E+1	4.97432200E+5
2.00437326E+2	4.92565420E-2	-1.06458000E-3	2.00000000E+2	-1.06458000E-2	2.79279086E+0	3.25000000E+1	4.97432200E+5
2.00447326E+2	4.89380550E-2	-1.38096400E-3	2.00000000E+2	-1.38096400E-2	2.79279086E+0	3.25000000E+1	4.97432200E+5
2.00457326E+2	4.89380550E-2	-1.38096400E-3	2.00000000E+2	-1.38096400E-2	2.79279086E+0	3.25000000E+1	4.97432200E+5
2.00467326E+2	4.92565420E-2	-1.38096400E-3	2.00000000E+2	-1.38096400E-2	2.79279086E+0	3.25000000E+1	4.97432200E+5
2.00477326E+2	4.92565420E-2	-1.38096400E-3	2.00000000E+2	-1.38096400E-2	2.79279086E+0	3.25000000E+1	4.97432200E+5
2.00487326E+2	4.79825940E-2	-2.33011600E-3	2.00000000E+2	-2.33011600E-2	2.79279086E+0	3.25000000E+1	4.97432200E+5
2.00497326E+2	4.86195680E-2	-1.38096400E-3	2.00000000E+2	-1.38096400E-2	2.79279086E+0	3.25000000E+1	4.97432200E+5
2.01311980E+2	4.89380550E-2	-2.01373200E-3	2.00000000E+2	-2.01373200E-2	2.79279086E+0	3.25000000E+1	4.97432200E+5
2.01321980E+2	4.83010810E-2	-2.01373200E-3	2.00000000E+2	-2.01373200E-2	2.79279086E+0	3.25000000E+1	4.97432200E+5
2.01331980E+2	4.92565420E-2	-1.38096400E-3	2.00000000E+2	-1.38096400E-2	2.79279086E+0	3.25000000E+1	4.97432200E+5
2.01341980E+2	4.92565420E-2	-1.38096400E-3	2.00000000E+2	-1.38096400E-2	2.79279086E+0	3.25000000E+1	4.97432200E+5
2.01351980E+2	4.76641070E-2	-2.64650000E-3	2.00000000E+2	-2.64650000E-2	2.79279086E+0	3.25000000E+1	4.97432200E+5
2.01361980E+2	4.89380550E-2	-2.01373200E-3	2.00000000E+2	-2.01373200E-2	2.79279086E+0	3.25000000E+1	4.97432200E+5
2.01371980E+2	4.86195680E-2	-2.01373200E-3	2.00000000E+2	-2.01373200E-2	2.79279086E+0	3.25000000E+1	4.97432200E+5
2.01381980E+2	4.86195680E-2	-2.33011600E-3	2.00000000E+2	-2.33011600E-2	2.79279086E+0	3.25000000E+1	4.97432200E+5
2.01391980E+2	4.86195680E-2	-1.69734800E-3	2.00000000E+2	-1.69734800E-2	2.79279086E+0	3.25000000E+1	4.97432200E+5
2.01401980E+2	5.02120030E-2	-7.48196000E-4	2.00000000E+2	-7.48196000E-3	2.79279086E+0	3.25000000E+1	4.97432200E+5
2.02170784E+2	4.95750290E-2	-1.06458000E-3	2.00000000E+2	-1.06458000E-2	2.79279086E+0	3.25000000E+1	4.97432200E+5
2.02180784E+2	4.89380550E-2	-2.01373200E-3	2.00000000E+2	-2.01373200E-2	2.79279086E+0	3.25000000E+1	4.97432200E+5
2.02190784E+2	4.89380550E-2	-1.69734800E-3	2.00000000E+2	-1.69734800E-2	2.79279086E+0	3.25000000E+1	4.97432200E+5
2.02200784E+2	4.95750290E-2	-1.38096400E-3	2.00000000E+2	-1.38096400E-2	2.79279086E+0	3.25000000E+1	4.97432200E+5
2.02210784E+2	4.89380550E-2	-2.01373200E-3	2.00000000E+2	-2.01373200E-2	2.79279086E+0	3.25000000E+1	4.97432200E+5
2.02220784E+2	4.83010810E-2	-1.69734800E-3	2.00000000E+2	-1.69734800E-2	2.79279086E+0	3.25000000E+1	4.97432200E+5
2.02230784E+2	4.86195680E-2	-1.38096400E-3	2.00000000E+2	-1.38096400E-2	2.79279086E+0	3.25000000E+1	4.97432200E+5
2.02240784E+2	4.83010810E-2	-1.38096400E-3	2.00000000E+2	-1.38096400E-2	2.79279086E+0	3.25000000E+1	4.97432200E+5
2.02250784E+2	4.76641070E-2	-2.64650000E-3	2.00000000E+2	-2.64650000E-2	2.79279086E+0	3.25000000E+1	4.97432200E+5
2.02260784E+2	4.92565420E-2	-2.01373200E-3	2.00000000E+2	-2.01373200E-2	2.79279086E+0	3.25000000E+1	4.97432200E+5
2.03091794E+2	4.89380550E-2	-1.69734800E-3	2.00000000E+2	-1.69734800E-2	2.79279086E+0	3.25000000E+1	4.97432200E+5
2.03101794E+2	4.79825940E-2	-2.64650000E-3	2.00000000E+2	-2.64650000E-2	2.79279086E+0	3.25000000E+1	4.97432200E+5
2.03111794E+2	4.92565420E-2	-1.38096400E-3	2.00000000E+2	-1.38096400E-2	2.79279086E+0	3.25000000E+1	4.97432200E+5
2.03121794E+2	4.89380550E-2	-1.69734800E-3	2.00000000E+2	-1.69734800E-2	2.79279086E+0	3.25000000E+1	4.97432200E+5
2.03131794E+2	4.92565420E-2	-1.06458000E-3	2.00000000E+2	-1.06458000E-2	2.79279086E+0	3.25000000E+1	4.97432200E+5
2.03141794E+2	4.83010810E-2	-1.69734800E-3	2.00000000E+2	-1.69734800E-2	2.79279086E+0	3.25000000E+1	4.97432200E+5
2.03151794E+2	4.86195680E-2	-2.01373200E-3	2.00000000E+2	-2.01373200E-2	2.79279086E+0	3.25000000E+1	4.97432200E+5
2.03161794E+2	4.92565420E-2	-1.38096400E-3	2.00000000E+2	-1.38096400E-2	2.79279086E+0	3.25000000E+1	4.97432200E+5
2.03171794E+2	4.83010810E-2	-2.33011600E-3	2.00000000E+2	-2.33011600E-2	2.79279086E+0	3.25000000E+1	4.97432200E+5
2.03181794E+2	4.73456200E-2	-2.33011600E-3	2.00000000E+2	-2.33011600E-2	2.79279086E+0	3.25000000E+1	4.97432200E+5
2.03994904E+2	4.92565420E-2	-1.06458000E-3	2.00000000E+2	-1.06458000E-2	2.79279086E+0	3.25000000E+1	4.97432200E+5
2.04004904E+2	4.89380550E-2	-1.06458000E-3	2.00000000E+2	-1.06458000E-2	2.79279086E+0	3.25000000E+1	4.97432200E+5
2.04014904E+2	4.86195680E-2	-1.69734800E-3	2.00000000E+2	-1.69734800E-2	2.79279086E+0	3.25000000E+1	4.97432200E+5
2.04024904E+2	4.89380550E-2	-1.38096400E-3	2.00000000E+2	-1.38096400E-2	2.79279086E+0	3.25000000E+1	4.97432200E+5
2.04034904E+2	4.86195680E-2	-1.69734800E-3	2.00000000E+2	-1.69734800E-2	2.79279086E+0	3.25000000E+1	4.97432200E+5
2.04044904E+2	4.86195680E-2	-1.38096400E-3	2.00000000E+2	-1.38096400E-2	2.79279086E+0	3.25000000E+1	4.97432200E+5
2.04054904E+2	4.92565420E-2	-1.38096400E-3	2.00000000E+2	-1.38096400E-2	2.79279086E+0	3.25000000E+1	4.97432200E+5
2.04064904E+2	4.89380550E-2	-1.69734800E-3	2.00000000E+2	-1.69734800E-2	2.79279086E+0	3.25000000E+1	4.97432200E+5
2.04074904E+2	4.92565420E-2	-7.48196000E-4	2.00000000E+2	-7.48196000E-3	2.79279086E+0	3.25000000E+1	4.97432200E+5
2.04084904E+2	4.76641070E-2	-2.64650000E-3	2.00000000E+2	-2.64650000E-2	2.79279086E+0	3.25000000E+1	4.97432200E+5
2.04902525E+2	4.83010810E-2	-1.69734800E-3	2.00000000E+2	-1.69734800E-2	2.79279086E+0	3.25000000E+1	4.97432200E+5
2.04912525E+2	4.76641070E-2	-2.01373200E-3	2.00000000E+2	-2.01373200E-2	2.79279086E+0	3.25000000E+1	4.97432200E+5
2.04922525E+2	4.89380550E-2	-1.69734800E-3	2.00000000E+2	-1.69734800E-2	2.79279086E+0	3.25000000E+1	4.97432200E+5
2.04932525E+2	4.92565420E-2	-1.06458000E-3	2.00000000E+2	-1.06458000E-2	2.79279086E+0	3.25000000E+1	4.97432200E+5
2.04942525E+2	4.83010810E-2	-2.33011600E-3	2.00000000E+2	-2.33011600E-2	2.79279086E+0	3.25000000E+1	4.97432200E+5
2.04952525E+2	4.92565420E-2	-1.69734800E-3	2.00000000E+2	-1.69734800E-2	2.79279086E+0	3.25000000E+1	4.97432200E+5
2.04962525E+2	4.95750290E-2	-1.06458000E-3	2.00000000E+2	-1.06458000E-2	2.79279086E+0	3.25000000E+1	4.97432200E+5
2.04972525E+2	4.79825940E-2	-2.64650000E-3	2.00000000E+2	-2.64650000E-2	2.79279086E+0	3.25000000E+1	4.97432200E+5
2.04982525E+2	4.89380550E-2	-1.38096400E-3	2.00000000E+2	-1.38096400E-2	2.79279086E+0	3.25000000E+1	4.97432200E+5
2.04992525E+2	4.89380550E-2	-1.38096400E-3	2.00000000E+2	-1.38096400E-2	2.79279086E+0	3.25000000E+1	4.97432200E+5
2.05793297E+2	4.86195680E-2	-1.38096400E-3	2.00000000E+2	-1.38096400E-2	2.79279086E+0	3.25000000E+1	4.97432200E+5
2.05803297E+2	4.86195680E-2	-1.69734800E-3	2.00000000E+2	-1.69734800E-2	2.79279086E+0	3.25000000E+1	4.97432200E+5
2.05813297E+2	4.83010810E-2	-1.69734800E-3	2.00000000E+2	-1.69734800E-2	2.79279086E+0	3.25000000E+1	4.97432200E+5
2.05823297E+2	4.86195680E-2	-2.33011600E-3	2.00000000E+2	-2.33011600E-2	2.79279086E+0	3.25000000E+1	4.97432200E+5
2.05833297E+2	4.86195680E-2	-1.06458000E-3	2.00000000E+2	-1.06458000E-2	2.79279086E+0	3.25000000E+1	4.97432200E+5
2.05843297E+2	4.92565420E-2	-1.06458000E-3	2.00000000E+2	-1.06458000E-2	2.79279086E+0	3.25000000E+1	4.97432200E+5
2.05853297E+2	4.79825940E-2	-2.01373200E-3	2.00000000E+2	-2.01373200E-2	2.79279086E+0	3.25000000E+1	4.97432200E+5
2.05863297E+2	4.86195680E-2	-2.33011600E-3	2.00000000E+2	-2.33011600E-2	2.79279086E+0	3.25000000E+1	4.97432200E+5
2.05873297E+2	4.86195680E-2	-1.69734800E-3	2.00000000E+2	-1.69734800E-2	2.79279086E+0	3.25000000E+1	4.97432200E+5
2.05883297E+2	4.89380550E-2	-1.38096400E-3	2.00000000E+2	-1.38096400E-2	2.79279086E+0	3.25000000E+1	4.97432200E+5
2.06679626E+2	4.83010810E-2	-2.33011600E-3	2.00000000E+2	-2.33011600E-2	2.79279086E+0	3.25000000E+1	4.97432200E+5
2.06689626E+2	4.89380550E-2	-1.69734800E-3	2.00000000E+2	-1.69734800E-2	2.79279086E+0	3.25000000E+1	4.97432200E+5
2.06699626E+2	4.92565420E-2	-1.06458000E-3	2.00000000E+2	-1.06458000E-2	2.79279086E+0	3.25000000E+1	4.97432200E+5
2.06709626E+2	4.95750290E-2	-7.48196000E-4	2.00000000E+2	-7.48196000E-3	2.79279086E+0	3.25000000E+1	4.97432200E+5
2.06719626E+2	4.83010810E-2	-2.01373200E-3	2.00000000E+2	-2.01373200E-2	2.79279086E+0	3.25000000E+1	4.97432200E+5
2.06729626E+2	4.89380550E-2	-1.69734800E-3	2.00000000E+2	-1.69734800E-2	2.79279086E+0	3.25000000E+1	4.97432200E+5
2.06739626E+2	4.92565420E-2	-2.01373200E-3	2.00000000E+2	-2.01373200E-2	2.79279086E+0	3.25000000E+1	4.97432200E+5
2.06749626E+2	4.83010810E-2	-2.01373200E-3	2.00000000E+2	-2.01373200E-2	2.79279086E+0	3.25000000E+1	4.97432200E+5
2.06759626E+2	4.89380550E-2	-1.38096400E-3	2.00000000E+2	-1.38096400E-2	2.79279086E+0	3.25000000E+1	4.97432200E+5
2.06769626E+2	4.83010810E-2	-1.38096400E-3	2.00000000E+2	-1.38096400E-2	2.79279086E+0	3.25000000E+1	4.97432200E+5
2.07555936E+2	4.89380550E-2	-1.38096400E-3	2.00000000E+2	-1.38096400E-2	2.79279086E+0	3.25000000E+1	4.97432200E+5
2.07565936E+2	4.89380550E-2	-1.38096400E-3	2.00000000E+2	-1.38096400E-2	2.79279086E+0	3.25000000E+1	4.97432200E+5
2.07575936E+2	4.89380550E-2	-1.38096400E-3	2.00000000E+2	-1.38096400E-2	2.79279086E+0	3.25000000E+1	4.97432200E+5
2.07585936E+2	4.86195680E-2	-1.69734800E-3	2.00000000E+2	-1.69734800E-2	2.79279086E+0	3.25000000E+1	4.97432200E+5
2.07595936E+2	4.89380550E-2	-1.06458000E-3	2.00000000E+2	-1.06458000E-2	2.79279086E+0	3.25000000E+1	4.97432200E+5
2.07605936E+2	4.86195680E-2	-1.38096400E-3	2.00000000E+2	-1.38096400E-2	2.79279086E+0	3.25000000E+1	4.97432200E+5
2.07615936E+2	4.86195680E-2	-2.33011600E-3	2.00000000E+2	-2.33011600E-2	2.79279086E+0	3.25000000E+1	4.97432200E+5
2.07625936E+2	4.83010810E-2	-1.69734800E-3	2.00000000E+2	-1.69734800E-2	2.79279086E+0	3.25000000E+1	4.97432200E+5
2.07635936E+2	4.92565420E-2	-1.38096400E-3	2.00000000E+2	-1.38096400E-2	2.79279086E+0	3.25000000E+1	4.97432200E+5
2.07645936E+2	4.86195680E-2	-2.01373200E-3	2.00000000E+2	-2.01373200E-2	2.79279086E+0	3.25000000E+1	4.97432200E+5
2.08464571E+2	4.89380550E-2	-1.69734800E-3	2.00000000E+2	-1.69734800E-2	2.79279086E+0	3.25000000E+1	4.97432200E+5
2.08474571E+2	4.83010810E-2	-1.69734800E-3	2.00000000E+2	-1.69734800E-2	2.79279086E+0	3.25000000E+1	4.97432200E+5
2.08484571E+2	4.86195680E-2	-7.48196000E-4	2.00000000E+2	-7.48196000E-3	2.79279086E+0	3.25000000E+1	4.97432200E+5
2.08494571E+2	4.95750290E-2	-4.31812000E-4	2.00000000E+2	-4.31812000E-3	2.79279086E+0	3.25000000E+1	4.97432200E+5
2.08504571E+2	4.89380550E-2	-1.38096400E-3	2.00000000E+2	-1.38096400E-2	2.79279086E+0	3.25000000E+1	4.97432200E+5
2.08514571E+2	4.83010810E-2	-1.38096400E-3	2.00000000E+2	-1.38096400E-2	2.79279086E+0	3.25000000E+1	4.97432200E+5
2.08524571E+2	4.98935160E-2	-1.38096400E-3	2.00000000E+2	-1.38096400E-2	2.79279086E+0	3.25000000E+1	4.97432200E+5
2.08534571E+2	4.89380550E-2	-2.01373200E-3	2.00000000E+2	-2.01373200E-2	2.79279086E+0	3.25000000E+1	4.97432200E+5
2.08544571E+2	4.89380550E-2	-1.38096400E-3	2.00000000E+2	-1.38096400E-2	2.79279086E+0	3.25000000E+1	4.97432200E+5
2.08554571E+2	4.89380550E-2	-1.38096400E-3	2.00000000E+2	-1.38096400E-2	2.79279086E+0	3.25000000E+1	4.97432200E+5
2.09356389E+2	4.89380550E-2	-1.38096400E-3	2.00000000E+2	-1.38096400E-2	2.79279086E+0	3.25000000E+1	4.97432200E+5
2.09366389E+2	4.92565420E-2	-1.69734800E-3	2.00000000E+2	-1.69734800E-2	2.79279086E+0	3.25000000E+1	4.97432200E+5
2.09376389E+2	4.73456200E-2	-2.96288400E-3	2.00000000E+2	-2.96288400E-2	2.79279086E+0	3.25000000E+1	4.97432200E+5
2.09386389E+2	4.86195680E-2	-1.69734800E-3	2.00000000E+2	-1.69734800E-2	2.79279086E+0	3.25000000E+1	4.97432200E+5
2.09396389E+2	4.89380550E-2	-1.38096400E-3	2.00000000E+2	-1.38096400E-2	2.79279086E+0	3.25000000E+1	4.97432200E+5
2.09406389E+2	4.92565420E-2	-1.38096400E-3	2.00000000E+2	-1.38096400E-2	2.79279086E+0	3.25000000E+1	4.97432200E+5
2.09416389E+2	4.92565420E-2	-1.06458000E-3	2.00000000E+2	-1.06458000E-2	2.79279086E+0	3.25000000E+1	4.97432200E+5
2.09426389E+2	4.95750290E-2	-1.38096400E-3	2.00000000E+2	-1.38096400E-2	2.79279086E+0	3.25000000E+1	4.97432200E+5
2.09436389E+2	4.89380550E-2	-1.06458000E-3	2.00000000E+2	-1.06458000E-2	2.79279086E+0	3.25000000E+1	4.97432200E+5
2.09446389E+2	4.89380550E-2	-1.38096400E-3	2.00000000E+2	-1.38096400E-2	2.79279086E+0	3.25000000E+1	4.97432200E+5
2.10274618E+2	4.89380550E-2	-2.01373200E-3	2.00000000E+2	-2.01373200E-2	2.79279086E+0	3.25000000E+1	4.97432200E+5
2.10284618E+2	4.83010810E-2	-1.69734800E-3	2.00000000E+2	-1.69734800E-2	2.79279086E+0	3.25000000E+1	4.97432200E+5
2.10294618E+2	4.86195680E-2	-2.01373200E-3	2.00000000E+2	-2.01373200E-2	2.79279086E+0	3.25000000E+1	4.97432200E+5
2.10304618E+2	4.86195680E-2	-1.69734800E-3	2.00000000E+2	-1.69734800E-2	2.79279086E+0	3.25000000E+1	4.97432200E+5
2.10314618E+2	4.89380550E-2	-1.38096400E-3	2.00000000E+2	-1.38096400E-2	2.79279086E+0	3.25000000E+1	4.97432200E+5
2.10324618E+2	4.86195680E-2	-1.38096400E-3	2.00000000E+2	-1.38096400E-2	2.79279086E+0	3.25000000E+1	4.97432200E+5
2.10334618E+2	4.83010810E-2	-1.38096400E-3	2.00000000E+2	-1.38096400E-2	2.79279086E+0	3.25000000E+1	4.97432200E+5
2.10344618E+2	4.83010810E-2	-1.69734800E-3	2.00000000E+2	-1.69734800E-2	2.79279086E+0	3.25000000E+1	4.97432200E+5
2.10354618E+2	4.89380550E-2	-1.38096400E-3	2.00000000E+2	-1.38096400E-2	2.79279086E+0	3.25000000E+1	4.97432200E+5
2.10364618E+2	4.89380550E-2	-1.38096400E-3	2.00000000E+2	-1.38096400E-2	2.79279086E+0	3.25000000E+1	4.97432200E+5
2.11144658E+2	4.92565420E-2	-1.69734800E-3	2.00000000E+2	-1.69734800E-2	2.79279086E+0	3.25000000E+1	4.97432200E+5
2.11154658E+2	4.92565420E-2	-1.38096400E-3	2.00000000E+2	-1.38096400E-2	2.79279086E+0	3.25000000E+1	4.97432200E+5
2.11164658E+2	4.89380550E-2	-2.33011600E-3	2.00000000E+2	-2.33011600E-2	2.79279086E+0	3.25000000E+1	4.97432200E+5
2.11174658E+2	4.89380550E-2	-2.01373200E-3	2.00000000E+2	-2.01373200E-2	2.79279086E+0	3.25000000E+1	4.97432200E+5
2.11184658E+2	4.89380550E-2	-1.38096400E-3	2.00000000E+2	-1.38096400E-2	2.79279086E+0	3.25000000E+1	4.97432200E+5
2.11194658E+2	4.89380550E-2	-2.01373200E-3	2.00000000E+2	-2.01373200E-2	2.79279086E+0	3.25000000E+1	4.97432200E+5
2.11204658E+2	4.76641070E-2	-2.64650000E-3	2.00000000E+2	-2.64650000E-2	2.79279086E+0	3.25000000E+1	4.97432200E+5
2.11214658E+2	4.86195680E-2	-1.69734800E-3	2.00000000E+2	-1.69734800E-2	2.79279086E+0	3.25000000E+1	4.97432200E+5
2.11224658E+2	4.86195680E-2	-2.01373200E-3	2.00000000E+2	-2.01373200E-2	2.79279086E+0	3.25000000E+1	4.97432200E+5
2.11234658E+2	4.95750290E-2	-1.38096400E-3	2.00000000E+2	-1.38096400E-2	2.79279086E+0	3.25000000E+1	4.97432200E+5
2.12032813E+2	4.92565420E-2	-1.38096400E-3	2.00000000E+2	-1.38096400E-2	2.79279086E+0	3.25000000E+1	4.97432200E+5
2.12042813E+2	4.83010810E-2	-1.69734800E-3	2.00000000E+2	-1.69734800E-2	2.79279086E+0	3.25000000E+1	4.97432200E+5
2.12052813E+2	4.95750290E-2	-1.69734800E-3	2.00000000E+2	-1.69734800E-2	2.79279086E+0	3.25000000E+1	4.97432200E+5
2.12062813E+2	4.86195680E-2	-1.38096400E-3	2.00000000E+2	-1.38096400E-2	2.79279086E+0	3.25000000E+1	4.97432200E+5
2.12072813E+2	4.95750290E-2	-4.31812000E-4	2.00000000E+2	-4.31812000E-3	2.79279086E+0	3.25000000E+1	4.97432200E+5
2.12082813E+2	4.83010810E-2	-1.69734800E-3	2.00000000E+2	-1.69734800E-2	2.79279086E+0	3.25000000E+1	4.97432200E+5
2.12092813E+2	4.83010810E-2	-1.38096400E-3	2.00000000E+2	-1.38096400E-2	2.79279086E+0	3.25000000E+1	4.97432200E+5
2.12102813E+2	4.92565420E-2	-1.38096400E-3	2.00000000E+2	-1.38096400E-2	2.79279086E+0	3.25000000E+1	4.97432200E+5
2.12112813E+2	4.92565420E-2	-1.38096400E-3	2.00000000E+2	-1.38096400E-2	2.79279086E+0	3.25000000E+1	4.97432200E+5
2.12122813E+2	4.92565420E-2	-1.06458000E-3	2.00000000E+2	-1.06458000E-2	2.79279086E+0	3.25000000E+1	4.97432200E+5
2.12922117E+2	4.83010810E-2	-2.64650000E-3	2.00000000E+2	-2.64650000E-2	2.79279086E+0	3.25000000E+1	4.97432200E+5
2.12932117E+2	4.83010810E-2	-2.33011600E-3	2.00000000E+2	-2.33011600E-2	2.79279086E+0	3.25000000E+1	4.97432200E+5
2.12942117E+2	4.89380550E-2	-1.38096400E-3	2.00000000E+2	-1.38096400E-2	2.79279086E+0	3.25000000E+1	4.97432200E+5
2.12952117E+2	4.83010810E-2	-2.01373200E-3	2.00000000E+2	-2.01373200E-2	2.79279086E+0	3.25000000E+1	4.97432200E+5
2.12962117E+2	4.76641070E-2	-2.64650000E-3	2.00000000E+2	-2.64650000E-2	2.79279086E+0	3.25000000E+1	4.97432200E+5
2.12972117E+2	4.89380550E-2	-2.01373200E-3	2.00000000E+2	-2.01373200E-2	2.79279086E+0	3.25000000E+1	4.97432200E+5
2.12982117E+2	4.92565420E-2	-1.06458000E-3	2.00000000E+2	-1.06458000E-2	2.79279086E+0	3.25000000E+1	4.97432200E+5
2.12992117E+2	4.89380550E-2	-1.38096400E-3	2.00000000E+2	-1.38096400E-2	2.79279086E+0	3.25000000E+1	4.97432200E+5
2.13002117E+2	4.89380550E-2	-1.38096400E-3	2.00000000E+2	-1.38096400E-2	2.79279086E+0	3.25000000E+1	4.97432200E+5
2.13012117E+2	4.86195680E-2	-1.38096400E-3	2.00000000E+2	-1.38096400E-2	2.79279086E+0	3.25000000E+1	4.97432200E+5
2.13827698E+2	4.92565420E-2	-1.69734800E-3	2.00000000E+2	-1.69734800E-2	2.79279086E+0	3.25000000E+1	4.97432100E+5
2.13837698E+2	4.86195680E-2	-1.69734800E-3	2.00000000E+2	-1.69734800E-2	2.79279086E+0	3.25000000E+1	4.97432100E+5
2.13847698E+2	4.92565420E-2	-1.69734800E-3	2.00000000E+2	-1.69734800E-2	2.79279086E+0	3.25000000E+1	4.97432100E+5
2.13857698E+2	4.92565420E-2	-1.69734800E-3	2.00000000E+2	-1.69734800E-2	2.79279086E+0	3.25000000E+1	4.97432100E+5
2.13867698E+2	4.92565420E-2	-1.38096400E-3	2.00000000E+2	-1.38096400E-2	2.79279086E+0	3.25000000E+1	4.97432100E+5
2.13877698E+2	4.89380550E-2	-1.38096400E-3	2.00000000E+2	-1.38096400E-2	2.79279086E+0	3.25000000E+1	4.97432100E+5
2.13887698E+2	4.89380550E-2	-7.48196000E-4	2.00000000E+2	-7.48196000E-3	2.79279086E+0	3.25000000E+1	4.97432100E+5
2.13897698E+2	4.86195680E-2	-2.01373200E-3	2.00000000E+2	-2.01373200E-2	2.79279086E+0	3.25000000E+1	4.97432100E+5
2.13907698E+2	4.92565420E-2	-1.06458000E-3	2.00000000E+2	-1.06458000E-2	2.79279086E+0	3.25000000E+1	4.97432100E+5
2.13917698E+2	4.89380550E-2	-1.69734800E-3	2.00000000E+2	-1.69734800E-2	2.79279086E+0	3.25000000E+1	4.97432100E+5
2.14658274E+2	4.86195680E-2	-1.06458000E-3	2.00000000E+2	-1.06458000E-2	2.79279086E+0	3.25000000E+1	4.97432100E+5
2.14668274E+2	4.89380550E-2	-1.69734800E-3	2.00000000E+2	-1.69734800E-2	2.79279086E+0	3.25000000E+1	4.97432100E+5
2.14678274E+2	4.89380550E-2	-1.06458000E-3	2.00000000E+2	-1.06458000E-2	2.79279086E+0	3.25000000E+1	4.97432100E+5
2.14688274E+2	4.92565420E-2	-1.69734800E-3	2.00000000E+2	-1.69734800E-2	2.79279086E+0	3.25000000E+1	4.97432100E+5
2.14698274E+2	4.89380550E-2	-1.38096400E-3	2.00000000E+2	-1.38096400E-2	2.79279086E+0	3.25000000E+1	4.97432100E+5
2.14708274E+2	4.95750290E-2	-1.06458000E-3	2.00000000E+2	-1.06458000E-2	2.79279086E+0	3.25000000E+1	4.97432100E+5
2.14718274E+2	4.92565420E-2	-1.38096400E-3	2.00000000E+2	-1.38096400E-2	2.79279086E+0	3.25000000E+1	4.97432100E+5
2.14728274E+2	4.95750290E-2	-1.38096400E-3	2.00000000E+2	-1.38096400E-2	2.79279086E+0	3.25000000E+1	4.97432100E+5
2.14738274E+2	4.92565420E-2	-1.06458000E-3	2.00000000E+2	-1.06458000E-2	2.79279086E+0	3.25000000E+1	4.97432100E+5
2.14748274E+2	4.83010810E-2	-1.38096400E-3	2.00000000E+2	-1.38096400E-2	2.79279086E+0	3.25000000E+1	4.97432100E+5
2.15546539E+2	4.95750290E-2	-1.38096400E-3	2.00000000E+2	-1.38096400E-2	2.79279086E+0	3.25000000E+1	4.97432100E+5
2.15556539E+2	4.95750290E-2	-1.38096400E-3	2.00000000E+2	-1.38096400E-2	2.79279086E+0	3.25000000E+1	4.97432100E+5
2.15566539E+2	4.86195680E-2	-2.01373200E-3	2.00000000E+2	-2.01373200E-2	2.79279086E+0	3.25000000E+1	4.97432100E+5
2.15576539E+2	4.95750290E-2	-1.38096400E-3	2.00000000E+2	-1.38096400E-2	2.79279086E+0	3.25000000E+1	4.97432100E+5
2.15586539E+2	4.92565420E-2	-1.06458000E-3	2.00000000E+2	-1.06458000E-2	2.79279086E+0	3.25000000E+1	4.97432100E+5
2.15596539E+2	4.86195680E-2	-2.01373200E-3	2.00000000E+2	-2.01373200E-2	2.79279086E+0	3.25000000E+1	4.97432100E+5
2.15606539E+2	4.95750290E-2	-1.06458000E-3	2.00000000E+2	-1.06458000E-2	2.79279086E+0	3.25000000E+1	4.97432100E+5
2.15616539E+2	4.92565420E-2	-1.38096400E-3	2.00000000E+2	-1.38096400E-2	2.79279086E+0	3.25000000E+1	4.97432100E+5
2.15626539E+2	4.92565420E-2	-1.06458000E-3	2.00000000E+2	-1.06458000E-2	2.79279086E+0	3.25000000E+1	4.97432100E+5
2.15636539E+2	4.92565420E-2	-1.38096400E-3	2.00000000E+2	-1.38096400E-2	2.79279086E+0	3.25000000E+1	4.97432100E+5
2.16420833E+2	4.86195680E-2	-1.69734800E-3	2.00000000E+2	-1.69734800E-2	2.79279086E+0	3.25000000E+1	4.97432100E+5
2.16430833E+2	4.92565420E-2	-1.38096400E-3	2.00000000E+2	-1.38096400E-2	2.79279086E+0	3.25000000E+1	4.97432100E+5
2.16440833E+2	4.86195680E-2	-1.38096400E-3	2.00000000E+2	-1.38096400E-2	2.79279086E+0	3.25000000E+1	4.97432100E+5
2.16450833E+2	4.89380550E-2	-1.38096400E-3	2.00000000E+2	-1.38096400E-2	2.79279086E+0	3.25000000E+1	4.97432100E+5
2.16460833E+2	4.95750290E-2	-1.15428000E-4	2.00000000E+2	-1.15428000E-3	2.79279086E+0	3.25000000E+1	4.97432100E+5
2.16470833E+2	4.92565420E-2	-1.69734800E-3	2.00000000E+2	-1.69734800E-2	2.79279086E+0	3.25000000E+1	4.97432100E+5
2.16480833E+2	4.83010810E-2	-2.01373200E-3	2.00000000E+2	-2.01373200E-2	2.79279086E+0	3.25000000E+1	4.97432100E+5
2.16490833E+2	4.86195680E-2	-2.33011600E-3	2.00000000E+2	-2.33011600E-2	2.79279086E+0	3.25000000E+1	4.97432100E+5
2.16500833E+2	4.89380550E-2	-1.38096400E-3	2.00000000E+2	-1.38096400E-2	2.79279086E+0	3.25000000E+1	4.97432100E+5
2.16510833E+2	4.79825940E-2	-2.01373200E-3	2.00000000E+2	-2.01373200E-2	2.79279086E+0	3.25000000E+1	4.97432100E+5
2.17293262E+2	4.86195680E-2	-1.69734800E-3	2.00000000E+2	-1.69734800E-2	2.79279086E+0	3.25000000E+1	4.97432100E+5
2.17303262E+2	4.92565420E-2	-1.38096400E-3	2.00000000E+2	-1.38096400E-2	2.79279086E+0	3.25000000E+1	4.97432100E+5
2.17313262E+2	4.92565420E-2	-1.38096400E-3	2.00000000E+2	-1.38096400E-2	2.79279086E+0	3.25000000E+1	4.97432100E+5
2.17323262E+2	4.86195680E-2	-1.69734800E-3	2.00000000E+2	-1.69734800E-2	2.79279086E+0	3.25000000E+1	4.97432100E+5
2.17333262E+2	4.73456200E-2	-2.96288400E-3	2.00000000E+2	-2.96288400E-2	2.79279086E+0	3.25000000E+1	4.97432100E+5
2.17343262E+2	4.92565420E-2	-2.33011600E-3	2.00000000E+2	-2.33011600E-2	2.79279086E+0	3.25000000E+1	4.97432100E+5
2.17353262E+2	4.92565420E-2	-1.38096400E-3	2.00000000E+2	-1.38096400E-2	2.79279086E+0	3.25000000E+1	4.97432100E+5
2.17363262E+2	4.95750290E-2	-7.48196000E-4	2.00000000E+2	-7.48196000E-3	2.79279086E+0	3.25000000E+1	4.97432100E+5
2.17373262E+2	4.83010810E-2	-2.33011600E-3	2.00000000E+2	-2.33011600E-2	2.79279086E+0	3.25000000E+1	4.97432100E+5
2.17383262E+2	4.86195680E-2	-1.38096400E-3	2.00000000E+2	-1.38096400E-2	2.79279086E+0	3.25000000E+1	4.97432100E+5
2.18184547E+2	4.92565420E-2	-1.06458000E-3	2.00000000E+2	-1.06458000E-2	2.79279086E+0	3.25000000E+1	4.97432100E+5
2.18194547E+2	4.86195680E-2	-2.01373200E-3	2.00000000E+2	-2.01373200E-2	2.79279086E+0	3.25000000E+1	4.97432100E+5
2.18204547E+2	4.76641070E-2	-2.64650000E-3	2.00000000E+2	-2.64650000E-2	2.79279086E+0	3.25000000E+1	4.97432100E+5
2.18214547E+2	4.89380550E-2	-1.38096400E-3	2.00000000E+2	-1.38096400E-2	2.79279086E+0	3.25000000E+1	4.97432100E+5
2.18224547E+2	4.92565420E-2	-1.38096400E-3	2.00000000E+2	-1.38096400E-2	2.79279086E+0	3.25000000E+1	4.97432100E+5
2.18234547E+2	4.89380550E-2	-1.38096400E-3	2.00000000E+2	-1.38096400E-2	2.79279086E+0	3.25000000E+1	4.97432100E+5
2.18244547E+2	4.83010810E-2	-1.69734800E-3	2.00000000E+2	-1.69734800E-2	2.79279086E+0	3.25000000E+1	4.97432100E+5
2.18254547E+2	4.89380550E-2	-2.01373200E-3	2.00000000E+2	-2.01373200E-2	2.79279086E+0	3.25000000E+1	4.97432100E+5
2.18264547E+2	4.92565420E-2	-1.06458000E-3	2.00000000E+2	-1.06458000E-2	2.79279086E+0	3.25000000E+1	4.97432100E+5
2.18274547E+2	4.86195680E-2	-2.64650000E-3	2.00000000E+2	-2.64650000E-2	2.79279086E+0	3.25000000E+1	4.97432100E+5
2.19075002E+2	4.95750290E-2	-1.69734800E-3	2.00000000E+2	-1.69734800E-2	2.79279086E+0	3.25000000E+1	4.97432100E+5
2.19085002E+2	4.89380550E-2	-2.01373200E-3	2.00000000E+2	-2.01373200E-2	2.79279086E+0	3.25000000E+1	4.97432100E+5
2.19095002E+2	4.83010810E-2	-2.01373200E-3	2.00000000E+2	-2.01373200E-2	2.79279086E+0	3.25000000E+1	4.97432100E+5
2.19105002E+2	4.76641070E-2	-2.01373200E-3	2.00000000E+2	-2.01373200E-2	2.79279086E+0	3.25000000E+1	4.97432100E+5
2.19115002E+2	4.95750290E-2	-1.06458000E-3	2.00000000E+2	-1.06458000E-2	2.79279086E+0	3.25000000E+1	4.97432100E+5
2.19125002E+2	4.83010810E-2	-1.69734800E-3	2.00000000E+2	-1.69734800E-2	2.79279086E+0	3.25000000E+1	4.97432100E+5
2.19135002E+2	4.83010810E-2	-2.96288400E-3	2.00000000E+2	-2.96288400E-2	2.79279086E+0	3.25000000E+1	4.97432100E+5
2.19145002E+2	4.89380550E-2	-1.69734800E-3	2.00000000E+2	-1.69734800E-2	2.79279086E+0	3.25000000E+1	4.97432100E+5
2.19155002E+2	4.89380550E-2	-1.69734800E-3	2.00000000E+2	-1.69734800E-2	2.79279086E+0	3.25000000E+1	4.97432100E+5
2.19165002E+2	4.92565420E-2	-2.01373200E-3	2.00000000E+2	-2.01373200E-2	2.79279086E+0	3.25000000E+1	4.97432100E+5
2.19934596E+2	4.89380550E-2	-2.33011600E-3	2.00000000E+2	-2.33011600E-2	2.79279086E+0	3.25000000E+1	4.97432100E+5
2.19944596E+2	4.89380550E-2	-1.38096400E-3	2.00000000E+2	-1.38096400E-2	2.79279086E+0	3.25000000E+1	4.97432100E+5
2.19954596E+2	4.92565420E-2	-1.38096400E-3	2.00000000E+2	-1.38096400E-2	2.79279086E+0	3.25000000E+1	4.97432100E+5
2.19964596E+2	4.76641070E-2	-2.96288400E-3	2.00000000E+2	-2.96288400E-2	2.79279086E+0	3.25000000E+1	4.97432100E+5
2.19974596E+2	4.83010810E-2	-2.01373200E-3	2.00000000E+2	-2.01373200E-2	2.79279086E+0	3.25000000E+1	4.97432100E+5
2.19984596E+2	4.98935160E-2	-1.38096400E-3	2.00000000E+2	-1.38096400E-2	2.79279086E+0	3.25000000E+1	4.97432100E+5
2.19994596E+2	4.86195680E-2	-2.01373200E-3	2.00000000E+2	-2.01373200E-2	2.79279086E+0	3.25000000E+1	4.97432100E+5
2.20004596E+2	4.95750290E-2	-1.69734800E-3	2.00000000E+2	-1.69734800E-2	2.79279086E+0	3.25000000E+1	4.97432100E+5
2.20014596E+2	4.86195680E-2	-2.64650000E-3	2.00000000E+2	-2.64650000E-2	2.79279086E+0	3.25000000E+1	4.97432100E+5
2.20024596E+2	4.89380550E-2	-1.06458000E-3	2.00000000E+2	-1.06458000E-2	2.79279086E+0	3.25000000E+1	4.97432100E+5
2.20795228E+2	4.86195680E-2	-2.01373200E-3	2.00000000E+2	-2.01373200E-2	2.79279086E+0	3.25000000E+1	4.97432100E+5
2.20805228E+2	4.92565420E-2	-1.06458000E-3	2.00000000E+2	-1.06458000E-2	2.79279086E+0	3.25000000E+1	4.97432100E+5
2.20815228E+2	4.86195680E-2	-2.01373200E-3	2.00000000E+2	-2.01373200E-2	2.79279086E+0	3.25000000E+1	4.97432100E+5
2.20825228E+2	4.86195680E-2	-1.38096400E-3	2.00000000E+2	-1.38096400E-2	2.79279086E+0	3.25000000E+1	4.97432100E+5
2.20835228E+2	4.92565420E-2	-1.38096400E-3	2.00000000E+2	-1.38096400E-2	2.79279086E+0	3.25000000E+1	4.97432100E+5
2.20845228E+2	4.95750290E-2	-1.06458000E-3	2.00000000E+2	-1.06458000E-2	2.79279086E+0	3.25000000E+1	4.97432100E+5
2.20855228E+2	4.92565420E-2	-1.38096400E-3	2.00000000E+2	-1.38096400E-2	2.79279086E+0	3.25000000E+1	4.97432100E+5
2.20865228E+2	4.89380550E-2	-1.69734800E-3	2.00000000E+2	-1.69734800E-2	2.79279086E+0	3.25000000E+1	4.97432100E+5
2.20875228E+2	4.79825940E-2	-2.01373200E-3	2.00000000E+2	-2.01373200E-2	2.79279086E+0	3.25000000E+1	4.97432100E+5
2.20885228E+2	4.89380550E-2	-1.38096400E-3	2.00000000E+2	-1.38096400E-2	2.79279086E+0	3.25000000E+1	4.97432100E+5
2.21684552E+2	4.86195680E-2	-2.01373200E-3	2.00000000E+2	-2.01373200E-2	2.79279086E+0	3.25000000E+1	4.97432100E+5
2.21694552E+2	4.92565420E-2	-1.06458000E-3	2.00000000E+2	-1.06458000E-2	2.79279086E+0	3.25000000E+1	4.97432100E+5
2.21704552E+2	4.83010810E-2	-2.64650000E-3	2.00000000E+2	-2.64650000E-2	2.79279086E+0	3.25000000E+1	4.97432100E+5
2.21714552E+2	4.89380550E-2	-1.38096400E-3	2.00000000E+2	-1.38096400E-2	2.79279086E+0	3.25000000E+1	4.97432100E+5
2.21724552E+2	4.95750290E-2	-1.69734800E-3	2.00000000E+2	-1.69734800E-2	2.79279086E+0	3.25000000E+1	4.97432100E+5
2.21734552E+2	4.86195680E-2	-1.38096400E-3	2.00000000E+2	-1.38096400E-2	2.79279086E+0	3.25000000E+1	4.97432100E+5
2.21744552E+2	4.89380550E-2	-1.38096400E-3	2.00000000E+2	-1.38096400E-2	2.79279086E+0	3.25000000E+1	4.97432100E+5
2.21754552E+2	4.92565420E-2	-1.69734800E-3	2.00000000E+2	-1.69734800E-2	2.79279086E+0	3.25000000E+1	4.97432100E+5
2.21764552E+2	4.83010810E-2	-1.69734800E-3	2.00000000E+2	-1.69734800E-2	2.79279086E+0	3.25000000E+1	4.97432100E+5
2.21774552E+2	4.83010810E-2	-2.01373200E-3	2.00000000E+2	-2.01373200E-2	2.79279086E+0	3.25000000E+1	4.97432100E+5
2.22572835E+2	4.83010810E-2	-1.69734800E-3	2.00000000E+2	-1.69734800E-2	2.79279086E+0	3.25000000E+1	4.97432100E+5
2.22582835E+2	4.92565420E-2	-1.69734800E-3	2.00000000E+2	-1.69734800E-2	2.79279086E+0	3.25000000E+1	4.97432100E+5
2.22592835E+2	4.92565420E-2	-1.38096400E-3	2.00000000E+2	-1.38096400E-2	2.79279086E+0	3.25000000E+1	4.97432100E+5
2.22602835E+2	4.83010810E-2	-1.38096400E-3	2.00000000E+2	-1.38096400E-2	2.79279086E+0	3.25000000E+1	4.97432100E+5
2.22612835E+2	4.86195680E-2	-2.33011600E-3	2.00000000E+2	-2.33011600E-2	2.79279086E+0	3.25000000E+1	4.97432100E+5
2.22622835E+2	4.98935160E-2	-1.06458000E-3	2.00000000E+2	-1.06458000E-2	2.79279086E+0	3.25000000E+1	4.97432100E+5
2.22632835E+2	4.86195680E-2	-2.01373200E-3	2.00000000E+2	-2.01373200E-2	2.79279086E+0	3.25000000E+1	4.97432100E+5
2.22642835E+2	4.79825940E-2	-2.33011600E-3	2.00000000E+2	-2.33011600E-2	2.79279086E+0	3.25000000E+1	4.97432100E+5
2.22652835E+2	4.86195680E-2	-2.01373200E-3	2.00000000E+2	-2.01373200E-2	2.79279086E+0	3.25000000E+1	4.97432100E+5
2.22662835E+2	5.08489770E-2	-4.31812000E-4	2.00000000E+2	-4.31812000E-3	2.79279086E+0	3.25000000E+1	4.97432100E+5
2.23431369E+2	4.79825940E-2	-1.69734800E-3	2.00000000E+2	-1.69734800E-2	2.79279086E+0	3.25000000E+1	4.97432100E+5
2.23441369E+2	4.86195680E-2	-1.69734800E-3	2.00000000E+2	-1.69734800E-2	2.79279086E+0	3.25000000E+1	4.97432100E+5
2.23451369E+2	4.92565420E-2	-1.38096400E-3	2.00000000E+2	-1.38096400E-2	2.79279086E+0	3.25000000E+1	4.97432100E+5
2.23461369E+2	4.83010810E-2	-1.38096400E-3	2.00000000E+2	-1.38096400E-2	2.79279086E+0	3.25000000E+1	4.97432100E+5
2.23471369E+2	4.86195680E-2	-1.69734800E-3	2.00000000E+2	-1.69734800E-2	2.79279086E+0	3.25000000E+1	4.97432100E+5
2.23481369E+2	4.86195680E-2	-1.69734800E-3	2.00000000E+2	-1.69734800E-2	2.79279086E+0	3.25000000E+1	4.97432100E+5
2.23491369E+2	4.89380550E-2	-1.38096400E-3	2.00000000E+2	-1.38096400E-2	2.79279086E+0	3.25000000E+1	4.97432100E+5
2.23501369E+2	4.89380550E-2	-1.38096400E-3	2.00000000E+2	-1.38096400E-2	2.79279086E+0	3.25000000E+1	4.97432100E+5
2.23511369E+2	4.76641070E-2	-2.01373200E-3	2.00000000E+2	-2.01373200E-2	2.79279086E+0	3.25000000E+1	4.97432100E+5
2.23521369E+2	4.92565420E-2	-7.48196000E-4	2.00000000E+2	-7.48196000E-3	2.79279086E+0	3.25000000E+1	4.97432100E+5
2.24336201E+2	4.83010810E-2	-2.01373200E-3	2.00000000E+2	-2.01373200E-2	2.79279086E+0	3.25000000E+1	4.97432100E+5
2.24346201E+2	4.86195680E-2	-1.69734800E-3	2.00000000E+2	-1.69734800E-2	2.79279086E+0	3.25000000E+1	4.97432100E+5
2.24356201E+2	4.86195680E-2	-1.38096400E-3	2.00000000E+2	-1.38096400E-2	2.79279086E+0	3.25000000E+1	4.97432100E+5
2.24366201E+2	4.89380550E-2	-1.38096400E-3	2.00000000E+2	-1.38096400E-2	2.79279086E+0	3.25000000E+1	4.97432100E+5
2.24376201E+2	4.92565420E-2	-1.38096400E-3	2.00000000E+2	-1.38096400E-2	2.79279086E+0	3.25000000E+1	4.97432100E+5
2.24386201E+2	4.92565420E-2	-4.31812000E-4	2.00000000E+2	-4.31812000E-3	2.79279086E+0	3.25000000E+1	4.97432100E+5
2.24396201E+2	4.92565420E-2	-1.38096400E-3	2.00000000E+2	-1.38096400E-2	2.79279086E+0	3.25000000E+1	4.97432100E+5
2.24406201E+2	4.92565420E-2	-1.06458000E-3	2.00000000E+2	-1.06458000E-2	2.79279086E+0	3.25000000E+1	4.97432100E+5
2.24416201E+2	4.92565420E-2	-1.38096400E-3	2.00000000E+2	-1.38096400E-2	2.79279086E+0	3.25000000E+1	4.97432100E+5
2.24426201E+2	4.73456200E-2	-2.33011600E-3	2.00000000E+2	-2.33011600E-2	2.79279086E+0	3.25000000E+1	4.97432100E+5
2.25211400E+2	4.86195680E-2	-1.06458000E-3	2.00000000E+2	-1.06458000E-2	2.79279086E+0	3.25000000E+1	4.97432100E+5
2.25221400E+2	4.86195680E-2	-1.06458000E-3	2.00000000E+2	-1.06458000E-2	2.79279086E+0	3.25000000E+1	4.97432100E+5
2.25231400E+2	4.86195680E-2	-2.01373200E-3	2.00000000E+2	-2.01373200E-2	2.79279086E+0	3.25000000E+1	4.97432100E+5
2.25241400E+2	4.89380550E-2	-2.01373200E-3	2.00000000E+2	-2.01373200E-2	2.79279086E+0	3.25000000E+1	4.97432100E+5
2.25251400E+2	4.86195680E-2	-1.38096400E-3	2.00000000E+2	-1.38096400E-2	2.79279086E+0	3.25000000E+1	4.97432100E+5
2.25261400E+2	4.83010810E-2	-2.33011600E-3	2.00000000E+2	-2.33011600E-2	2.79279086E+0	3.25000000E+1	4.97432100E+5
2.25271400E+2	4.89380550E-2	-1.69734800E-3	2.00000000E+2	-1.69734800E-2	2.79279086E+0	3.25000000E+1	4.97432100E+5
2.25281400E+2	4.86195680E-2	-1.38096400E-3	2.00000000E+2	-1.38096400E-2	2.79279086E+0	3.25000000E+1	4.97432100E+5
2.25291400E+2	5.02120030E-2	-7.48196000E-4	2.00000000E+2	-7.48196000E-3	2.79279086E+0	3.25000000E+1	4.97432100E+5
2.25301400E+2	4.89380550E-2	-1.69734800E-3	2.00000000E+2	-1.69734800E-2	2.79279086E+0	3.25000000E+1	4.97432100E+5
2.26101650E+2	4.86195680E-2	-1.69734800E-3	2.00000000E+2	-1.69734800E-2	2.79279086E+0	3.25000000E+1	4.97432100E+5
2.26111650E+2	4.92565420E-2	-1.06458000E-3	2.00000000E+2	-1.06458000E-2	2.79279086E+0	3.25000000E+1	4.97432100E+5
2.26121650E+2	4.89380550E-2	-1.69734800E-3	2.00000000E+2	-1.69734800E-2	2.79279086E+0	3.25000000E+1	4.97432100E+5
2.26131650E+2	4.89380550E-2	-1.38096400E-3	2.00000000E+2	-1.38096400E-2	2.79279086E+0	3.25000000E+1	4.97432100E+5
2.26141650E+2	4.86195680E-2	-1.69734800E-3	2.00000000E+2	-1.69734800E-2	2.79279086E+0	3.25000000E+1	4.97432100E+5
2.26151650E+2	4.86195680E-2	-1.69734800E-3	2.00000000E+2	-1.69734800E-2	2.79279086E+0	3.25000000E+1	4.97432100E+5
2.26161650E+2	4.86195680E-2	-1.06458000E-3	2.00000000E+2	-1.06458000E-2	2.79279086E+0	3.25000000E+1	4.97432100E+5
2.26171650E+2	4.86195680E-2	-2.01373200E-3	2.00000000E+2	-2.01373200E-2	2.79279086E+0	3.25000000E+1	4.97432100E+5
2.26181650E+2	4.83010810E-2	-1.38096400E-3	2.00000000E+2	-1.38096400E-2	2.79279086E+0	3.25000000E+1	4.97432100E+5
2.26191650E+2	4.89380550E-2	-1.38096400E-3	2.00000000E+2	-1.38096400E-2	2.79279086E+0	3.25000000E+1	4.97432100E+5
2.26960700E+2	4.86195680E-2	-1.38096400E-3	2.00000000E+2	-1.38096400E-2	2.79279086E+0	3.25000000E+1	4.97432100E+5
2.26970700E+2	4.83010810E-2	-2.33011600E-3	2.00000000E+2	-2.33011600E-2	2.79279086E+0	3.25000000E+1	4.97432100E+5
2.26980700E+2	4.95750290E-2	-1.69734800E-3	2.00000000E+2	-1.69734800E-2	2.79279086E+0	3.25000000E+1	4.97432100E+5
2.26990700E+2	4.86195680E-2	-1.69734800E-3	2.00000000E+2	-1.69734800E-2	2.79279086E+0	3.25000000E+1	4.97432100E+5
2.27000700E+2	4.79825940E-2	-2.64650000E-3	2.00000000E+2	-2.64650000E-2	2.79279086E+0	3.25000000E+1	4.97432100E+5
2.27010700E+2	4.92565420E-2	-1.69734800E-3	2.00000000E+2	-1.69734800E-2	2.79279086E+0	3.25000000E+1	4.97432100E+5
2.27020700E+2	4.79825940E-2	-2.01373200E-3	2.00000000E+2	-2.01373200E-2	2.79279086E+0	3.25000000E+1	4.97432100E+5
2.27030700E+2	4.89380550E-2	-2.01373200E-3	2.00000000E+2	-2.01373200E-2	2.79279086E+0	3.25000000E+1	4.97432100E+5
2.27040700E+2	4.86195680E-2	-2.64650000E-3	2.00000000E+2	-2.64650000E-2	2.79279086E+0	3.25000000E+1	4.97432100E+5
2.27050700E+2	4.92565420E-2	-1.69734800E-3	2.00000000E+2	-1.69734800E-2	2.79279086E+0	3.25000000E+1	4.97432100E+5
2.27850899E+2	5.05304900E-2	-1.15428000E-4	2.00000000E+2	-1.15428000E-3	2.79279086E+0	3.25000000E+1	4.97432100E+5
2.27860899E+2	4.89380550E-2	-1.06458000E-3	2.00000000E+2	-1.06458000E-2	2.79279086E+0	3.25000000E+1	4.97432100E+5
2.27870899E+2	5.02120030E-2	-7.48196000E-4	2.00000000E+2	-7.48196000E-3	2.79279086E+0	3.25000000E+1	4.97432100E+5
2.27880899E+2	4.86195680E-2	-2.01373200E-3	2.00000000E+2	-2.01373200E-2	2.79279086E+0	3.25000000E+1	4.97432100E+5
2.27890899E+2	4.86195680E-2	-2.33011600E-3	2.00000000E+2	-2.33011600E-2	2.79279086E+0	3.25000000E+1	4.97432100E+5
2.27900899E+2	4.89380550E-2	-1.38096400E-3	2.00000000E+2	-1.38096400E-2	2.79279086E+0	3.25000000E+1	4.97432100E+5
2.27910899E+2	4.89380550E-2	-2.01373200E-3	2.00000000E+2	-2.01373200E-2	2.79279086E+0	3.25000000E+1	4.97432100E+5
2.27920899E+2	4.86195680E-2	-1.69734800E-3	2.00000000E+2	-1.69734800E-2	2.79279086E+0	3.25000000E+1	4.97432100E+5
2.27930899E+2	4.89380550E-2	-1.69734800E-3	2.00000000E+2	-1.69734800E-2	2.79279086E+0	3.25000000E+1	4.97432100E+5
2.27940899E+2	4.95750290E-2	-7.48196000E-4	2.00000000E+2	-7.48196000E-3	2.79279086E+0	3.25000000E+1	4.97432100E+5
2.28708384E+2	4.92565420E-2	-2.01373200E-3	2.00000000E+2	-2.01373200E-2	2.79279086E+0	3.25000000E+1	4.97432100E+5
2.28718384E+2	4.89380550E-2	-1.69734800E-3	2.00000000E+2	-1.69734800E-2	2.79279086E+0	3.25000000E+1	4.97432100E+5
2.28728384E+2	4.79825940E-2	-1.69734800E-3	2.00000000E+2	-1.69734800E-2	2.79279086E+0	3.25000000E+1	4.97432100E+5
2.28738384E+2	4.89380550E-2	-1.69734800E-3	2.00000000E+2	-1.69734800E-2	2.79279086E+0	3.25000000E+1	4.97432100E+5
2.28748384E+2	4.89380550E-2	-1.06458000E-3	2.00000000E+2	-1.06458000E-2	2.79279086E+0	3.25000000E+1	4.97432100E+5
2.28758384E+2	4.92565420E-2	-7.48196000E-4	2.00000000E+2	-7.48196000E-3	2.79279086E+0	3.25000000E+1	4.97432100E+5
2.28768384E+2	4.89380550E-2	-1.06458000E-3	2.00000000E+2	-1.06458000E-2	2.79279086E+0	3.25000000E+1	4.97432100E+5
2.28778384E+2	4.92565420E-2	-1.38096400E-3	2.00000000E+2	-1.38096400E-2	2.79279086E+0	3.25000000E+1	4.97432100E+5
2.28788384E+2	4.92565420E-2	-1.38096400E-3	2.00000000E+2	-1.38096400E-2	2.79279086E+0	3.25000000E+1	4.97432100E+5
2.28798384E+2	4.89380550E-2	-1.69734800E-3	2.00000000E+2	-1.69734800E-2	2.79279086E+0	3.25000000E+1	4.97432100E+5
2.29613955E+2	4.89380550E-2	-2.01373200E-3	2.00000000E+2	-2.01373200E-2	2.79279086E+0	3.25000000E+1	4.97432100E+5
2.29623955E+2	4.83010810E-2	-2.33011600E-3	2.00000000E+2	-2.33011600E-2	2.79279086E+0	3.25000000E+1	4.97432100E+5
2.29633955E+2	4.86195680E-2	-2.01373200E-3	2.00000000E+2	-2.01373200E-2	2.79279086E+0	3.25000000E+1	4.97432100E+5
2.29643955E+2	4.89380550E-2	-1.69734800E-3	2.00000000E+2	-1.69734800E-2	2.79279086E+0	3.25000000E+1	4.97432100E+5
2.29653955E+2	4.92565420E-2	-7.48196000E-4	2.00000000E+2	-7.48196000E-3	2.79279086E+0	3.25000000E+1	4.97432100E+5
2.29663955E+2	4.86195680E-2	-1.69734800E-3	2.00000000E+2	-1.69734800E-2	2.79279086E+0	3.25000000E+1	4.97432100E+5
2.29673955E+2	4.89380550E-2	-2.64650000E-3	2.00000000E+2	-2.64650000E-2	2.79279086E+0	3.25000000E+1	4.97432100E+5
2.29683955E+2	4.92565420E-2	-7.48196000E-4	2.00000000E+2	-7.48196000E-3	2.79279086E+0	3.25000000E+1	4.97432100E+5
2.29693955E+2	4.86195680E-2	-1.38096400E-3	2.00000000E+2	-1.38096400E-2	2.79279086E+0	3.25000000E+1	4.97432100E+5
2.29703955E+2	4.89380550E-2	-2.01373200E-3	2.00000000E+2	-2.01373200E-2	2.79279086E+0	3.25000000E+1	4.97432100E+5
2.30490446E+2	4.92565420E-2	-1.38096400E-3	2.00000000E+2	-1.38096400E-2	2.79279086E+0	3.25000000E+1	4.97432100E+5
2.30500446E+2	4.92565420E-2	-1.69734800E-3	2.00000000E+2	-1.69734800E-2	2.79279086E+0	3.25000000E+1	4.97432100E+5
2.30510446E+2	4.92565420E-2	-1.38096400E-3	2.00000000E+2	-1.38096400E-2	2.79279086E+0	3.25000000E+1	4.97432100E+5
2.30520446E+2	4.92565420E-2	-1.38096400E-3	2.00000000E+2	-1.38096400E-2	2.79279086E+0	3.25000000E+1	4.97432100E+5
2.30530446E+2	4.89380550E-2	-1.69734800E-3	2.00000000E+2	-1.69734800E-2	2.79279086E+0	3.25000000E+1	4.97432100E+5
2.30540446E+2	4.83010810E-2	-2.01373200E-3	2.00000000E+2	-2.01373200E-2	2.79279086E+0	3.25000000E+1	4.97432100E+5
2.30550446E+2	4.92565420E-2	-2.01373200E-3	2.00000000E+2	-2.01373200E-2	2.79279086E+0	3.25000000E+1	4.97432100E+5
2.30560446E+2	4.89380550E-2	-1.69734800E-3	2.00000000E+2	-1.69734800E-2	2.79279086E+0	3.25000000E+1	4.97432100E+5
2.30570446E+2	4.83010810E-2	-2.01373200E-3	2.00000000E+2	-2.01373200E-2	2.79279086E+0	3.25000000E+1	4.97432100E+5
2.30580446E+2	4.86195680E-2	-1.69734800E-3	2.00000000E+2	-1.69734800E-2	2.79279086E+0	3.25000000E+1	4.97432100E+5
2.31376706E+2	4.89380550E-2	-1.69734800E-3	2.00000000E+2	-1.69734800E-2	2.79279086E+0	3.25000000E+1	4.97432100E+5
2.31386706E+2	4.92565420E-2	-1.06458000E-3	2.00000000E+2	-1.06458000E-2	2.79279086E+0	3.25000000E+1	4.97432100E+5
2.31396706E+2	4.92565420E-2	-1.38096400E-3	2.00000000E+2	-1.38096400E-2	2.79279086E+0	3.25000000E+1	4.97432100E+5
2.31406706E+2	4.89380550E-2	-1.38096400E-3	2.00000000E+2	-1.38096400E-2	2.79279086E+0	3.25000000E+1	4.97432100E+5
2.31416706E+2	4.86195680E-2	-2.01373200E-3	2.00000000E+2	-2.01373200E-2	2.79279086E+0	3.25000000E+1	4.97432100E+5
2.31426706E+2	4.89380550E-2	-1.69734800E-3	2.00000000E+2	-1.69734800E-2	2.79279086E+0	3.25000000E+1	4.97432100E+5
2.31436706E+2	4.86195680E-2	-2.64650000E-3	2.00000000E+2	-2.64650000E-2	2.79279086E+0	3.25000000E+1	4.97432100E+5
2.31446706E+2	4.92565420E-2	-1.69734800E-3	2.00000000E+2	-1.69734800E-2	2.79279086E+0	3.25000000E+1	4.97432100E+5
2.31456706E+2	4.89380550E-2	-2.33011600E-3	2.00000000E+2	-2.33011600E-2	2.79279086E+0	3.25000000E+1	4.97432100E+5
2.31466706E+2	4.92565420E-2	-1.06458000E-3	2.00000000E+2	-1.06458000E-2	2.79279086E+0	3.25000000E+1	4.97432100E+5
2.32265196E+2	4.86195680E-2	-2.01373200E-3	2.00000000E+2	-2.01373200E-2	2.79279086E+0	3.25000000E+1	4.97432100E+5
2.32275196E+2	4.86195680E-2	-2.33011600E-3	2.00000000E+2	-2.33011600E-2	2.79279086E+0	3.25000000E+1	4.97432100E+5
2.32285196E+2	4.89380550E-2	-1.06458000E-3	2.00000000E+2	-1.06458000E-2	2.79279086E+0	3.25000000E+1	4.97432100E+5
2.32295196E+2	4.89380550E-2	-1.69734800E-3	2.00000000E+2	-1.69734800E-2	2.79279086E+0	3.25000000E+1	4.97432100E+5
2.32305196E+2	4.89380550E-2	-1.38096400E-3	2.00000000E+2	-1.38096400E-2	2.79279086E+0	3.25000000E+1	4.97432100E+5
2.32315196E+2	4.86195680E-2	-2.33011600E-3	2.00000000E+2	-2.33011600E-2	2.79279086E+0	3.25000000E+1	4.97432100E+5
2.32325196E+2	4.89380550E-2	-1.69734800E-3	2.00000000E+2	-1.69734800E-2	2.79279086E+0	3.25000000E+1	4.97432100E+5
2.32335196E+2	4.86195680E-2	-2.01373200E-3	2.00000000E+2	-2.01373200E-2	2.79279086E+0	3.25000000E+1	4.97432100E+5
2.32345196E+2	4.86195680E-2	-2.01373200E-3	2.00000000E+2	-2.01373200E-2	2.79279086E+0	3.25000000E+1	4.97432100E+5
2.32355196E+2	4.83010810E-2	-2.01373200E-3	2.00000000E+2	-2.01373200E-2	2.79279086E+0	3.25000000E+1	4.97432100E+5
2.33184746E+2	4.86195680E-2	-1.69734800E-3	2.00000000E+2	-1.69734800E-2	2.79279086E+0	3.25000000E+1	4.97432100E+5
2.33194746E+2	4.95750290E-2	-1.38096400E-3	2.00000000E+2	-1.38096400E-2	2.79279086E+0	3.25000000E+1	4.97432100E+5
2.33204746E+2	4.79825940E-2	-1.69734800E-3	2.00000000E+2	-1.69734800E-2	2.79279086E+0	3.25000000E+1	4.97432100E+5
2.33214746E+2	4.86195680E-2	-2.01373200E-3	2.00000000E+2	-2.01373200E-2	2.79279086E+0	3.25000000E+1	4.97432100E+5
2.33224746E+2	4.89380550E-2	-1.69734800E-3	2.00000000E+2	-1.69734800E-2	2.79279086E+0	3.25000000E+1	4.97432100E+5
2.33234746E+2	4.95750290E-2	-1.38096400E-3	2.00000000E+2	-1.38096400E-2	2.79279086E+0	3.25000000E+1	4.97432100E+5
2.33244746E+2	4.92565420E-2	-1.38096400E-3	2.00000000E+2	-1.38096400E-2	2.79279086E+0	3.25000000E+1	4.97432100E+5
2.33254746E+2	4.86195680E-2	-1.06458000E-3	2.00000000E+2	-1.06458000E-2	2.79279086E+0	3.25000000E+1	4.97432100E+5
2.33264746E+2	4.83010810E-2	-2.01373200E-3	2.00000000E+2	-2.01373200E-2	2.79279086E+0	3.25000000E+1	4.97432100E+5
2.33274746E+2	4.83010810E-2	-1.38096400E-3	2.00000000E+2	-1.38096400E-2	2.79279086E+0	3.25000000E+1	4.97432100E+5
2.34067800E+2	4.92565420E-2	-1.69734800E-3	2.00000000E+2	-1.69734800E-2	2.79279086E+0	3.25000000E+1	4.97432100E+5
2.34077800E+2	4.86195680E-2	-1.69734800E-3	2.00000000E+2	-1.69734800E-2	2.79279086E+0	3.25000000E+1	4.97432100E+5
2.34087800E+2	4.92565420E-2	-1.69734800E-3	2.00000000E+2	-1.69734800E-2	2.79279086E+0	3.25000000E+1	4.97432100E+5
2.34097800E+2	4.89380550E-2	-2.01373200E-3	2.00000000E+2	-2.01373200E-2	2.79279086E+0	3.25000000E+1	4.97432100E+5
2.34107800E+2	4.86195680E-2	-1.38096400E-3	2.00000000E+2	-1.38096400E-2	2.79279086E+0	3.25000000E+1	4.97432100E+5
2.34117800E+2	4.86195680E-2	-1.38096400E-3	2.00000000E+2	-1.38096400E-2	2.79279086E+0	3.25000000E+1	4.97432100E+5
2.34127800E+2	4.89380550E-2	-2.01373200E-3	2.00000000E+2	-2.01373200E-2	2.79279086E+0	3.25000000E+1	4.97432100E+5
2.34137800E+2	4.92565420E-2	-1.06458000E-3	2.00000000E+2	-1.06458000E-2	2.79279086E+0	3.25000000E+1	4.97432100E+5
2.34147800E+2	4.92565420E-2	-4.31812000E-4	2.00000000E+2	-4.31812000E-3	2.79279086E+0	3.25000000E+1	4.97432100E+5
2.34157800E+2	4.89380550E-2	-2.01373200E-3	2.00000000E+2	-2.01373200E-2	2.79279086E+0	3.25000000E+1	4.97432100E+5
2.34958664E+2	4.86195680E-2	-2.01373200E-3	2.00000000E+2	-2.01373200E-2	2.79279086E+0	3.25000000E+1	4.97432100E+5
2.34968664E+2	4.86195680E-2	-1.69734800E-3	2.00000000E+2	-1.69734800E-2	2.79279086E+0	3.25000000E+1	4.97432100E+5
2.34978664E+2	4.92565420E-2	-1.69734800E-3	2.00000000E+2	-1.69734800E-2	2.79279086E+0	3.25000000E+1	4.97432100E+5
2.34988664E+2	4.92565420E-2	-7.48196000E-4	2.00000000E+2	-7.48196000E-3	2.79279086E+0	3.25000000E+1	4.97432100E+5
2.34998664E+2	4.83010810E-2	-1.38096400E-3	2.00000000E+2	-1.38096400E-2	2.79279086E+0	3.25000000E+1	4.97432100E+5
2.35008664E+2	4.79825940E-2	-1.38096400E-3	2.00000000E+2	-1.38096400E-2	2.79279086E+0	3.25000000E+1	4.97432100E+5
2.35018664E+2	4.95750290E-2	-1.06458000E-3	2.00000000E+2	-1.06458000E-2	2.79279086E+0	3.25000000E+1	4.97432100E+5
2.35028664E+2	4.86195680E-2	-7.48196000E-4	2.00000000E+2	-7.48196000E-3	2.79279086E+0	3.25000000E+1	4.97432100E+5
2.35038664E+2	4.86195680E-2	-1.69734800E-3	2.00000000E+2	-1.69734800E-2	2.79279086E+0	3.25000000E+1	4.97432100E+5
2.35048664E+2	4.95750290E-2	-7.48196000E-4	2.00000000E+2	-7.48196000E-3	2.79279086E+0	3.25000000E+1	4.97432100E+5
2.35830633E+2	4.86195680E-2	-2.33011600E-3	2.00000000E+2	-2.33011600E-2	2.79279086E+0	3.25000000E+1	4.97432100E+5
2.35840633E+2	4.89380550E-2	-1.38096400E-3	2.00000000E+2	-1.38096400E-2	2.79279086E+0	3.25000000E+1	4.97432100E+5
2.35850633E+2	4.89380550E-2	-1.38096400E-3	2.00000000E+2	-1.38096400E-2	2.79279086E+0	3.25000000E+1	4.97432100E+5
2.35860633E+2	4.83010810E-2	-2.01373200E-3	2.00000000E+2	-2.01373200E-2	2.79279086E+0	3.25000000E+1	4.97432100E+5
2.35870633E+2	4.86195680E-2	-1.69734800E-3	2.00000000E+2	-1.69734800E-2	2.79279086E+0	3.25000000E+1	4.97432100E+5
2.35880633E+2	4.89380550E-2	-1.38096400E-3	2.00000000E+2	-1.38096400E-2	2.79279086E+0	3.25000000E+1	4.97432100E+5
2.35890633E+2	4.95750290E-2	-1.69734800E-3	2.00000000E+2	-1.69734800E-2	2.79279086E+0	3.25000000E+1	4.97432100E+5
2.35900633E+2	4.86195680E-2	-1.38096400E-3	2.00000000E+2	-1.38096400E-2	2.79279086E+0	3.25000000E+1	4.97432100E+5
2.35910633E+2	4.92565420E-2	-1.38096400E-3	2.00000000E+2	-1.38096400E-2	2.79279086E+0	3.25000000E+1	4.97432100E+5
2.35920633E+2	4.86195680E-2	-2.01373200E-3	2.00000000E+2	-2.01373200E-2	2.79279086E+0	3.25000000E+1	4.97432100E+5
2.36717081E+2	4.89380550E-2	-1.69734800E-3	2.00000000E+2	-1.69734800E-2	2.79279086E+0	3.25000000E+1	4.97432100E+5
2.36727081E+2	4.89380550E-2	-2.33011600E-3	2.00000000E+2	-2.33011600E-2	2.79279086E+0	3.25000000E+1	4.97432100E+5
2.36737081E+2	4.89380550E-2	-1.69734800E-3	2.00000000E+2	-1.69734800E-2	2.79279086E+0	3.25000000E+1	4.97432100E+5
2.36747081E+2	4.86195680E-2	-1.38096400E-3	2.00000000E+2	-1.38096400E-2	2.79279086E+0	3.25000000E+1	4.97432100E+5
2.36757081E+2	4.89380550E-2	-1.38096400E-3	2.00000000E+2	-1.38096400E-2	2.79279086E+0	3.25000000E+1	4.97432100E+5
2.36767081E+2	4.89380550E-2	-1.38096400E-3	2.00000000E+2	-1.38096400E-2	2.79279086E+0	3.25000000E+1	4.97432100E+5
2.36777081E+2	4.86195680E-2	-1.38096400E-3	2.00000000E+2	-1.38096400E-2	2.79279086E+0	3.25000000E+1	4.97432100E+5
2.36787081E+2	4.86195680E-2	-1.38096400E-3	2.00000000E+2	-1.38096400E-2	2.79279086E+0	3.25000000E+1	4.97432100E+5
2.36797081E+2	4.92565420E-2	-1.38096400E-3	2.00000000E+2	-1.38096400E-2	2.79279086E+0	3.25000000E+1	4.97432100E+5
2.36807081E+2	4.92565420E-2	-1.38096400E-3	2.00000000E+2	-1.38096400E-2	2.79279086E+0	3.25000000E+1	4.97432100E+5
2.37593186E+2	4.89380550E-2	-1.69734800E-3	2.00000000E+2	-1.69734800E-2	2.79279086E+0	3.25000000E+1	4.97432100E+5
2.37603186E+2	4.83010810E-2	-1.69734800E-3	2.00000000E+2	-1.69734800E-2	2.79279086E+0	3.25000000E+1	4.97432100E+5
2.37613186E+2	4.86195680E-2	-1.69734800E-3	2.00000000E+2	-1.69734800E-2	2.79279086E+0	3.25000000E+1	4.97432100E+5
2.37623186E+2	4.86195680E-2	-1.06458000E-3	2.00000000E+2	-1.06458000E-2	2.79279086E+0	3.25000000E+1	4.97432100E+5
2.37633186E+2	4.89380550E-2	-2.33011600E-3	2.00000000E+2	-2.33011600E-2	2.79279086E+0	3.25000000E+1	4.97432100E+5
2.37643186E+2	4.98935160E-2	-7.48196000E-4	2.00000000E+2	-7.48196000E-3	2.79279086E+0	3.25000000E+1	4.97432100E+5
2.37653186E+2	4.86195680E-2	-1.38096400E-3	2.00000000E+2	-1.38096400E-2	2.79279086E+0	3.25000000E+1	4.97432100E+5
2.37663186E+2	4.86195680E-2	-1.69734800E-3	2.00000000E+2	-1.69734800E-2	2.79279086E+0	3.25000000E+1	4.97432100E+5
2.37673186E+2	4.92565420E-2	-1.06458000E-3	2.00000000E+2	-1.06458000E-2	2.79279086E+0	3.25000000E+1	4.97432100E+5
2.37683186E+2	4.86195680E-2	-2.33011600E-3	2.00000000E+2	-2.33011600E-2	2.79279086E+0	3.25000000E+1	4.97432100E+5
2.38498361E+2	4.89380550E-2	-1.38096400E-3	2.00000000E+2	-1.38096400E-2	2.79279086E+0	3.25000000E+1	4.97432100E+5
2.38508361E+2	4.86195680E-2	-1.69734800E-3	2.00000000E+2	-1.69734800E-2	2.79279086E+0	3.25000000E+1	4.97432100E+5
2.38518361E+2	4.86195680E-2	-1.69734800E-3	2.00000000E+2	-1.69734800E-2	2.79279086E+0	3.25000000E+1	4.97432100E+5
2.38528361E+2	4.86195680E-2	-2.33011600E-3	2.00000000E+2	-2.33011600E-2	2.79279086E+0	3.25000000E+1	4.97432100E+5
2.38538361E+2	4.86195680E-2	-1.69734800E-3	2.00000000E+2	-1.69734800E-2	2.79279086E+0	3.25000000E+1	4.97432100E+5
2.38548361E+2	4.92565420E-2	-2.01373200E-3	2.00000000E+2	-2.01373200E-2	2.79279086E+0	3.25000000E+1	4.97432100E+5
2.38558361E+2	4.98935160E-2	-1.69734800E-3	2.00000000E+2	-1.69734800E-2	2.79279086E+0	3.25000000E+1	4.97432100E+5
2.38568361E+2	4.83010810E-2	-2.01373200E-3	2.00000000E+2	-2.01373200E-2	2.79279086E+0	3.25000000E+1	4.97432100E+5
2.38578361E+2	4.98935160E-2	-1.69734800E-3	2.00000000E+2	-1.69734800E-2	2.79279086E+0	3.25000000E+1	4.97432100E+5
2.38588361E+2	4.89380550E-2	-1.38096400E-3	2.00000000E+2	-1.38096400E-2	2.79279086E+0	3.25000000E+1	4.97432100E+5
2.39388585E+2	4.86195680E-2	-1.69734800E-3	2.00000000E+2	-1.69734800E-2	2.79279086E+0	3.25000000E+1	4.97432100E+5
2.39398585E+2	4.83010810E-2	-2.33011600E-3	2.00000000E+2	-2.33011600E-2	2.79279086E+0	3.25000000E+1	4.97432100E+5
2.39408585E+2	4.92565420E-2	-1.69734800E-3	2.00000000E+2	-1.69734800E-2	2.79279086E+0	3.25000000E+1	4.97432100E+5
2.39418585E+2	4.89380550E-2	-2.01373200E-3	2.00000000E+2	-2.01373200E-2	2.79279086E+0	3.25000000E+1	4.97432100E+5
2.39428585E+2	4.79825940E-2	-2.64650000E-3	2.00000000E+2	-2.64650000E-2	2.79279086E+0	3.25000000E+1	4.97432100E+5
2.39438585E+2	4.89380550E-2	-1.69734800E-3	2.00000000E+2	-1.69734800E-2	2.79279086E+0	3.25000000E+1	4.97432100E+5
2.39448585E+2	4.86195680E-2	-1.69734800E-3	2.00000000E+2	-1.69734800E-2	2.79279086E+0	3.25000000E+1	4.97432100E+5
2.39458585E+2	4.83010810E-2	-2.64650000E-3	2.00000000E+2	-2.64650000E-2	2.79279086E+0	3.25000000E+1	4.97432100E+5
2.39468585E+2	4.73456200E-2	-2.64650000E-3	2.00000000E+2	-2.64650000E-2	2.79279086E+0	3.25000000E+1	4.97432100E+5
2.39478585E+2	4.95750290E-2	-1.38096400E-3	2.00000000E+2	-1.38096400E-2	2.79279086E+0	3.25000000E+1	4.97432100E+5
2.40310509E+2	4.92565420E-2	-2.01373200E-3	2.00000000E+2	-2.01373200E-2	2.79279086E+0	3.25000000E+1	4.97432100E+5
2.40320509E+2	4.83010810E-2	-2.01373200E-3	2.00000000E+2	-2.01373200E-2	2.79279086E+0	3.25000000E+1	4.97432100E+5
2.40330509E+2	4.89380550E-2	-2.01373200E-3	2.00000000E+2	-2.01373200E-2	2.79279086E+0	3.25000000E+1	4.97432100E+5
2.40340509E+2	4.92565420E-2	-1.69734800E-3	2.00000000E+2	-1.69734800E-2	2.79279086E+0	3.25000000E+1	4.97432100E+5
2.40350509E+2	4.89380550E-2	-1.69734800E-3	2.00000000E+2	-1.69734800E-2	2.79279086E+0	3.25000000E+1	4.97432100E+5
2.40360509E+2	4.86195680E-2	-2.01373200E-3	2.00000000E+2	-2.01373200E-2	2.79279086E+0	3.25000000E+1	4.97432100E+5
2.40370509E+2	4.89380550E-2	-1.69734800E-3	2.00000000E+2	-1.69734800E-2	2.79279086E+0	3.25000000E+1	4.97432100E+5
2.40380509E+2	4.83010810E-2	-7.48196000E-4	2.00000000E+2	-7.48196000E-3	2.79279086E+0	3.25000000E+1	4.97432100E+5
2.40390509E+2	4.92565420E-2	-1.06458000E-3	2.00000000E+2	-1.06458000E-2	2.79279086E+0	3.25000000E+1	4.97432100E+5
2.40400509E+2	4.92565420E-2	-1.38096400E-3	2.00000000E+2	-1.38096400E-2	2.79279086E+0	3.25000000E+1	4.97432100E+5
2.41185670E+2	4.89380550E-2	-1.38096400E-3	2.00000000E+2	-1.38096400E-2	2.79279086E+0	3.25000000E+1	4.97432100E+5
2.41195670E+2	4.89380550E-2	-1.38096400E-3	2.00000000E+2	-1.38096400E-2	2.79279086E+0	3.25000000E+1	4.97432100E+5
2.41205670E+2	4.83010810E-2	-1.69734800E-3	2.00000000E+2	-1.69734800E-2	2.79279086E+0	3.25000000E+1	4.97432100E+5
2.41215670E+2	4.86195680E-2	-1.69734800E-3	2.00000000E+2	-1.69734800E-2	2.79279086E+0	3.25000000E+1	4.97432100E+5
2.41225670E+2	4.98935160E-2	-1.38096400E-3	2.00000000E+2	-1.38096400E-2	2.79279086E+0	3.25000000E+1	4.97432100E+5
2.41235670E+2	4.86195680E-2	-2.01373200E-3	2.00000000E+2	-2.01373200E-2	2.79279086E+0	3.25000000E+1	4.97432100E+5
2.41245670E+2	4.83010810E-2	-2.33011600E-3	2.00000000E+2	-2.33011600E-2	2.79279086E+0	3.25000000E+1	4.97432100E+5
2.41255670E+2	4.83010810E-2	-2.33011600E-3	2.00000000E+2	-2.33011600E-2	2.79279086E+0	3.25000000E+1	4.97432100E+5
2.41265670E+2	4.83010810E-2	-1.69734800E-3	2.00000000E+2	-1.69734800E-2	2.79279086E+0	3.25000000E+1	4.97432100E+5
2.41275670E+2	4.83010810E-2	-1.69734800E-3	2.00000000E+2	-1.69734800E-2	2.79279086E+0	3.25000000E+1	4.97432100E+5
2.42092823E+2	4.83010810E-2	-2.64650000E-3	2.00000000E+2	-2.64650000E-2	2.79279086E+0	3.25000000E+1	4.97432100E+5
2.42102823E+2	4.83010810E-2	-1.69734800E-3	2.00000000E+2	-1.69734800E-2	2.79279086E+0	3.25000000E+1	4.97432100E+5
2.42112823E+2	4.89380550E-2	-1.38096400E-3	2.00000000E+2	-1.38096400E-2	2.79279086E+0	3.25000000E+1	4.97432100E+5
2.42122823E+2	4.92565420E-2	-1.38096400E-3	2.00000000E+2	-1.38096400E-2	2.79279086E+0	3.25000000E+1	4.97432100E+5
2.42132823E+2	4.83010810E-2	-1.38096400E-3	2.00000000E+2	-1.38096400E-2	2.79279086E+0	3.25000000E+1	4.97432100E+5
2.42142823E+2	4.83010810E-2	-1.69734800E-3	2.00000000E+2	-1.69734800E-2	2.79279086E+0	3.25000000E+1	4.97432100E+5
2.42152823E+2	4.83010810E-2	-2.01373200E-3	2.00000000E+2	-2.01373200E-2	2.79279086E+0	3.25000000E+1	4.97432100E+5
2.42162823E+2	4.83010810E-2	-1.38096400E-3	2.00000000E+2	-1.38096400E-2	2.79279086E+0	3.25000000E+1	4.97432100E+5
2.42172823E+2	4.83010810E-2	-2.01373200E-3	2.00000000E+2	-2.01373200E-2	2.79279086E+0	3.25000000E+1	4.97432100E+5
2.42182823E+2	4.86195680E-2	-1.69734800E-3	2.00000000E+2	-1.69734800E-2	2.79279086E+0	3.25000000E+1	4.97432100E+5
2.42984447E+2	4.89380550E-2	-1.38096400E-3	2.00000000E+2	-1.38096400E-2	2.79279086E+0	3.25000000E+1	4.97432100E+5
2.42994447E+2	4.86195680E-2	-2.01373200E-3	2.00000000E+2	-2.01373200E-2	2.79279086E+0	3.25000000E+1	4.97432100E+5
2.43004447E+2	4.89380550E-2	-4.31812000E-4	2.00000000E+2	-4.31812000E-3	2.79279086E+0	3.25000000E+1	4.97432100E+5
2.43014447E+2	4.92565420E-2	-1.06458000E-3	2.00000000E+2	-1.06458000E-2	2.79279086E+0	3.25000000E+1	4.97432100E+5
2.43024447E+2	4.86195680E-2	-2.33011600E-3	2.00000000E+2	-2.33011600E-2	2.79279086E+0	3.25000000E+1	4.97432100E+5
2.43034447E+2	4.83010810E-2	-2.33011600E-3	2.00000000E+2	-2.33011600E-2	2.79279086E+0	3.25000000E+1	4.97432100E+5
2.43044447E+2	4.89380550E-2	-1.06458000E-3	2.00000000E+2	-1.06458000E-2	2.79279086E+0	3.25000000E+1	4.97432100E+5
2.43054447E+2	4.86195680E-2	-1.69734800E-3	2.00000000E+2	-1.69734800E-2	2.79279086E+0	3.25000000E+1	4.97432100E+5
2.43064447E+2	4.79825940E-2	-2.01373200E-3	2.00000000E+2	-2.01373200E-2	2.79279086E+0	3.25000000E+1	4.97432100E+5
2.43074447E+2	4.86195680E-2	-1.38096400E-3	2.00000000E+2	-1.38096400E-2	2.79279086E+0	3.25000000E+1	4.97432100E+5
2.43905639E+2	4.89380550E-2	-1.38096400E-3	2.00000000E+2	-1.38096400E-2	2.79279086E+0	3.25000000E+1	4.97432100E+5
2.43915639E+2	4.79825940E-2	-2.33011600E-3	2.00000000E+2	-2.33011600E-2	2.79279086E+0	3.25000000E+1	4.97432100E+5
2.43925639E+2	4.92565420E-2	-1.38096400E-3	2.00000000E+2	-1.38096400E-2	2.79279086E+0	3.25000000E+1	4.97432100E+5
2.43935639E+2	4.92565420E-2	-1.69734800E-3	2.00000000E+2	-1.69734800E-2	2.79279086E+0	3.25000000E+1	4.97432100E+5
2.43945639E+2	4.86195680E-2	-1.38096400E-3	2.00000000E+2	-1.38096400E-2	2.79279086E+0	3.25000000E+1	4.97432100E+5
2.43955639E+2	4.73456200E-2	-2.64650000E-3	2.00000000E+2	-2.64650000E-2	2.79279086E+0	3.25000000E+1	4.97432100E+5
2.43965639E+2	4.86195680E-2	-1.06458000E-3	2.00000000E+2	-1.06458000E-2	2.79279086E+0	3.25000000E+1	4.97432100E+5
2.43975639E+2	4.89380550E-2	-1.69734800E-3	2.00000000E+2	-1.69734800E-2	2.79279086E+0	3.25000000E+1	4.97432100E+5
2.43985639E+2	4.79825940E-2	-2.33011600E-3	2.00000000E+2	-2.33011600E-2	2.79279086E+0	3.25000000E+1	4.97432100E+5
2.43995639E+2	4.83010810E-2	-2.01373200E-3	2.00000000E+2	-2.01373200E-2	2.79279086E+0	3.25000000E+1	4.97432100E+5
2.44797122E+2	4.86195680E-2	-1.38096400E-3	2.00000000E+2	-1.38096400E-2	2.79279086E+0	3.25000000E+1	4.97432100E+5
2.44807122E+2	4.89380550E-2	-1.38096400E-3	2.00000000E+2	-1.38096400E-2	2.79279086E+0	3.25000000E+1	4.97432100E+5
2.44817122E+2	4.83010810E-2	-2.01373200E-3	2.00000000E+2	-2.01373200E-2	2.79279086E+0	3.25000000E+1	4.97432100E+5
2.44827122E+2	4.86195680E-2	-1.69734800E-3	2.00000000E+2	-1.69734800E-2	2.79279086E+0	3.25000000E+1	4.97432100E+5
2.44837122E+2	4.89380550E-2	-1.69734800E-3	2.00000000E+2	-1.69734800E-2	2.79279086E+0	3.25000000E+1	4.97432100E+5
2.44847122E+2	4.89380550E-2	-1.69734800E-3	2.00000000E+2	-1.69734800E-2	2.79279086E+0	3.25000000E+1	4.97432100E+5
2.44857122E+2	4.83010810E-2	-2.33011600E-3	2.00000000E+2	-2.33011600E-2	2.79279086E+0	3.25000000E+1	4.97432100E+5
2.44867122E+2	4.92565420E-2	-1.38096400E-3	2.00000000E+2	-1.38096400E-2	2.79279086E+0	3.25000000E+1	4.97432100E+5
2.44877122E+2	4.86195680E-2	-1.69734800E-3	2.00000000E+2	-1.69734800E-2	2.79279086E+0	3.25000000E+1	4.97432100E+5
2.44887122E+2	4.92565420E-2	-1.06458000E-3	2.00000000E+2	-1.06458000E-2	2.79279086E+0	3.25000000E+1	4.97432100E+5
2.45694997E+2	4.86195680E-2	-2.01373200E-3	2.00000000E+2	-2.01373200E-2	2.79279086E+0	3.25000000E+1	4.97432100E+5
2.45704997E+2	4.98935160E-2	-1.38096400E-3	2.00000000E+2	-1.38096400E-2	2.79279086E+0	3.25000000E+1	4.97432100E+5
2.45714997E+2	4.92565420E-2	-4.31812000E-4	2.00000000E+2	-4.31812000E-3	2.79279086E+0	3.25000000E+1	4.97432100E+5
2.45724997E+2	4.79825940E-2	-2.33011600E-3	2.00000000E+2	-2.33011600E-2	2.79279086E+0	3.25000000E+1	4.97432100E+5
2.45734997E+2	4.95750290E-2	-1.69734800E-3	2.00000000E+2	-1.69734800E-2	2.79279086E+0	3.25000000E+1	4.97432100E+5
2.45744997E+2	4.89380550E-2	-1.69734800E-3	2.00000000E+2	-1.69734800E-2	2.79279086E+0	3.25000000E+1	4.97432100E+5
2.45754997E+2	4.89380550E-2	-1.38096400E-3	2.00000000E+2	-1.38096400E-2	2.79279086E+0	3.25000000E+1	4.97432100E+5
2.45764997E+2	4.86195680E-2	-1.38096400E-3	2.00000000E+2	-1.38096400E-2	2.79279086E+0	3.25000000E+1	4.97432100E+5
2.45774997E+2	4.89380550E-2	-1.06458000E-3	2.00000000E+2	-1.06458000E-2	2.79279086E+0	3.25000000E+1	4.97432100E+5
2.45784997E+2	4.89380550E-2	-1.38096400E-3	2.00000000E+2	-1.38096400E-2	2.79279086E+0	3.25000000E+1	4.97432100E+5
2.46572695E+2	4.83010810E-2	-2.01373200E-3	2.00000000E+2	-2.01373200E-2	2.79279086E+0	3.25000000E+1	4.97432100E+5
2.46582695E+2	4.79825940E-2	-2.33011600E-3	2.00000000E+2	-2.33011600E-2	2.79279086E+0	3.25000000E+1	4.97432100E+5
2.46592695E+2	4.89380550E-2	-1.69734800E-3	2.00000000E+2	-1.69734800E-2	2.79279086E+0	3.25000000E+1	4.97432100E+5
2.46602695E+2	4.83010810E-2	-2.33011600E-3	2.00000000E+2	-2.33011600E-2	2.79279086E+0	3.25000000E+1	4.97432100E+5
2.46612695E+2	4.83010810E-2	-2.01373200E-3	2.00000000E+2	-2.01373200E-2	2.79279086E+0	3.25000000E+1	4.97432100E+5
2.46622695E+2	4.89380550E-2	-1.69734800E-3	2.00000000E+2	-1.69734800E-2	2.79279086E+0	3.25000000E+1	4.97432100E+5
2.46632695E+2	4.89380550E-2	-2.33011600E-3	2.00000000E+2	-2.33011600E-2	2.79279086E+0	3.25000000E+1	4.97432100E+5
2.46642695E+2	4.89380550E-2	-1.38096400E-3	2.00000000E+2	-1.38096400E-2	2.79279086E+0	3.25000000E+1	4.97432100E+5
2.46652695E+2	4.95750290E-2	-7.48196000E-4	2.00000000E+2	-7.48196000E-3	2.79279086E+0	3.25000000E+1	4.97432100E+5
2.46662695E+2	4.95750290E-2	-1.06458000E-3	2.00000000E+2	-1.06458000E-2	2.79279086E+0	3.25000000E+1	4.97432100E+5
2.47475154E+2	4.86195680E-2	-2.01373200E-3	2.00000000E+2	-2.01373200E-2	2.79279086E+0	3.25000000E+1	4.97432100E+5
2.47485154E+2	4.89380550E-2	-1.69734800E-3	2.00000000E+2	-1.69734800E-2	2.79279086E+0	3.25000000E+1	4.97432100E+5
2.47495154E+2	4.79825940E-2	-2.33011600E-3	2.00000000E+2	-2.33011600E-2	2.79279086E+0	3.25000000E+1	4.97432100E+5
2.47505154E+2	4.83010810E-2	-2.01373200E-3	2.00000000E+2	-2.01373200E-2	2.79279086E+0	3.25000000E+1	4.97432100E+5
2.47515154E+2	4.89380550E-2	-1.38096400E-3	2.00000000E+2	-1.38096400E-2	2.79279086E+0	3.25000000E+1	4.97432100E+5
2.47525154E+2	4.89380550E-2	-1.06458000E-3	2.00000000E+2	-1.06458000E-2	2.79279086E+0	3.25000000E+1	4.97432100E+5
2.47535154E+2	4.89380550E-2	-2.01373200E-3	2.00000000E+2	-2.01373200E-2	2.79279086E+0	3.25000000E+1	4.97432100E+5
2.47545154E+2	4.92565420E-2	-1.69734800E-3	2.00000000E+2	-1.69734800E-2	2.79279086E+0	3.25000000E+1	4.97432100E+5
2.47555154E+2	4.86195680E-2	-2.01373200E-3	2.00000000E+2	-2.01373200E-2	2.79279086E+0	3.25000000E+1	4.97432100E+5
2.47565154E+2	4.89380550E-2	-1.38096400E-3	2.00000000E+2	-1.38096400E-2	2.79279086E+0	3.25000000E+1	4.97432100E+5
2.48383176E+2	4.92565420E-2	-1.06458000E-3	2.00000000E+2	-1.06458000E-2	2.79279086E+0	3.25000000E+1	4.97432100E+5
2.48393176E+2	4.86195680E-2	-1.38096400E-3	2.00000000E+2	-1.38096400E-2	2.79279086E+0	3.25000000E+1	4.97432100E+5
2.48403176E+2	4.86195680E-2	-2.01373200E-3	2.00000000E+2	-2.01373200E-2	2.79279086E+0	3.25000000E+1	4.97432100E+5
2.48413176E+2	4.83010810E-2	-2.01373200E-3	2.00000000E+2	-2.01373200E-2	2.79279086E+0	3.25000000E+1	4.97432100E+5
2.48423176E+2	4.89380550E-2	-1.38096400E-3	2.00000000E+2	-1.38096400E-2	2.79279086E+0	3.25000000E+1	4.97432100E+5
2.48433176E+2	4.89380550E-2	-1.38096400E-3	2.00000000E+2	-1.38096400E-2	2.79279086E+0	3.25000000E+1	4.97432100E+5
2.48443176E+2	4.92565420E-2	-1.69734800E-3	2.00000000E+2	-1.69734800E-2	2.79279086E+0	3.25000000E+1	4.97432100E+5
2.48453176E+2	4.92565420E-2	-1.38096400E-3	2.00000000E+2	-1.38096400E-2	2.79279086E+0	3.25000000E+1	4.97432100E+5
2.48463176E+2	4.86195680E-2	-1.38096400E-3	2.00000000E+2	-1.38096400E-2	2.79279086E+0	3.25000000E+1	4.97432100E+5
2.48473176E+2	4.92565420E-2	-1.69734800E-3	2.00000000E+2	-1.69734800E-2	2.79279086E+0	3.25000000E+1	4.97432100E+5
2.49269486E+2	4.92565420E-2	-1.06458000E-3	2.00000000E+2	-1.06458000E-2	2.79279086E+0	3.25000000E+1	4.97432100E+5
2.49279486E+2	4.89380550E-2	-2.33011600E-3	2.00000000E+2	-2.33011600E-2	2.79279086E+0	3.25000000E+1	4.97432100E+5
2.49289486E+2	4.89380550E-2	-1.69734800E-3	2.00000000E+2	-1.69734800E-2	2.79279086E+0	3.25000000E+1	4.97432100E+5
2.49299486E+2	4.76641070E-2	-2.01373200E-3	2.00000000E+2	-2.01373200E-2	2.79279086E+0	3.25000000E+1	4.97432100E+5
2.49309486E+2	4.89380550E-2	-1.69734800E-3	2.00000000E+2	-1.69734800E-2	2.79279086E+0	3.25000000E+1	4.97432100E+5
2.49319486E+2	4.89380550E-2	-1.69734800E-3	2.00000000E+2	-1.69734800E-2	2.79279086E+0	3.25000000E+1	4.97432100E+5
2.49329486E+2	4.92565420E-2	-4.31812000E-4	2.00000000E+2	-4.31812000E-3	2.79279086E+0	3.25000000E+1	4.97432100E+5
2.49339486E+2	4.89380550E-2	-1.38096400E-3	2.00000000E+2	-1.38096400E-2	2.79279086E+0	3.25000000E+1	4.97432100E+5
2.49349486E+2	4.86195680E-2	-2.01373200E-3	2.00000000E+2	-2.01373200E-2	2.79279086E+0	3.25000000E+1	4.97432100E+5
2.49359486E+2	4.83010810E-2	-1.69734800E-3	2.00000000E+2	-1.69734800E-2	2.79279086E+0	3.25000000E+1	4.97432100E+5
2.50176728E+2	4.92565420E-2	-1.38096400E-3	2.00000000E+2	-1.38096400E-2	2.79279086E+0	3.25000000E+1	4.97432100E+5
2.50186728E+2	4.92565420E-2	-1.38096400E-3	2.00000000E+2	-1.38096400E-2	2.79279086E+0	3.25000000E+1	4.97432100E+5
2.50196728E+2	4.95750290E-2	-7.48196000E-4	2.00000000E+2	-7.48196000E-3	2.79279086E+0	3.25000000E+1	4.97432100E+5
2.50206728E+2	4.86195680E-2	-1.69734800E-3	2.00000000E+2	-1.69734800E-2	2.79279086E+0	3.25000000E+1	4.97432100E+5
2.50216728E+2	4.86195680E-2	-1.69734800E-3	2.00000000E+2	-1.69734800E-2	2.79279086E+0	3.25000000E+1	4.97432100E+5
2.50226728E+2	4.92565420E-2	-1.69734800E-3	2.00000000E+2	-1.69734800E-2	2.79279086E+0	3.25000000E+1	4.97432100E+5
2.50236728E+2	4.79825940E-2	-2.33011600E-3	2.00000000E+2	-2.33011600E-2	2.79279086E+0	3.25000000E+1	4.97432100E+5
2.50246728E+2	4.86195680E-2	-1.69734800E-3	2.00000000E+2	-1.69734800E-2	2.79279086E+0	3.25000000E+1	4.97432100E+5
2.50256728E+2	4.89380550E-2	-1.38096400E-3	2.00000000E+2	-1.38096400E-2	2.79279086E+0	3.25000000E+1	4.97432100E+5
2.50266728E+2	4.92565420E-2	-7.48196000E-4	2.00000000E+2	-7.48196000E-3	2.79279086E+0	3.25000000E+1	4.97432100E+5
2.51018114E+2	4.89380550E-2	-1.06458000E-3	2.00000000E+2	-1.06458000E-2	2.79279086E+0	3.25000000E+1	4.97432100E+5
2.51028114E+2	4.83010810E-2	-2.33011600E-3	2.00000000E+2	-2.33011600E-2	2.79279086E+0	3.25000000E+1	4.97432100E+5
2.51038114E+2	4.86195680E-2	-1.38096400E-3	2.00000000E+2	-1.38096400E-2	2.79279086E+0	3.25000000E+1	4.97432100E+5
2.51048114E+2	4.89380550E-2	-1.38096400E-3	2.00000000E+2	-1.38096400E-2	2.79279086E+0	3.25000000E+1	4.97432100E+5
2.51058114E+2	4.89380550E-2	-1.38096400E-3	2.00000000E+2	-1.38096400E-2	2.79279086E+0	3.25000000E+1	4.97432100E+5
2.51068114E+2	4.86195680E-2	-1.06458000E-3	2.00000000E+2	-1.06458000E-2	2.79279086E+0	3.25000000E+1	4.97432100E+5
2.51078114E+2	4.89380550E-2	-1.69734800E-3	2.00000000E+2	-1.69734800E-2	2.79279086E+0	3.25000000E+1	4.97432100E+5
2.51088114E+2	4.92565420E-2	-7.48196000E-4	2.00000000E+2	-7.48196000E-3	2.79279086E+0	3.25000000E+1	4.97432100E+5
2.51098114E+2	4.83010810E-2	-2.33011600E-3	2.00000000E+2	-2.33011600E-2	2.79279086E+0	3.25000000E+1	4.97432100E+5
2.51108114E+2	4.89380550E-2	-1.69734800E-3	2.00000000E+2	-1.69734800E-2	2.79279086E+0	3.25000000E+1	4.97432100E+5
2.51923063E+2	4.89380550E-2	-1.38096400E-3	2.00000000E+2	-1.38096400E-2	2.79279086E+0	3.25000000E+1	4.97432100E+5
2.51933063E+2	4.95750290E-2	-1.06458000E-3	2.00000000E+2	-1.06458000E-2	2.79279086E+0	3.25000000E+1	4.97432100E+5
2.51943063E+2	4.89380550E-2	-1.38096400E-3	2.00000000E+2	-1.38096400E-2	2.79279086E+0	3.25000000E+1	4.97432100E+5
2.51953063E+2	4.89380550E-2	-1.38096400E-3	2.00000000E+2	-1.38096400E-2	2.79279086E+0	3.25000000E+1	4.97432100E+5
2.51963063E+2	4.83010810E-2	-1.69734800E-3	2.00000000E+2	-1.69734800E-2	2.79279086E+0	3.25000000E+1	4.97432100E+5
2.51973063E+2	4.79825940E-2	-2.33011600E-3	2.00000000E+2	-2.33011600E-2	2.79279086E+0	3.25000000E+1	4.97432100E+5
2.51983063E+2	4.95750290E-2	-1.06458000E-3	2.00000000E+2	-1.06458000E-2	2.79279086E+0	3.25000000E+1	4.97432100E+5
2.51993063E+2	4.92565420E-2	-1.06458000E-3	2.00000000E+2	-1.06458000E-2	2.79279086E+0	3.25000000E+1	4.97432100E+5
2.52003063E+2	4.95750290E-2	-1.69734800E-3	2.00000000E+2	-1.69734800E-2	2.79279086E+0	3.25000000E+1	4.97432100E+5
2.52013063E+2	4.86195680E-2	-2.01373200E-3	2.00000000E+2	-2.01373200E-2	2.79279086E+0	3.25000000E+1	4.97432100E+5
2.52812434E+2	4.89380550E-2	-1.38096400E-3	2.00000000E+2	-1.38096400E-2	2.79279086E+0	3.25000000E+1	4.97432100E+5
2.52822434E+2	4.83010810E-2	-1.69734800E-3	2.00000000E+2	-1.69734800E-2	2.79279086E+0	3.25000000E+1	4.97432100E+5
2.52832434E+2	4.92565420E-2	-1.69734800E-3	2.00000000E+2	-1.69734800E-2	2.79279086E+0	3.25000000E+1	4.97432100E+5
2.52842434E+2	4.92565420E-2	-1.38096400E-3	2.00000000E+2	-1.38096400E-2	2.79279086E+0	3.25000000E+1	4.97432100E+5
2.52852434E+2	4.86195680E-2	-2.33011600E-3	2.00000000E+2	-2.33011600E-2	2.79279086E+0	3.25000000E+1	4.97432100E+5
2.52862434E+2	4.89380550E-2	-1.06458000E-3	2.00000000E+2	-1.06458000E-2	2.79279086E+0	3.25000000E+1	4.97432100E+5
2.52872434E+2	4.89380550E-2	-1.38096400E-3	2.00000000E+2	-1.38096400E-2	2.79279086E+0	3.25000000E+1	4.97432100E+5
2.52882434E+2	4.95750290E-2	-1.38096400E-3	2.00000000E+2	-1.38096400E-2	2.79279086E+0	3.25000000E+1	4.97432100E+5
2.52892434E+2	4.86195680E-2	-1.69734800E-3	2.00000000E+2	-1.69734800E-2	2.79279086E+0	3.25000000E+1	4.97432100E+5
2.52902434E+2	4.92565420E-2	-1.38096400E-3	2.00000000E+2	-1.38096400E-2	2.79279086E+0	3.25000000E+1	4.97432100E+5
2.53731996E+2	4.98935160E-2	-1.38096400E-3	2.00000000E+2	-1.38096400E-2	2.79279086E+0	3.25000000E+1	4.97432100E+5
2.53741996E+2	4.86195680E-2	-1.38096400E-3	2.00000000E+2	-1.38096400E-2	2.79279086E+0	3.25000000E+1	4.97432100E+5
2.53751996E+2	4.83010810E-2	-2.01373200E-3	2.00000000E+2	-2.01373200E-2	2.79279086E+0	3.25000000E+1	4.97432100E+5
2.53761996E+2	4.95750290E-2	-2.01373200E-3	2.00000000E+2	-2.01373200E-2	2.79279086E+0	3.25000000E+1	4.97432100E+5
2.53771996E+2	4.92565420E-2	-1.06458000E-3	2.00000000E+2	-1.06458000E-2	2.79279086E+0	3.25000000E+1	4.97432100E+5
2.53781996E+2	4.86195680E-2	-2.64650000E-3	2.00000000E+2	-2.64650000E-2	2.79279086E+0	3.25000000E+1	4.97432100E+5
2.53791996E+2	4.92565420E-2	-1.06458000E-3	2.00000000E+2	-1.06458000E-2	2.79279086E+0	3.25000000E+1	4.97432100E+5
2.53801996E+2	4.83010810E-2	-1.69734800E-3	2.00000000E+2	-1.69734800E-2	2.79279086E+0	3.25000000E+1	4.97432100E+5
2.53811996E+2	4.83010810E-2	-2.64650000E-3	2.00000000E+2	-2.64650000E-2	2.79279086E+0	3.25000000E+1	4.97432100E+5
2.53821996E+2	4.86195680E-2	-1.69734800E-3	2.00000000E+2	-1.69734800E-2	2.79279086E+0	3.25000000E+1	4.97432100E+5
2.54617474E+2	4.92565420E-2	-1.38096400E-3	2.00000000E+2	-1.38096400E-2	2.79279086E+0	3.25000000E+1	4.97432100E+5
2.54627474E+2	4.83010810E-2	-2.33011600E-3	2.00000000E+2	-2.33011600E-2	2.79279086E+0	3.25000000E+1	4.97432100E+5
2.54637474E+2	4.86195680E-2	-1.38096400E-3	2.00000000E+2	-1.38096400E-2	2.79279086E+0	3.25000000E+1	4.97432100E+5
2.54647474E+2	4.98935160E-2	-7.48196000E-4	2.00000000E+2	-7.48196000E-3	2.79279086E+0	3.25000000E+1	4.97432100E+5
2.54657474E+2	4.79825940E-2	-2.64650000E-3	2.00000000E+2	-2.64650000E-2	2.79279086E+0	3.25000000E+1	4.97432100E+5
2.54667474E+2	4.92565420E-2	-1.69734800E-3	2.00000000E+2	-1.69734800E-2	2.79279086E+0	3.25000000E+1	4.97432100E+5
2.54677474E+2	4.89380550E-2	-1.38096400E-3	2.00000000E+2	-1.38096400E-2	2.79279086E+0	3.25000000E+1	4.97432100E+5
2.54687474E+2	4.86195680E-2	-1.38096400E-3	2.00000000E+2	-1.38096400E-2	2.79279086E+0	3.25000000E+1	4.97432100E+5
2.54697474E+2	4.89380550E-2	-1.38096400E-3	2.00000000E+2	-1.38096400E-2	2.79279086E+0	3.25000000E+1	4.97432100E+5
2.54707474E+2	4.86195680E-2	-2.33011600E-3	2.00000000E+2	-2.33011600E-2	2.79279086E+0	3.25000000E+1	4.97432100E+5
2.55521810E+2	4.83010810E-2	-2.01373200E-3	2.00000000E+2	-2.01373200E-2	2.79279086E+0	3.25000000E+1	4.97432100E+5
2.55531810E+2	4.92565420E-2	-1.38096400E-3	2.00000000E+2	-1.38096400E-2	2.79279086E+0	3.25000000E+1	4.97432100E+5
2.55541810E+2	4.95750290E-2	-7.48196000E-4	2.00000000E+2	-7.48196000E-3	2.79279086E+0	3.25000000E+1	4.97432100E+5
2.55551810E+2	4.79825940E-2	-2.33011600E-3	2.00000000E+2	-2.33011600E-2	2.79279086E+0	3.25000000E+1	4.97432100E+5
2.55561810E+2	4.92565420E-2	-2.01373200E-3	2.00000000E+2	-2.01373200E-2	2.79279086E+0	3.25000000E+1	4.97432100E+5
2.55571810E+2	4.92565420E-2	-2.01373200E-3	2.00000000E+2	-2.01373200E-2	2.79279086E+0	3.25000000E+1	4.97432100E+5
2.55581810E+2	4.92565420E-2	-2.01373200E-3	2.00000000E+2	-2.01373200E-2	2.79279086E+0	3.25000000E+1	4.97432100E+5
2.55591810E+2	4.89380550E-2	-1.69734800E-3	2.00000000E+2	-1.69734800E-2	2.79279086E+0	3.25000000E+1	4.97432100E+5
2.55601810E+2	4.89380550E-2	-1.38096400E-3	2.00000000E+2	-1.38096400E-2	2.79279086E+0	3.25000000E+1	4.97432100E+5
2.55611810E+2	4.89380550E-2	-1.06458000E-3	2.00000000E+2	-1.06458000E-2	2.79279086E+0	3.25000000E+1	4.97432100E+5
2.56408977E+2	4.83010810E-2	-2.01373200E-3	2.00000000E+2	-2.01373200E-2	2.79279086E+0	3.25000000E+1	4.97432100E+5
2.56418977E+2	4.86195680E-2	-1.38096400E-3	2.00000000E+2	-1.38096400E-2	2.79279086E+0	3.25000000E+1	4.97432100E+5
2.56428977E+2	4.89380550E-2	-1.38096400E-3	2.00000000E+2	-1.38096400E-2	2.79279086E+0	3.25000000E+1	4.97432100E+5
2.56438977E+2	4.92565420E-2	-1.06458000E-3	2.00000000E+2	-1.06458000E-2	2.79279086E+0	3.25000000E+1	4.97432100E+5
2.56448977E+2	4.86195680E-2	-2.33011600E-3	2.00000000E+2	-2.33011600E-2	2.79279086E+0	3.25000000E+1	4.97432100E+5
2.56458977E+2	4.92565420E-2	-1.38096400E-3	2.00000000E+2	-1.38096400E-2	2.79279086E+0	3.25000000E+1	4.97432100E+5
2.56468977E+2	4.83010810E-2	-1.69734800E-3	2.00000000E+2	-1.69734800E-2	2.79279086E+0	3.25000000E+1	4.97432100E+5
2.56478977E+2	4.89380550E-2	-1.69734800E-3	2.00000000E+2	-1.69734800E-2	2.79279086E+0	3.25000000E+1	4.97432100E+5
2.56488977E+2	4.86195680E-2	-1.38096400E-3	2.00000000E+2	-1.38096400E-2	2.79279086E+0	3.25000000E+1	4.97432100E+5
2.56498977E+2	4.89380550E-2	-1.06458000E-3	2.00000000E+2	-1.06458000E-2	2.79279086E+0	3.25000000E+1	4.97432100E+5
2.57313726E+2	4.89380550E-2	-1.38096400E-3	2.00000000E+2	-1.38096400E-2	2.79279086E+0	3.25000000E+1	4.97432100E+5
2.57323726E+2	4.83010810E-2	-1.69734800E-3	2.00000000E+2	-1.69734800E-2	2.79279086E+0	3.25000000E+1	4.97432100E+5
2.57333726E+2	4.86195680E-2	-1.69734800E-3	2.00000000E+2	-1.69734800E-2	2.79279086E+0	3.25000000E+1	4.97432100E+5
2.57343726E+2	4.92565420E-2	-1.06458000E-3	2.00000000E+2	-1.06458000E-2	2.79279086E+0	3.25000000E+1	4.97432100E+5
2.57353726E+2	4.83010810E-2	-1.38096400E-3	2.00000000E+2	-1.38096400E-2	2.79279086E+0	3.25000000E+1	4.97432100E+5
2.57363726E+2	4.83010810E-2	-2.01373200E-3	2.00000000E+2	-2.01373200E-2	2.79279086E+0	3.25000000E+1	4.97432100E+5
2.57373726E+2	4.98935160E-2	-1.06458000E-3	2.00000000E+2	-1.06458000E-2	2.79279086E+0	3.25000000E+1	4.97432100E+5
2.57383726E+2	4.83010810E-2	-2.01373200E-3	2.00000000E+2	-2.01373200E-2	2.79279086E+0	3.25000000E+1	4.97432100E+5
2.57393726E+2	4.83010810E-2	-2.01373200E-3	2.00000000E+2	-2.01373200E-2	2.79279086E+0	3.25000000E+1	4.97432100E+5
2.57403726E+2	4.86195680E-2	-1.38096400E-3	2.00000000E+2	-1.38096400E-2	2.79279086E+0	3.25000000E+1	4.97432100E+5
2.58237328E+2	4.92565420E-2	-1.38096400E-3	2.00000000E+2	-1.38096400E-2	2.79279086E+0	3.25000000E+1	4.97432100E+5
2.58247328E+2	4.79825940E-2	-1.69734800E-3	2.00000000E+2	-1.69734800E-2	2.79279086E+0	3.25000000E+1	4.97432100E+5
2.58257328E+2	4.89380550E-2	-1.69734800E-3	2.00000000E+2	-1.69734800E-2	2.79279086E+0	3.25000000E+1	4.97432100E+5
2.58267328E+2	4.83010810E-2	-2.33011600E-3	2.00000000E+2	-2.33011600E-2	2.79279086E+0	3.25000000E+1	4.97432100E+5
2.58277328E+2	4.95750290E-2	-1.38096400E-3	2.00000000E+2	-1.38096400E-2	2.79279086E+0	3.25000000E+1	4.97432100E+5
2.58287328E+2	4.76641070E-2	-2.33011600E-3	2.00000000E+2	-2.33011600E-2	2.79279086E+0	3.25000000E+1	4.97432100E+5
2.58297328E+2	4.86195680E-2	-1.69734800E-3	2.00000000E+2	-1.69734800E-2	2.79279086E+0	3.25000000E+1	4.97432100E+5
2.58307328E+2	4.89380550E-2	-1.69734800E-3	2.00000000E+2	-1.69734800E-2	2.79279086E+0	3.25000000E+1	4.97432100E+5
2.58317328E+2	4.92565420E-2	-1.69734800E-3	2.00000000E+2	-1.69734800E-2	2.79279086E+0	3.25000000E+1	4.97432100E+5
2.58327328E+2	4.86195680E-2	-2.01373200E-3	2.00000000E+2	-2.01373200E-2	2.79279086E+0	3.25000000E+1	4.97432100E+5
2.59122822E+2	4.92565420E-2	-7.48196000E-4	2.00000000E+2	-7.48196000E-3	2.79279086E+0	3.25000000E+1	4.97432100E+5
2.59132822E+2	4.83010810E-2	-2.01373200E-3	2.00000000E+2	-2.01373200E-2	2.79279086E+0	3.25000000E+1	4.97432100E+5
2.59142822E+2	4.89380550E-2	-2.01373200E-3	2.00000000E+2	-2.01373200E-2	2.79279086E+0	3.25000000E+1	4.97432100E+5
2.59152822E+2	4.86195680E-2	-1.38096400E-3	2.00000000E+2	-1.38096400E-2	2.79279086E+0	3.25000000E+1	4.97432100E+5
2.59162822E+2	4.89380550E-2	-1.38096400E-3	2.00000000E+2	-1.38096400E-2	2.79279086E+0	3.25000000E+1	4.97432100E+5
2.59172822E+2	4.86195680E-2	-1.69734800E-3	2.00000000E+2	-1.69734800E-2	2.79279086E+0	3.25000000E+1	4.97432100E+5
2.59182822E+2	4.89380550E-2	-1.69734800E-3	2.00000000E+2	-1.69734800E-2	2.79279086E+0	3.25000000E+1	4.97432100E+5
2.59192822E+2	4.89380550E-2	-1.69734800E-3	2.00000000E+2	-1.69734800E-2	2.79279086E+0	3.25000000E+1	4.97432100E+5
2.59202822E+2	4.86195680E-2	-2.33011600E-3	2.00000000E+2	-2.33011600E-2	2.79279086E+0	3.25000000E+1	4.97432100E+5
2.59212822E+2	4.92565420E-2	-1.06458000E-3	2.00000000E+2	-1.06458000E-2	2.79279086E+0	3.25000000E+1	4.97432100E+5
2.60025419E+2	4.95750290E-2	-1.38096400E-3	2.00000000E+2	-1.38096400E-2	2.79279086E+0	3.25000000E+1	4.97432100E+5
2.60035419E+2	4.89380550E-2	-1.38096400E-3	2.00000000E+2	-1.38096400E-2	2.79279086E+0	3.25000000E+1	4.97432100E+5
2.60045419E+2	4.95750290E-2	-1.06458000E-3	2.00000000E+2	-1.06458000E-2	2.79279086E+0	3.25000000E+1	4.97432100E+5
2.60055419E+2	4.83010810E-2	-1.69734800E-3	2.00000000E+2	-1.69734800E-2	2.79279086E+0	3.25000000E+1	4.97432100E+5
2.60065419E+2	4.95750290E-2	-1.06458000E-3	2.00000000E+2	-1.06458000E-2	2.79279086E+0	3.25000000E+1	4.97432100E+5
2.60075419E+2	4.92565420E-2	-1.38096400E-3	2.00000000E+2	-1.38096400E-2	2.79279086E+0	3.25000000E+1	4.97432100E+5
2.60085419E+2	4.95750290E-2	-7.48196000E-4	2.00000000E+2	-7.48196000E-3	2.79279086E+0	3.25000000E+1	4.97432100E+5
2.60095419E+2	4.83010810E-2	-1.69734800E-3	2.00000000E+2	-1.69734800E-2	2.79279086E+0	3.25000000E+1	4.97432100E+5
2.60105419E+2	4.83010810E-2	-1.69734800E-3	2.00000000E+2	-1.69734800E-2	2.79279086E+0	3.25000000E+1	4.97432100E+5
2.60115419E+2	4.89380550E-2	-1.38096400E-3	2.00000000E+2	-1.38096400E-2	2.79279086E+0	3.25000000E+1	4.97432100E+5
2.60897862E+2	4.86195680E-2	-1.69734800E-3	2.00000000E+2	-1.69734800E-2	2.79279086E+0	3.25000000E+1	4.97432100E+5
2.60907862E+2	4.89380550E-2	-2.33011600E-3	2.00000000E+2	-2.33011600E-2	2.79279086E+0	3.25000000E+1	4.97432100E+5
2.60917862E+2	4.86195680E-2	-1.38096400E-3	2.00000000E+2	-1.38096400E-2	2.79279086E+0	3.25000000E+1	4.97432100E+5
2.60927862E+2	4.83010810E-2	-1.69734800E-3	2.00000000E+2	-1.69734800E-2	2.79279086E+0	3.25000000E+1	4.97432100E+5
2.60937862E+2	4.89380550E-2	-1.38096400E-3	2.00000000E+2	-1.38096400E-2	2.79279086E+0	3.25000000E+1	4.97432100E+5
2.60947862E+2	4.76641070E-2	-2.01373200E-3	2.00000000E+2	-2.01373200E-2	2.79279086E+0	3.25000000E+1	4.97432100E+5
2.60957862E+2	4.86195680E-2	-2.33011600E-3	2.00000000E+2	-2.33011600E-2	2.79279086E+0	3.25000000E+1	4.97432100E+5
2.60967862E+2	4.89380550E-2	-1.69734800E-3	2.00000000E+2	-1.69734800E-2	2.79279086E+0	3.25000000E+1	4.97432100E+5
2.60977862E+2	4.92565420E-2	-1.38096400E-3	2.00000000E+2	-1.38096400E-2	2.79279086E+0	3.25000000E+1	4.97432100E+5
2.60987862E+2	4.86195680E-2	-2.01373200E-3	2.00000000E+2	-2.01373200E-2	2.79279086E+0	3.25000000E+1	4.97432100E+5
2.61769419E+2	4.86195680E-2	-1.69734800E-3	2.00000000E+2	-1.69734800E-2	2.79279086E+0	3.25000000E+1	4.97432100E+5
2.61779419E+2	4.92565420E-2	-1.38096400E-3	2.00000000E+2	-1.38096400E-2	2.79279086E+0	3.25000000E+1	4.97432100E+5
2.61789419E+2	4.86195680E-2	-1.38096400E-3	2.00000000E+2	-1.38096400E-2	2.79279086E+0	3.25000000E+1	4.97432100E+5
2.61799419E+2	4.79825940E-2	-1.69734800E-3	2.00000000E+2	-1.69734800E-2	2.79279086E+0	3.25000000E+1	4.97432100E+5
2.61809419E+2	4.89380550E-2	-1.38096400E-3	2.00000000E+2	-1.38096400E-2	2.79279086E+0	3.25000000E+1	4.97432100E+5
2.61819419E+2	4.86195680E-2	-1.06458000E-3	2.00000000E+2	-1.06458000E-2	2.79279086E+0	3.25000000E+1	4.97432100E+5
2.61829419E+2	4.92565420E-2	-1.38096400E-3	2.00000000E+2	-1.38096400E-2	2.79279086E+0	3.25000000E+1	4.97432100E+5
2.61839419E+2	4.92565420E-2	-1.38096400E-3	2.00000000E+2	-1.38096400E-2	2.79279086E+0	3.25000000E+1	4.97432100E+5
2.61849419E+2	4.86195680E-2	-2.01373200E-3	2.00000000E+2	-2.01373200E-2	2.79279086E+0	3.25000000E+1	4.97432100E+5
2.61859419E+2	4.95750290E-2	-7.48196000E-4	2.00000000E+2	-7.48196000E-3	2.79279086E+0	3.25000000E+1	4.97432100E+5
2.62644818E+2	4.86195680E-2	-2.33011600E-3	2.00000000E+2	-2.33011600E-2	2.79279086E+0	3.25000000E+1	4.97432100E+5
2.62654818E+2	4.86195680E-2	-1.38096400E-3	2.00000000E+2	-1.38096400E-2	2.79279086E+0	3.25000000E+1	4.97432100E+5
2.62664818E+2	4.83010810E-2	-1.69734800E-3	2.00000000E+2	-1.69734800E-2	2.79279086E+0	3.25000000E+1	4.97432100E+5
2.62674818E+2	4.89380550E-2	-2.01373200E-3	2.00000000E+2	-2.01373200E-2	2.79279086E+0	3.25000000E+1	4.97432100E+5
2.62684818E+2	4.89380550E-2	-1.38096400E-3	2.00000000E+2	-1.38096400E-2	2.79279086E+0	3.25000000E+1	4.97432100E+5
2.62694818E+2	4.83010810E-2	-1.38096400E-3	2.00000000E+2	-1.38096400E-2	2.79279086E+0	3.25000000E+1	4.97432100E+5
2.62704818E+2	4.92565420E-2	-1.38096400E-3	2.00000000E+2	-1.38096400E-2	2.79279086E+0	3.25000000E+1	4.97432100E+5
2.62714818E+2	4.86195680E-2	-1.69734800E-3	2.00000000E+2	-1.69734800E-2	2.79279086E+0	3.25000000E+1	4.97432100E+5
2.62724818E+2	4.76641070E-2	-2.01373200E-3	2.00000000E+2	-2.01373200E-2	2.79279086E+0	3.25000000E+1	4.97432100E+5
2.62734818E+2	4.92565420E-2	-1.38096400E-3	2.00000000E+2	-1.38096400E-2	2.79279086E+0	3.25000000E+1	4.97432100E+5
2.63504501E+2	4.92565420E-2	-1.38096400E-3	2.00000000E+2	-1.38096400E-2	2.79279086E+0	3.25000000E+1	4.97432100E+5
2.63514501E+2	4.89380550E-2	-1.38096400E-3	2.00000000E+2	-1.38096400E-2	2.79279086E+0	3.25000000E+1	4.97432100E+5
2.63524501E+2	4.86195680E-2	-1.38096400E-3	2.00000000E+2	-1.38096400E-2	2.79279086E+0	3.25000000E+1	4.97432100E+5
2.63534501E+2	4.89380550E-2	-1.38096400E-3	2.00000000E+2	-1.38096400E-2	2.79279086E+0	3.25000000E+1	4.97432100E+5
2.63544501E+2	4.92565420E-2	-1.38096400E-3	2.00000000E+2	-1.38096400E-2	2.79279086E+0	3.25000000E+1	4.97432100E+5
2.63554501E+2	4.86195680E-2	-1.38096400E-3	2.00000000E+2	-1.38096400E-2	2.79279086E+0	3.25000000E+1	4.97432100E+5
2.63564501E+2	4.95750290E-2	-4.31812000E-4	2.00000000E+2	-4.31812000E-3	2.79279086E+0	3.25000000E+1	4.97432100E+5
2.63574501E+2	4.92565420E-2	-1.38096400E-3	2.00000000E+2	-1.38096400E-2	2.79279086E+0	3.25000000E+1	4.97432100E+5
2.63584501E+2	4.95750290E-2	-1.38096400E-3	2.00000000E+2	-1.38096400E-2	2.79279086E+0	3.25000000E+1	4.97432100E+5
2.63594501E+2	4.89380550E-2	-1.38096400E-3	2.00000000E+2	-1.38096400E-2	2.79279086E+0	3.25000000E+1	4.97432100E+5
2.64349028E+2	4.83010810E-2	-2.33011600E-3	2.00000000E+2	-2.33011600E-2	2.79279086E+0	3.25000000E+1	4.97432100E+5
2.64359028E+2	4.86195680E-2	-2.33011600E-3	2.00000000E+2	-2.33011600E-2	2.79279086E+0	3.25000000E+1	4.97432100E+5
2.64369028E+2	5.02120030E-2	-7.48196000E-4	2.00000000E+2	-7.48196000E-3	2.79279086E+0	3.25000000E+1	4.97432100E+5
2.64379028E+2	4.79825940E-2	-2.33011600E-3	2.00000000E+2	-2.33011600E-2	2.79279086E+0	3.25000000E+1	4.97432100E+5
2.64389028E+2	4.86195680E-2	-2.01373200E-3	2.00000000E+2	-2.01373200E-2	2.79279086E+0	3.25000000E+1	4.97432100E+5
2.64399028E+2	4.86195680E-2	-1.38096400E-3	2.00000000E+2	-1.38096400E-2	2.79279086E+0	3.25000000E+1	4.97432100E+5
2.64409028E+2	4.92565420E-2	-1.06458000E-3	2.00000000E+2	-1.06458000E-2	2.79279086E+0	3.25000000E+1	4.97432100E+5
2.64419028E+2	4.92565420E-2	-1.69734800E-3	2.00000000E+2	-1.69734800E-2	2.79279086E+0	3.25000000E+1	4.97432100E+5
2.64429028E+2	4.89380550E-2	-1.06458000E-3	2.00000000E+2	-1.06458000E-2	2.79279086E+0	3.25000000E+1	4.97432100E+5
2.64439028E+2	4.86195680E-2	-2.33011600E-3	2.00000000E+2	-2.33011600E-2	2.79279086E+0	3.25000000E+1	4.97432100E+5
2.65253987E+2	4.89380550E-2	-1.38096400E-3	2.00000000E+2	-1.38096400E-2	2.79279086E+0	3.25000000E+1	4.97432100E+5
2.65263987E+2	4.73456200E-2	-2.01373200E-3	2.00000000E+2	-2.01373200E-2	2.79279086E+0	3.25000000E+1	4.97432100E+5
2.65273987E+2	4.92565420E-2	-1.69734800E-3	2.00000000E+2	-1.69734800E-2	2.79279086E+0	3.25000000E+1	4.97432100E+5
2.65283987E+2	4.89380550E-2	-1.69734800E-3	2.00000000E+2	-1.69734800E-2	2.79279086E+0	3.25000000E+1	4.97432100E+5
2.65293987E+2	4.86195680E-2	-2.01373200E-3	2.00000000E+2	-2.01373200E-2	2.79279086E+0	3.25000000E+1	4.97432100E+5
2.65303987E+2	4.86195680E-2	-1.38096400E-3	2.00000000E+2	-1.38096400E-2	2.79279086E+0	3.25000000E+1	4.97432100E+5
2.65313987E+2	4.89380550E-2	-1.38096400E-3	2.00000000E+2	-1.38096400E-2	2.79279086E+0	3.25000000E+1	4.97432100E+5
2.65323987E+2	4.95750290E-2	-1.69734800E-3	2.00000000E+2	-1.69734800E-2	2.79279086E+0	3.25000000E+1	4.97432100E+5
2.65333987E+2	4.86195680E-2	-2.33011600E-3	2.00000000E+2	-2.33011600E-2	2.79279086E+0	3.25000000E+1	4.97432100E+5
2.65343987E+2	4.92565420E-2	-1.38096400E-3	2.00000000E+2	-1.38096400E-2	2.79279086E+0	3.25000000E+1	4.97432100E+5
2.66158282E+2	4.92565420E-2	-1.06458000E-3	2.00000000E+2	-1.06458000E-2	2.79279086E+0	3.25000000E+1	4.97432100E+5
2.66168282E+2	4.92565420E-2	-1.06458000E-3	2.00000000E+2	-1.06458000E-2	2.79279086E+0	3.25000000E+1	4.97432100E+5
2.66178282E+2	4.92565420E-2	-1.06458000E-3	2.00000000E+2	-1.06458000E-2	2.79279086E+0	3.25000000E+1	4.97432100E+5
2.66188282E+2	4.89380550E-2	-1.69734800E-3	2.00000000E+2	-1.69734800E-2	2.79279086E+0	3.25000000E+1	4.97432100E+5
2.66198282E+2	4.89380550E-2	-1.69734800E-3	2.00000000E+2	-1.69734800E-2	2.79279086E+0	3.25000000E+1	4.97432100E+5
2.66208282E+2	4.92565420E-2	-2.01373200E-3	2.00000000E+2	-2.01373200E-2	2.79279086E+0	3.25000000E+1	4.97432100E+5
2.66218282E+2	4.95750290E-2	-1.38096400E-3	2.00000000E+2	-1.38096400E-2	2.79279086E+0	3.25000000E+1	4.97432100E+5
2.66228282E+2	4.86195680E-2	-1.69734800E-3	2.00000000E+2	-1.69734800E-2	2.79279086E+0	3.25000000E+1	4.97432100E+5
2.66238282E+2	4.76641070E-2	-2.33011600E-3	2.00000000E+2	-2.33011600E-2	2.79279086E+0	3.25000000E+1	4.97432100E+5
2.66248282E+2	4.98935160E-2	-1.06458000E-3	2.00000000E+2	-1.06458000E-2	2.79279086E+0	3.25000000E+1	4.97432100E+5
2.67046052E+2	4.92565420E-2	-1.69734800E-3	2.00000000E+2	-1.69734800E-2	2.79279086E+0	3.25000000E+1	4.97432100E+5
2.67056052E+2	4.89380550E-2	-1.69734800E-3	2.00000000E+2	-1.69734800E-2	2.79279086E+0	3.25000000E+1	4.97432100E+5
2.67066052E+2	4.89380550E-2	-2.01373200E-3	2.00000000E+2	-2.01373200E-2	2.79279086E+0	3.25000000E+1	4.97432100E+5
2.67076052E+2	4.92565420E-2	-2.01373200E-3	2.00000000E+2	-2.01373200E-2	2.79279086E+0	3.25000000E+1	4.97432100E+5
2.67086052E+2	4.86195680E-2	-1.38096400E-3	2.00000000E+2	-1.38096400E-2	2.79279086E+0	3.25000000E+1	4.97432100E+5
2.67096052E+2	4.86195680E-2	-1.69734800E-3	2.00000000E+2	-1.69734800E-2	2.79279086E+0	3.25000000E+1	4.97432100E+5
2.67106052E+2	4.92565420E-2	-4.31812000E-4	2.00000000E+2	-4.31812000E-3	2.79279086E+0	3.25000000E+1	4.97432100E+5
2.67116052E+2	4.89380550E-2	-1.06458000E-3	2.00000000E+2	-1.06458000E-2	2.79279086E+0	3.25000000E+1	4.97432100E+5
2.67126052E+2	4.95750290E-2	-1.38096400E-3	2.00000000E+2	-1.38096400E-2	2.79279086E+0	3.25000000E+1	4.97432100E+5
2.67136052E+2	4.83010810E-2	-2.64650000E-3	2.00000000E+2	-2.64650000E-2	2.79279086E+0	3.25000000E+1	4.97432100E+5
2.67948748E+2	4.86195680E-2	-1.69734800E-3	2.00000000E+2	-1.69734800E-2	2.79279086E+0	3.25000000E+1	4.97432100E+5
2.67958748E+2	4.92565420E-2	-1.38096400E-3	2.00000000E+2	-1.38096400E-2	2.79279086E+0	3.25000000E+1	4.97432100E+5
2.67968748E+2	4.89380550E-2	-1.69734800E-3	2.00000000E+2	-1.69734800E-2	2.79279086E+0	3.25000000E+1	4.97432100E+5
2.67978748E+2	4.89380550E-2	-1.06458000E-3	2.00000000E+2	-1.06458000E-2	2.79279086E+0	3.25000000E+1	4.97432100E+5
2.67988748E+2	4.89380550E-2	-1.06458000E-3	2.00000000E+2	-1.06458000E-2	2.79279086E+0	3.25000000E+1	4.97432100E+5
2.67998748E+2	4.89380550E-2	-1.06458000E-3	2.00000000E+2	-1.06458000E-2	2.79279086E+0	3.25000000E+1	4.97432100E+5
2.68008748E+2	4.89380550E-2	-1.69734800E-3	2.00000000E+2	-1.69734800E-2	2.79279086E+0	3.25000000E+1	4.97432100E+5
2.68018748E+2	4.89380550E-2	-1.38096400E-3	2.00000000E+2	-1.38096400E-2	2.79279086E+0	3.25000000E+1	4.97432100E+5
2.68028748E+2	4.95750290E-2	-1.06458000E-3	2.00000000E+2	-1.06458000E-2	2.79279086E+0	3.25000000E+1	4.97432100E+5
2.68038748E+2	4.89380550E-2	-1.38096400E-3	2.00000000E+2	-1.38096400E-2	2.79279086E+0	3.25000000E+1	4.97432100E+5
2.68872536E+2	4.92565420E-2	-1.06458000E-3	2.00000000E+2	-1.06458000E-2	2.79279086E+0	3.25000000E+1	4.97432100E+5
2.68882536E+2	4.83010810E-2	-2.33011600E-3	2.00000000E+2	-2.33011600E-2	2.79279086E+0	3.25000000E+1	4.97432100E+5
2.68892536E+2	4.76641070E-2	-2.01373200E-3	2.00000000E+2	-2.01373200E-2	2.79279086E+0	3.25000000E+1	4.97432100E+5
2.68902536E+2	4.89380550E-2	-1.06458000E-3	2.00000000E+2	-1.06458000E-2	2.79279086E+0	3.25000000E+1	4.97432100E+5
2.68912536E+2	4.86195680E-2	-1.38096400E-3	2.00000000E+2	-1.38096400E-2	2.79279086E+0	3.25000000E+1	4.97432100E+5
2.68922536E+2	4.79825940E-2	-1.69734800E-3	2.00000000E+2	-1.69734800E-2	2.79279086E+0	3.25000000E+1	4.97432100E+5
2.68932536E+2	4.83010810E-2	-2.01373200E-3	2.00000000E+2	-2.01373200E-2	2.79279086E+0	3.25000000E+1	4.97432100E+5
2.68942536E+2	4.92565420E-2	-1.06458000E-3	2.00000000E+2	-1.06458000E-2	2.79279086E+0	3.25000000E+1	4.97432100E+5
2.68952536E+2	4.73456200E-2	-2.96288400E-3	2.00000000E+2	-2.96288400E-2	2.79279086E+0	3.25000000E+1	4.97432100E+5
2.68962536E+2	4.92565420E-2	-7.48196000E-4	2.00000000E+2	-7.48196000E-3	2.79279086E+0	3.25000000E+1	4.97432100E+5
2.69727495E+2	4.92565420E-2	-1.06458000E-3	2.00000000E+2	-1.06458000E-2	2.79279086E+0	3.25000000E+1	4.97432100E+5
2.69737495E+2	4.83010810E-2	-2.01373200E-3	2.00000000E+2	-2.01373200E-2	2.79279086E+0	3.25000000E+1	4.97432100E+5
2.69747495E+2	4.92565420E-2	-1.38096400E-3	2.00000000E+2	-1.38096400E-2	2.79279086E+0	3.25000000E+1	4.97432100E+5
2.69757495E+2	4.86195680E-2	-1.06458000E-3	2.00000000E+2	-1.06458000E-2	2.79279086E+0	3.25000000E+1	4.97432100E+5
2.69767495E+2	4.92565420E-2	-1.38096400E-3	2.00000000E+2	-1.38096400E-2	2.79279086E+0	3.25000000E+1	4.97432100E+5
2.69777495E+2	4.89380550E-2	-2.01373200E-3	2.00000000E+2	-2.01373200E-2	2.79279086E+0	3.25000000E+1	4.97432100E+5
2.69787495E+2	4.73456200E-2	-2.96288400E-3	2.00000000E+2	-2.96288400E-2	2.79279086E+0	3.25000000E+1	4.97432100E+5
2.69797495E+2	4.83010810E-2	-2.01373200E-3	2.00000000E+2	-2.01373200E-2	2.79279086E+0	3.25000000E+1	4.97432100E+5
2.69807495E+2	4.92565420E-2	-1.06458000E-3	2.00000000E+2	-1.06458000E-2	2.79279086E+0	3.25000000E+1	4.97432100E+5
2.69817495E+2	4.89380550E-2	-2.01373200E-3	2.00000000E+2	-2.01373200E-2	2.79279086E+0	3.25000000E+1	4.97432100E+5
2.70614180E+2	4.92565420E-2	-2.01373200E-3	2.00000000E+2	-2.01373200E-2	2.79279086E+0	3.25000000E+1	4.97432100E+5
2.70624180E+2	4.86195680E-2	-1.38096400E-3	2.00000000E+2	-1.38096400E-2	2.79279086E+0	3.25000000E+1	4.97432100E+5
2.70634180E+2	4.79825940E-2	-2.33011600E-3	2.00000000E+2	-2.33011600E-2	2.79279086E+0	3.25000000E+1	4.97432100E+5
2.70644180E+2	4.86195680E-2	-1.06458000E-3	2.00000000E+2	-1.06458000E-2	2.79279086E+0	3.25000000E+1	4.97432100E+5
2.70654180E+2	4.92565420E-2	-1.69734800E-3	2.00000000E+2	-1.69734800E-2	2.79279086E+0	3.25000000E+1	4.97432100E+5
2.70664180E+2	4.89380550E-2	-1.38096400E-3	2.00000000E+2	-1.38096400E-2	2.79279086E+0	3.25000000E+1	4.97432100E+5
2.70674180E+2	4.89380550E-2	-1.69734800E-3	2.00000000E+2	-1.69734800E-2	2.79279086E+0	3.25000000E+1	4.97432100E+5
2.70684180E+2	4.86195680E-2	-1.38096400E-3	2.00000000E+2	-1.38096400E-2	2.79279086E+0	3.25000000E+1	4.97432100E+5
2.70694180E+2	4.83010810E-2	-2.33011600E-3	2.00000000E+2	-2.33011600E-2	2.79279086E+0	3.25000000E+1	4.97432100E+5
2.70704180E+2	4.89380550E-2	-1.06458000E-3	2.00000000E+2	-1.06458000E-2	2.79279086E+0	3.25000000E+1	4.97432100E+5
2.71473601E+2	4.89380550E-2	-1.69734800E-3	2.00000000E+2	-1.69734800E-2	2.79279086E+0	3.25000000E+1	4.97432100E+5
2.71483601E+2	4.89380550E-2	-1.69734800E-3	2.00000000E+2	-1.69734800E-2	2.79279086E+0	3.25000000E+1	4.97432100E+5
2.71493601E+2	4.89380550E-2	-1.69734800E-3	2.00000000E+2	-1.69734800E-2	2.79279086E+0	3.25000000E+1	4.97432100E+5
2.71503601E+2	4.95750290E-2	-2.33011600E-3	2.00000000E+2	-2.33011600E-2	2.79279086E+0	3.25000000E+1	4.97432100E+5
2.71513601E+2	4.92565420E-2	-1.69734800E-3	2.00000000E+2	-1.69734800E-2	2.79279086E+0	3.25000000E+1	4.97432100E+5
2.71523601E+2	4.86195680E-2	-1.69734800E-3	2.00000000E+2	-1.69734800E-2	2.79279086E+0	3.25000000E+1	4.97432100E+5
2.71533601E+2	4.89380550E-2	-1.69734800E-3	2.00000000E+2	-1.69734800E-2	2.79279086E+0	3.25000000E+1	4.97432100E+5
2.71543601E+2	4.92565420E-2	-1.06458000E-3	2.00000000E+2	-1.06458000E-2	2.79279086E+0	3.25000000E+1	4.97432100E+5
2.71553601E+2	4.89380550E-2	-1.06458000E-3	2.00000000E+2	-1.06458000E-2	2.79279086E+0	3.25000000E+1	4.97432100E+5
2.71563601E+2	4.89380550E-2	-1.69734800E-3	2.00000000E+2	-1.69734800E-2	2.79279086E+0	3.25000000E+1	4.97432100E+5
2.72381871E+2	4.89380550E-2	-1.38096400E-3	2.00000000E+2	-1.38096400E-2	2.79279086E+0	3.25000000E+1	4.97432100E+5
2.72391871E+2	4.92565420E-2	-1.06458000E-3	2.00000000E+2	-1.06458000E-2	2.79279086E+0	3.25000000E+1	4.97432100E+5
2.72401871E+2	4.95750290E-2	-1.06458000E-3	2.00000000E+2	-1.06458000E-2	2.79279086E+0	3.25000000E+1	4.97432100E+5
2.72411871E+2	4.89380550E-2	-1.69734800E-3	2.00000000E+2	-1.69734800E-2	2.79279086E+0	3.25000000E+1	4.97432100E+5
2.72421871E+2	4.83010810E-2	-2.33011600E-3	2.00000000E+2	-2.33011600E-2	2.79279086E+0	3.25000000E+1	4.97432100E+5
2.72431871E+2	4.92565420E-2	-1.69734800E-3	2.00000000E+2	-1.69734800E-2	2.79279086E+0	3.25000000E+1	4.97432100E+5
2.72441871E+2	4.83010810E-2	-2.33011600E-3	2.00000000E+2	-2.33011600E-2	2.79279086E+0	3.25000000E+1	4.97432100E+5
2.72451871E+2	4.89380550E-2	-1.69734800E-3	2.00000000E+2	-1.69734800E-2	2.79279086E+0	3.25000000E+1	4.97432100E+5
2.72461871E+2	4.89380550E-2	-1.38096400E-3	2.00000000E+2	-1.38096400E-2	2.79279086E+0	3.25000000E+1	4.97432100E+5
2.72471871E+2	4.95750290E-2	-1.38096400E-3	2.00000000E+2	-1.38096400E-2	2.79279086E+0	3.25000000E+1	4.97432100E+5
2.73241946E+2	4.89380550E-2	-2.01373200E-3	2.00000000E+2	-2.01373200E-2	2.79279086E+0	3.25000000E+1	4.97432000E+5
2.73251946E+2	4.83010810E-2	-1.69734800E-3	2.00000000E+2	-1.69734800E-2	2.79279086E+0	3.25000000E+1	4.97432000E+5
2.73261946E+2	4.83010810E-2	-1.38096400E-3	2.00000000E+2	-1.38096400E-2	2.79279086E+0	3.25000000E+1	4.97432000E+5
2.73271946E+2	4.92565420E-2	-1.69734800E-3	2.00000000E+2	-1.69734800E-2	2.79279086E+0	3.25000000E+1	4.97432000E+5
2.73281946E+2	4.92565420E-2	-1.06458000E-3	2.00000000E+2	-1.06458000E-2	2.79279086E+0	3.25000000E+1	4.97432000E+5
2.73291946E+2	4.89380550E-2	-1.06458000E-3	2.00000000E+2	-1.06458000E-2	2.79279086E+0	3.25000000E+1	4.97432000E+5
2.73301946E+2	4.83010810E-2	-1.69734800E-3	2.00000000E+2	-1.69734800E-2	2.79279086E+0	3.25000000E+1	4.97432000E+5
2.73311946E+2	4.83010810E-2	-2.33011600E-3	2.00000000E+2	-2.33011600E-2	2.79279086E+0	3.25000000E+1	4.97432000E+5
2.73321946E+2	4.89380550E-2	-2.33011600E-3	2.00000000E+2	-2.33011600E-2	2.79279086E+0	3.25000000E+1	4.97432000E+5
2.73331946E+2	4.92565420E-2	-1.38096400E-3	2.00000000E+2	-1.38096400E-2	2.79279086E+0	3.25000000E+1	4.97432000E+5
2.74178172E+2	4.83010810E-2	-2.01373200E-3	2.00000000E+2	-2.01373200E-2	2.79279086E+0	3.25000000E+1	4.97431900E+5
2.74188172E+2	4.86195680E-2	-2.01373200E-3	2.00000000E+2	-2.01373200E-2	2.79279086E+0	3.25000000E+1	4.97431900E+5
2.74198172E+2	4.95750290E-2	-7.48196000E-4	2.00000000E+2	-7.48196000E-3	2.79279086E+0	3.25000000E+1	4.97431900E+5
2.74208172E+2	4.92565420E-2	-2.01373200E-3	2.00000000E+2	-2.01373200E-2	2.79279086E+0	3.25000000E+1	4.97431900E+5
2.74218172E+2	4.86195680E-2	-2.33011600E-3	2.00000000E+2	-2.33011600E-2	2.79279086E+0	3.25000000E+1	4.97431900E+5
2.74228172E+2	4.79825940E-2	-2.01373200E-3	2.00000000E+2	-2.01373200E-2	2.79279086E+0	3.25000000E+1	4.97431900E+5
2.74238172E+2	4.92565420E-2	-1.38096400E-3	2.00000000E+2	-1.38096400E-2	2.79279086E+0	3.25000000E+1	4.97431900E+5
2.74248172E+2	4.83010810E-2	-2.33011600E-3	2.00000000E+2	-2.33011600E-2	2.79279086E+0	3.25000000E+1	4.97431900E+5
2.74258172E+2	4.86195680E-2	-2.01373200E-3	2.00000000E+2	-2.01373200E-2	2.79279086E+0	3.25000000E+1	4.97431900E+5
2.74268172E+2	4.86195680E-2	-2.01373200E-3	2.00000000E+2	-2.01373200E-2	2.79279086E+0	3.25000000E+1	4.97431900E+5
2.75064499E+2	4.92565420E-2	-1.38096400E-3	2.00000000E+2	-1.38096400E-2	2.79279086E+0	3.25000000E+1	4.97431900E+5
2.75074499E+2	4.86195680E-2	-1.38096400E-3	2.00000000E+2	-1.38096400E-2	2.79279086E+0	3.25000000E+1	4.97431900E+5
2.75084499E+2	4.79825940E-2	-2.01373200E-3	2.00000000E+2	-2.01373200E-2	2.79279086E+0	3.25000000E+1	4.97431900E+5
2.75094499E+2	4.83010810E-2	-1.69734800E-3	2.00000000E+2	-1.69734800E-2	2.79279086E+0	3.25000000E+1	4.97431900E+5
2.75104499E+2	4.86195680E-2	-1.38096400E-3	2.00000000E+2	-1.38096400E-2	2.79279086E+0	3.25000000E+1	4.97431900E+5
2.75114499E+2	4.89380550E-2	-1.38096400E-3	2.00000000E+2	-1.38096400E-2	2.79279086E+0	3.25000000E+1	4.97431900E+5
2.75124499E+2	4.83010810E-2	-1.38096400E-3	2.00000000E+2	-1.38096400E-2	2.79279086E+0	3.25000000E+1	4.97431900E+5
2.75134499E+2	4.89380550E-2	-1.69734800E-3	2.00000000E+2	-1.69734800E-2	2.79279086E+0	3.25000000E+1	4.97431900E+5
2.75144499E+2	4.89380550E-2	-1.69734800E-3	2.00000000E+2	-1.69734800E-2	2.79279086E+0	3.25000000E+1	4.97431900E+5
2.75154499E+2	4.83010810E-2	-1.69734800E-3	2.00000000E+2	-1.69734800E-2	2.79279086E+0	3.25000000E+1	4.97431900E+5
2.75953439E+2	4.89380550E-2	-1.06458000E-3	2.00000000E+2	-1.06458000E-2	2.79279086E+0	3.25000000E+1	4.97431800E+5
2.75963439E+2	4.86195680E-2	-2.33011600E-3	2.00000000E+2	-2.33011600E-2	2.79279086E+0	3.25000000E+1	4.97431800E+5
2.75973439E+2	5.02120030E-2	-1.38096400E-3	2.00000000E+2	-1.38096400E-2	2.79279086E+0	3.25000000E+1	4.97431800E+5
2.75983439E+2	4.92565420E-2	-7.48196000E-4	2.00000000E+2	-7.48196000E-3	2.79279086E+0	3.25000000E+1	4.97431800E+5
2.75993439E+2	4.89380550E-2	-2.33011600E-3	2.00000000E+2	-2.33011600E-2	2.79279086E+0	3.25000000E+1	4.97431800E+5
2.76003439E+2	4.92565420E-2	-1.38096400E-3	2.00000000E+2	-1.38096400E-2	2.79279086E+0	3.25000000E+1	4.97431800E+5
2.76013439E+2	4.92565420E-2	-1.06458000E-3	2.00000000E+2	-1.06458000E-2	2.79279086E+0	3.25000000E+1	4.97431800E+5
2.76023439E+2	4.86195680E-2	-1.38096400E-3	2.00000000E+2	-1.38096400E-2	2.79279086E+0	3.25000000E+1	4.97431800E+5
2.76033439E+2	4.89380550E-2	-1.38096400E-3	2.00000000E+2	-1.38096400E-2	2.79279086E+0	3.25000000E+1	4.97431800E+5
2.76043439E+2	4.95750290E-2	-1.06458000E-3	2.00000000E+2	-1.06458000E-2	2.79279086E+0	3.25000000E+1	4.97431800E+5
2.76860543E+2	4.95750290E-2	-1.38096400E-3	2.00000000E+2	-1.38096400E-2	2.79279086E+0	3.25000000E+1	4.97431800E+5
2.76870543E+2	4.86195680E-2	-1.69734800E-3	2.00000000E+2	-1.69734800E-2	2.79279086E+0	3.25000000E+1	4.97431800E+5
2.76880543E+2	4.89380550E-2	-1.69734800E-3	2.00000000E+2	-1.69734800E-2	2.79279086E+0	3.25000000E+1	4.97431800E+5
2.76890543E+2	4.86195680E-2	-2.33011600E-3	2.00000000E+2	-2.33011600E-2	2.79279086E+0	3.25000000E+1	4.97431800E+5
2.76900543E+2	4.89380550E-2	-1.38096400E-3	2.00000000E+2	-1.38096400E-2	2.79279086E+0	3.25000000E+1	4.97431800E+5
2.76910543E+2	4.86195680E-2	-2.01373200E-3	2.00000000E+2	-2.01373200E-2	2.79279086E+0	3.25000000E+1	4.97431800E+5
2.76920543E+2	4.92565420E-2	-1.38096400E-3	2.00000000E+2	-1.38096400E-2	2.79279086E+0	3.25000000E+1	4.97431800E+5
2.76930543E+2	4.89380550E-2	-2.01373200E-3	2.00000000E+2	-2.01373200E-2	2.79279086E+0	3.25000000E+1	4.97431800E+5
2.76940543E+2	4.86195680E-2	-1.69734800E-3	2.00000000E+2	-1.69734800E-2	2.79279086E+0	3.25000000E+1	4.97431800E+5
2.76950543E+2	4.86195680E-2	-1.38096400E-3	2.00000000E+2	-1.38096400E-2	2.79279086E+0	3.25000000E+1	4.97431800E+5
2.77748944E+2	4.92565420E-2	-2.33011600E-3	2.00000000E+2	-2.33011600E-2	2.79279086E+0	3.25000000E+1	4.97431800E+5
2.77758944E+2	4.86195680E-2	-1.69734800E-3	2.00000000E+2	-1.69734800E-2	2.79279086E+0	3.25000000E+1	4.97431800E+5
2.77768944E+2	4.76641070E-2	-3.27926800E-3	2.00000000E+2	-3.27926800E-2	2.79279086E+0	3.25000000E+1	4.97431800E+5
2.77778944E+2	4.89380550E-2	-1.69734800E-3	2.00000000E+2	-1.69734800E-2	2.79279086E+0	3.25000000E+1	4.97431800E+5
2.77788944E+2	4.89380550E-2	-1.38096400E-3	2.00000000E+2	-1.38096400E-2	2.79279086E+0	3.25000000E+1	4.97431800E+5
2.77798944E+2	4.76641070E-2	-2.96288400E-3	2.00000000E+2	-2.96288400E-2	2.79279086E+0	3.25000000E+1	4.97431800E+5
2.77808944E+2	4.92565420E-2	-2.01373200E-3	2.00000000E+2	-2.01373200E-2	2.79279086E+0	3.25000000E+1	4.97431800E+5
2.77818944E+2	4.89380550E-2	-1.69734800E-3	2.00000000E+2	-1.69734800E-2	2.79279086E+0	3.25000000E+1	4.97431800E+5
2.77828944E+2	4.89380550E-2	-1.69734800E-3	2.00000000E+2	-1.69734800E-2	2.79279086E+0	3.25000000E+1	4.97431800E+5
2.77838944E+2	4.89380550E-2	-1.69734800E-3	2.00000000E+2	-1.69734800E-2	2.79279086E+0	3.25000000E+1	4.97431800E+5
2.78607560E+2	4.86195680E-2	-1.38096400E-3	2.00000000E+2	-1.38096400E-2	2.79279086E+0	3.25000000E+1	4.97431800E+5
2.78617560E+2	4.86195680E-2	-1.38096400E-3	2.00000000E+2	-1.38096400E-2	2.79279086E+0	3.25000000E+1	4.97431800E+5
2.78627560E+2	4.86195680E-2	-1.69734800E-3	2.00000000E+2	-1.69734800E-2	2.79279086E+0	3.25000000E+1	4.97431800E+5
2.78637560E+2	4.83010810E-2	-2.33011600E-3	2.00000000E+2	-2.33011600E-2	2.79279086E+0	3.25000000E+1	4.97431800E+5
2.78647560E+2	4.89380550E-2	-1.38096400E-3	2.00000000E+2	-1.38096400E-2	2.79279086E+0	3.25000000E+1	4.97431800E+5
2.78657560E+2	4.86195680E-2	-2.01373200E-3	2.00000000E+2	-2.01373200E-2	2.79279086E+0	3.25000000E+1	4.97431800E+5
2.78667560E+2	4.98935160E-2	-1.38096400E-3	2.00000000E+2	-1.38096400E-2	2.79279086E+0	3.25000000E+1	4.97431800E+5
2.78677560E+2	5.05304900E-2	-4.31812000E-4	2.00000000E+2	-4.31812000E-3	2.79279086E+0	3.25000000E+1	4.97431800E+5
2.78687560E+2	4.79825940E-2	-2.33011600E-3	2.00000000E+2	-2.33011600E-2	2.79279086E+0	3.25000000E+1	4.97431800E+5
2.78697560E+2	4.86195680E-2	-1.69734800E-3	2.00000000E+2	-1.69734800E-2	2.79279086E+0	3.25000000E+1	4.97431800E+5
2.79539492E+2	4.86195680E-2	-2.33011600E-3	2.00000000E+2	-2.33011600E-2	2.79279086E+0	3.25000000E+1	4.97431800E+5
2.79549492E+2	4.98935160E-2	-4.31812000E-4	2.00000000E+2	-4.31812000E-3	2.79279086E+0	3.25000000E+1	4.97431800E+5
2.79559492E+2	4.86195680E-2	-1.69734800E-3	2.00000000E+2	-1.69734800E-2	2.79279086E+0	3.25000000E+1	4.97431800E+5
2.79569492E+2	4.83010810E-2	-2.33011600E-3	2.00000000E+2	-2.33011600E-2	2.79279086E+0	3.25000000E+1	4.97431800E+5
2.79579492E+2	4.86195680E-2	-1.06458000E-3	2.00000000E+2	-1.06458000E-2	2.79279086E+0	3.25000000E+1	4.97431800E+5
2.79589492E+2	4.73456200E-2	-2.01373200E-3	2.00000000E+2	-2.01373200E-2	2.79279086E+0	3.25000000E+1	4.97431800E+5
2.79599492E+2	4.79825940E-2	-2.01373200E-3	2.00000000E+2	-2.01373200E-2	2.79279086E+0	3.25000000E+1	4.97431800E+5
2.79609492E+2	4.86195680E-2	-1.69734800E-3	2.00000000E+2	-1.69734800E-2	2.79279086E+0	3.25000000E+1	4.97431800E+5
2.79619492E+2	4.76641070E-2	-2.64650000E-3	2.00000000E+2	-2.64650000E-2	2.79279086E+0	3.25000000E+1	4.97431800E+5
2.79629492E+2	4.86195680E-2	-1.69734800E-3	2.00000000E+2	-1.69734800E-2	2.79279086E+0	3.25000000E+1	4.97431800E+5
2.80426250E+2	4.89380550E-2	-2.01373200E-3	2.00000000E+2	-2.01373200E-2	2.79279086E+0	3.25000000E+1	4.97431800E+5
2.80436250E+2	4.89380550E-2	-2.01373200E-3	2.00000000E+2	-2.01373200E-2	2.79279086E+0	3.25000000E+1	4.97431800E+5
2.80446250E+2	4.86195680E-2	-1.69734800E-3	2.00000000E+2	-1.69734800E-2	2.79279086E+0	3.25000000E+1	4.97431800E+5
2.80456250E+2	4.89380550E-2	-1.06458000E-3	2.00000000E+2	-1.06458000E-2	2.79279086E+0	3.25000000E+1	4.97431800E+5
2.80466250E+2	4.86195680E-2	-2.01373200E-3	2.00000000E+2	-2.01373200E-2	2.79279086E+0	3.25000000E+1	4.97431800E+5
2.80476250E+2	4.86195680E-2	-1.69734800E-3	2.00000000E+2	-1.69734800E-2	2.79279086E+0	3.25000000E+1	4.97431800E+5
2.80486250E+2	4.89380550E-2	-1.69734800E-3	2.00000000E+2	-1.69734800E-2	2.79279086E+0	3.25000000E+1	4.97431800E+5
2.80496250E+2	4.89380550E-2	-1.69734800E-3	2.00000000E+2	-1.69734800E-2	2.79279086E+0	3.25000000E+1	4.97431800E+5
2.80506250E+2	4.86195680E-2	-2.01373200E-3	2.00000000E+2	-2.01373200E-2	2.79279086E+0	3.25000000E+1	4.97431800E+5
2.80516250E+2	4.89380550E-2	-2.01373200E-3	2.00000000E+2	-2.01373200E-2	2.79279086E+0	3.25000000E+1	4.97431800E+5
2.81332841E+2	4.89380550E-2	-1.69734800E-3	2.00000000E+2	-1.69734800E-2	2.79279086E+0	3.25000000E+1	4.97431800E+5
2.81342841E+2	4.89380550E-2	-1.38096400E-3	2.00000000E+2	-1.38096400E-2	2.79279086E+0	3.25000000E+1	4.97431800E+5
2.81352841E+2	4.86195680E-2	-2.01373200E-3	2.00000000E+2	-2.01373200E-2	2.79279086E+0	3.25000000E+1	4.97431800E+5
2.81362841E+2	4.92565420E-2	-1.69734800E-3	2.00000000E+2	-1.69734800E-2	2.79279086E+0	3.25000000E+1	4.97431800E+5
2.81372841E+2	4.89380550E-2	-1.38096400E-3	2.00000000E+2	-1.38096400E-2	2.79279086E+0	3.25000000E+1	4.97431800E+5
2.81382841E+2	4.95750290E-2	-1.38096400E-3	2.00000000E+2	-1.38096400E-2	2.79279086E+0	3.25000000E+1	4.97431800E+5
2.81392841E+2	4.86195680E-2	-2.33011600E-3	2.00000000E+2	-2.33011600E-2	2.79279086E+0	3.25000000E+1	4.97431800E+5
2.81402841E+2	4.92565420E-2	-1.38096400E-3	2.00000000E+2	-1.38096400E-2	2.79279086E+0	3.25000000E+1	4.97431800E+5
2.81412841E+2	4.95750290E-2	-1.38096400E-3	2.00000000E+2	-1.38096400E-2	2.79279086E+0	3.25000000E+1	4.97431800E+5
2.81422841E+2	4.86195680E-2	-2.33011600E-3	2.00000000E+2	-2.33011600E-2	2.79279086E+0	3.25000000E+1	4.97431800E+5
2.82253646E+2	4.86195680E-2	-1.06458000E-3	2.00000000E+2	-1.06458000E-2	2.79279086E+0	3.25000000E+1	4.97431800E+5
2.82263646E+2	4.92565420E-2	-1.69734800E-3	2.00000000E+2	-1.69734800E-2	2.79279086E+0	3.25000000E+1	4.97431800E+5
2.82273646E+2	4.83010810E-2	-2.01373200E-3	2.00000000E+2	-2.01373200E-2	2.79279086E+0	3.25000000E+1	4.97431800E+5
2.82283646E+2	4.95750290E-2	-1.06458000E-3	2.00000000E+2	-1.06458000E-2	2.79279086E+0	3.25000000E+1	4.97431800E+5
2.82293646E+2	4.89380550E-2	-1.38096400E-3	2.00000000E+2	-1.38096400E-2	2.79279086E+0	3.25000000E+1	4.97431800E+5
2.82303646E+2	4.98935160E-2	-7.48196000E-4	2.00000000E+2	-7.48196000E-3	2.79279086E+0	3.25000000E+1	4.97431800E+5
2.82313646E+2	4.86195680E-2	-1.38096400E-3	2.00000000E+2	-1.38096400E-2	2.79279086E+0	3.25000000E+1	4.97431800E+5
2.82323646E+2	4.92565420E-2	-7.48196000E-4	2.00000000E+2	-7.48196000E-3	2.79279086E+0	3.25000000E+1	4.97431800E+5
2.82333646E+2	4.92565420E-2	-1.38096400E-3	2.00000000E+2	-1.38096400E-2	2.79279086E+0	3.25000000E+1	4.97431800E+5
2.82343646E+2	4.86195680E-2	-1.69734800E-3	2.00000000E+2	-1.69734800E-2	2.79279086E+0	3.25000000E+1	4.97431800E+5
2.83171792E+2	4.89380550E-2	-1.69734800E-3	2.00000000E+2	-1.69734800E-2	2.79279086E+0	3.25000000E+1	4.97431800E+5
2.83181792E+2	4.89380550E-2	-2.01373200E-3	2.00000000E+2	-2.01373200E-2	2.79279086E+0	3.25000000E+1	4.97431800E+5
2.83191792E+2	4.83010810E-2	-1.69734800E-3	2.00000000E+2	-1.69734800E-2	2.79279086E+0	3.25000000E+1	4.97431800E+5
2.83201792E+2	4.89380550E-2	-2.01373200E-3	2.00000000E+2	-2.01373200E-2	2.79279086E+0	3.25000000E+1	4.97431800E+5
2.83211792E+2	4.92565420E-2	-1.06458000E-3	2.00000000E+2	-1.06458000E-2	2.79279086E+0	3.25000000E+1	4.97431800E+5
2.83221792E+2	4.83010810E-2	-1.69734800E-3	2.00000000E+2	-1.69734800E-2	2.79279086E+0	3.25000000E+1	4.97431800E+5
2.83231792E+2	4.76641070E-2	-2.33011600E-3	2.00000000E+2	-2.33011600E-2	2.79279086E+0	3.25000000E+1	4.97431800E+5
2.83241792E+2	4.92565420E-2	-1.38096400E-3	2.00000000E+2	-1.38096400E-2	2.79279086E+0	3.25000000E+1	4.97431800E+5
2.83251792E+2	4.83010810E-2	-2.01373200E-3	2.00000000E+2	-2.01373200E-2	2.79279086E+0	3.25000000E+1	4.97431800E+5
2.83261792E+2	4.83010810E-2	-2.01373200E-3	2.00000000E+2	-2.01373200E-2	2.79279086E+0	3.25000000E+1	4.97431800E+5
2.84063166E+2	4.92565420E-2	-1.38096400E-3	2.00000000E+2	-1.38096400E-2	2.79279086E+0	3.25000000E+1	4.97431800E+5
2.84073166E+2	4.89380550E-2	-7.48196000E-4	2.00000000E+2	-7.48196000E-3	2.79279086E+0	3.25000000E+1	4.97431800E+5
2.84083166E+2	4.89380550E-2	-1.69734800E-3	2.00000000E+2	-1.69734800E-2	2.79279086E+0	3.25000000E+1	4.97431800E+5
2.84093166E+2	4.89380550E-2	-1.38096400E-3	2.00000000E+2	-1.38096400E-2	2.79279086E+0	3.25000000E+1	4.97431800E+5
2.84103166E+2	4.92565420E-2	-2.01373200E-3	2.00000000E+2	-2.01373200E-2	2.79279086E+0	3.25000000E+1	4.97431800E+5
2.84113166E+2	4.83010810E-2	-1.69734800E-3	2.00000000E+2	-1.69734800E-2	2.79279086E+0	3.25000000E+1	4.97431800E+5
2.84123166E+2	4.83010810E-2	-2.01373200E-3	2.00000000E+2	-2.01373200E-2	2.79279086E+0	3.25000000E+1	4.97431800E+5
2.84133166E+2	4.83010810E-2	-1.69734800E-3	2.00000000E+2	-1.69734800E-2	2.79279086E+0	3.25000000E+1	4.97431800E+5
2.84143166E+2	4.95750290E-2	-7.48196000E-4	2.00000000E+2	-7.48196000E-3	2.79279086E+0	3.25000000E+1	4.97431800E+5
2.84153166E+2	4.86195680E-2	-1.69734800E-3	2.00000000E+2	-1.69734800E-2	2.79279086E+0	3.25000000E+1	4.97431800E+5
2.84998140E+2	4.89380550E-2	-2.01373200E-3	2.00000000E+2	-2.01373200E-2	2.79279086E+0	3.25000000E+1	4.97431800E+5
2.85008140E+2	4.92565420E-2	-1.38096400E-3	2.00000000E+2	-1.38096400E-2	2.79279086E+0	3.25000000E+1	4.97431800E+5
2.85018140E+2	4.98935160E-2	-1.06458000E-3	2.00000000E+2	-1.06458000E-2	2.79279086E+0	3.25000000E+1	4.97431800E+5
2.85028140E+2	4.79825940E-2	-2.01373200E-3	2.00000000E+2	-2.01373200E-2	2.79279086E+0	3.25000000E+1	4.97431800E+5
2.85038140E+2	4.89380550E-2	-1.38096400E-3	2.00000000E+2	-1.38096400E-2	2.79279086E+0	3.25000000E+1	4.97431800E+5
2.85048140E+2	4.89380550E-2	-1.06458000E-3	2.00000000E+2	-1.06458000E-2	2.79279086E+0	3.25000000E+1	4.97431800E+5
2.85058140E+2	4.92565420E-2	-7.48196000E-4	2.00000000E+2	-7.48196000E-3	2.79279086E+0	3.25000000E+1	4.97431800E+5
2.85068140E+2	4.86195680E-2	-1.38096400E-3	2.00000000E+2	-1.38096400E-2	2.79279086E+0	3.25000000E+1	4.97431800E+5
2.85078140E+2	4.95750290E-2	-1.38096400E-3	2.00000000E+2	-1.38096400E-2	2.79279086E+0	3.25000000E+1	4.97431800E+5
2.85088140E+2	4.89380550E-2	-1.69734800E-3	2.00000000E+2	-1.69734800E-2	2.79279086E+0	3.25000000E+1	4.97431800E+5
2.85902648E+2	4.83010810E-2	-1.38096400E-3	2.00000000E+2	-1.38096400E-2	2.79279086E+0	3.25000000E+1	4.97431800E+5
2.85912648E+2	4.83010810E-2	-2.33011600E-3	2.00000000E+2	-2.33011600E-2	2.79279086E+0	3.25000000E+1	4.97431800E+5
2.85922648E+2	4.98935160E-2	-1.06458000E-3	2.00000000E+2	-1.06458000E-2	2.79279086E+0	3.25000000E+1	4.97431800E+5
2.85932648E+2	4.86195680E-2	-2.01373200E-3	2.00000000E+2	-2.01373200E-2	2.79279086E+0	3.25000000E+1	4.97431800E+5
2.85942648E+2	4.89380550E-2	-1.38096400E-3	2.00000000E+2	-1.38096400E-2	2.79279086E+0	3.25000000E+1	4.97431800E+5
2.85952648E+2	4.89380550E-2	-2.01373200E-3	2.00000000E+2	-2.01373200E-2	2.79279086E+0	3.25000000E+1	4.97431800E+5
2.85962648E+2	4.89380550E-2	-2.01373200E-3	2.00000000E+2	-2.01373200E-2	2.79279086E+0	3.25000000E+1	4.97431800E+5
2.85972648E+2	4.86195680E-2	-2.33011600E-3	2.00000000E+2	-2.33011600E-2	2.79279086E+0	3.25000000E+1	4.97431800E+5
2.85982648E+2	4.83010810E-2	-1.69734800E-3	2.00000000E+2	-1.69734800E-2	2.79279086E+0	3.25000000E+1	4.97431800E+5
2.85992648E+2	4.95750290E-2	-1.38096400E-3	2.00000000E+2	-1.38096400E-2	2.79279086E+0	3.25000000E+1	4.97431800E+5
2.86791277E+2	4.83010810E-2	-2.33011600E-3	2.00000000E+2	-2.33011600E-2	2.79279086E+0	3.25000000E+1	4.97431800E+5
2.86801277E+2	4.86195680E-2	-1.69734800E-3	2.00000000E+2	-1.69734800E-2	2.79279086E+0	3.25000000E+1	4.97431800E+5
2.86811277E+2	4.86195680E-2	-2.01373200E-3	2.00000000E+2	-2.01373200E-2	2.79279086E+0	3.25000000E+1	4.97431800E+5
2.86821277E+2	4.92565420E-2	-1.06458000E-3	2.00000000E+2	-1.06458000E-2	2.79279086E+0	3.25000000E+1	4.97431800E+5
2.86831277E+2	4.83010810E-2	-2.33011600E-3	2.00000000E+2	-2.33011600E-2	2.79279086E+0	3.25000000E+1	4.97431800E+5
2.86841277E+2	4.92565420E-2	-1.69734800E-3	2.00000000E+2	-1.69734800E-2	2.79279086E+0	3.25000000E+1	4.97431800E+5
2.86851277E+2	4.89380550E-2	-1.06458000E-3	2.00000000E+2	-1.06458000E-2	2.79279086E+0	3.25000000E+1	4.97431800E+5
2.86861277E+2	4.79825940E-2	-2.01373200E-3	2.00000000E+2	-2.01373200E-2	2.79279086E+0	3.25000000E+1	4.97431800E+5
2.86871277E+2	4.89380550E-2	-1.69734800E-3	2.00000000E+2	-1.69734800E-2	2.79279086E+0	3.25000000E+1	4.97431800E+5
2.86881277E+2	4.86195680E-2	-1.69734800E-3	2.00000000E+2	-1.69734800E-2	2.79279086E+0	3.25000000E+1	4.97431800E+5
2.87669581E+2	4.89380550E-2	-1.06458000E-3	2.00000000E+2	-1.06458000E-2	2.79279086E+0	3.25000000E+1	4.97431800E+5
2.87679581E+2	4.89380550E-2	-1.69734800E-3	2.00000000E+2	-1.69734800E-2	2.79279086E+0	3.25000000E+1	4.97431800E+5
2.87689581E+2	4.86195680E-2	-2.01373200E-3	2.00000000E+2	-2.01373200E-2	2.79279086E+0	3.25000000E+1	4.97431800E+5
2.87699581E+2	4.86195680E-2	-1.69734800E-3	2.00000000E+2	-1.69734800E-2	2.79279086E+0	3.25000000E+1	4.97431800E+5
2.87709581E+2	4.83010810E-2	-2.01373200E-3	2.00000000E+2	-2.01373200E-2	2.79279086E+0	3.25000000E+1	4.97431800E+5
2.87719581E+2	4.76641070E-2	-2.33011600E-3	2.00000000E+2	-2.33011600E-2	2.79279086E+0	3.25000000E+1	4.97431800E+5
2.87729581E+2	4.92565420E-2	-1.38096400E-3	2.00000000E+2	-1.38096400E-2	2.79279086E+0	3.25000000E+1	4.97431800E+5
2.87739581E+2	4.89380550E-2	-1.69734800E-3	2.00000000E+2	-1.69734800E-2	2.79279086E+0	3.25000000E+1	4.97431800E+5
2.87749581E+2	4.89380550E-2	-1.38096400E-3	2.00000000E+2	-1.38096400E-2	2.79279086E+0	3.25000000E+1	4.97431800E+5
2.87759581E+2	4.86195680E-2	-1.06458000E-3	2.00000000E+2	-1.06458000E-2	2.79279086E+0	3.25000000E+1	4.97431800E+5
2.88578488E+2	4.95750290E-2	-1.38096400E-3	2.00000000E+2	-1.38096400E-2	2.79279086E+0	3.25000000E+1	4.97431800E+5
2.88588488E+2	4.89380550E-2	-2.01373200E-3	2.00000000E+2	-2.01373200E-2	2.79279086E+0	3.25000000E+1	4.97431800E+5
2.88598488E+2	4.86195680E-2	-2.33011600E-3	2.00000000E+2	-2.33011600E-2	2.79279086E+0	3.25000000E+1	4.97431800E+5
2.88608488E+2	4.86195680E-2	-1.69734800E-3	2.00000000E+2	-1.69734800E-2	2.79279086E+0	3.25000000E+1	4.97431800E+5
2.88618488E+2	4.89380550E-2	-2.01373200E-3	2.00000000E+2	-2.01373200E-2	2.79279086E+0	3.25000000E+1	4.97431800E+5
2.88628488E+2	4.92565420E-2	-1.38096400E-3	2.00000000E+2	-1.38096400E-2	2.79279086E+0	3.25000000E+1	4.97431800E+5
2.88638488E+2	4.89380550E-2	-1.69734800E-3	2.00000000E+2	-1.69734800E-2	2.79279086E+0	3.25000000E+1	4.97431800E+5
2.88648488E+2	4.86195680E-2	-1.38096400E-3	2.00000000E+2	-1.38096400E-2	2.79279086E+0	3.25000000E+1	4.97431800E+5
2.88658488E+2	4.79825940E-2	-1.69734800E-3	2.00000000E+2	-1.69734800E-2	2.79279086E+0	3.25000000E+1	4.97431800E+5
2.88668488E+2	4.86195680E-2	-1.38096400E-3	2.00000000E+2	-1.38096400E-2	2.79279086E+0	3.25000000E+1	4.97431800E+5
2.89469636E+2	4.83010810E-2	-2.33011600E-3	2.00000000E+2	-2.33011600E-2	2.79279086E+0	3.25000000E+1	4.97431800E+5
2.89479636E+2	4.86195680E-2	-1.69734800E-3	2.00000000E+2	-1.69734800E-2	2.79279086E+0	3.25000000E+1	4.97431800E+5
2.89489636E+2	4.92565420E-2	-1.06458000E-3	2.00000000E+2	-1.06458000E-2	2.79279086E+0	3.25000000E+1	4.97431800E+5
2.89499636E+2	4.83010810E-2	-2.01373200E-3	2.00000000E+2	-2.01373200E-2	2.79279086E+0	3.25000000E+1	4.97431800E+5
2.89509636E+2	4.89380550E-2	-1.69734800E-3	2.00000000E+2	-1.69734800E-2	2.79279086E+0	3.25000000E+1	4.97431800E+5
2.89519636E+2	4.86195680E-2	-1.38096400E-3	2.00000000E+2	-1.38096400E-2	2.79279086E+0	3.25000000E+1	4.97431800E+5
2.89529636E+2	4.83010810E-2	-1.69734800E-3	2.00000000E+2	-1.69734800E-2	2.79279086E+0	3.25000000E+1	4.97431800E+5
2.89539636E+2	4.89380550E-2	-1.69734800E-3	2.00000000E+2	-1.69734800E-2	2.79279086E+0	3.25000000E+1	4.97431800E+5
2.89549636E+2	4.89380550E-2	-1.38096400E-3	2.00000000E+2	-1.38096400E-2	2.79279086E+0	3.25000000E+1	4.97431800E+5
2.89559636E+2	4.89380550E-2	-1.38096400E-3	2.00000000E+2	-1.38096400E-2	2.79279086E+0	3.25000000E+1	4.97431800E+5
2.90360555E+2	4.89380550E-2	-1.38096400E-3	2.00000000E+2	-1.38096400E-2	2.79279086E+0	3.25000000E+1	4.97431800E+5
2.90370555E+2	4.92565420E-2	-2.33011600E-3	2.00000000E+2	-2.33011600E-2	2.79279086E+0	3.25000000E+1	4.97431800E+5
2.90380555E+2	4.86195680E-2	-2.01373200E-3	2.00000000E+2	-2.01373200E-2	2.79279086E+0	3.25000000E+1	4.97431800E+5
2.90390555E+2	4.79825940E-2	-2.33011600E-3	2.00000000E+2	-2.33011600E-2	2.79279086E+0	3.25000000E+1	4.97431800E+5
2.90400555E+2	4.86195680E-2	-2.01373200E-3	2.00000000E+2	-2.01373200E-2	2.79279086E+0	3.25000000E+1	4.97431800E+5
2.90410555E+2	4.92565420E-2	-1.06458000E-3	2.00000000E+2	-1.06458000E-2	2.79279086E+0	3.25000000E+1	4.97431800E+5
2.90420555E+2	4.89380550E-2	-1.06458000E-3	2.00000000E+2	-1.06458000E-2	2.79279086E+0	3.25000000E+1	4.97431800E+5
2.90430555E+2	4.92565420E-2	-1.06458000E-3	2.00000000E+2	-1.06458000E-2	2.79279086E+0	3.25000000E+1	4.97431800E+5
2.90440555E+2	4.92565420E-2	-1.06458000E-3	2.00000000E+2	-1.06458000E-2	2.79279086E+0	3.25000000E+1	4.97431800E+5
2.90450555E+2	4.86195680E-2	-1.38096400E-3	2.00000000E+2	-1.38096400E-2	2.79279086E+0	3.25000000E+1	4.97431800E+5
2.91233418E+2	4.86195680E-2	-1.69734800E-3	2.00000000E+2	-1.69734800E-2	2.79279086E+0	3.25000000E+1	4.97431800E+5
2.91243418E+2	4.86195680E-2	-1.38096400E-3	2.00000000E+2	-1.38096400E-2	2.79279086E+0	3.25000000E+1	4.97431800E+5
2.91253418E+2	4.83010810E-2	-2.33011600E-3	2.00000000E+2	-2.33011600E-2	2.79279086E+0	3.25000000E+1	4.97431800E+5
2.91263418E+2	4.89380550E-2	-1.69734800E-3	2.00000000E+2	-1.69734800E-2	2.79279086E+0	3.25000000E+1	4.97431800E+5
2.91273418E+2	4.86195680E-2	-1.69734800E-3	2.00000000E+2	-1.69734800E-2	2.79279086E+0	3.25000000E+1	4.97431800E+5
2.91283418E+2	4.89380550E-2	-1.69734800E-3	2.00000000E+2	-1.69734800E-2	2.79279086E+0	3.25000000E+1	4.97431800E+5
2.91293418E+2	4.95750290E-2	-7.48196000E-4	2.00000000E+2	-7.48196000E-3	2.79279086E+0	3.25000000E+1	4.97431800E+5
2.91303418E+2	4.86195680E-2	-1.69734800E-3	2.00000000E+2	-1.69734800E-2	2.79279086E+0	3.25000000E+1	4.97431800E+5
2.91313418E+2	4.92565420E-2	-1.69734800E-3	2.00000000E+2	-1.69734800E-2	2.79279086E+0	3.25000000E+1	4.97431800E+5
2.91323418E+2	4.89380550E-2	-2.01373200E-3	2.00000000E+2	-2.01373200E-2	2.79279086E+0	3.25000000E+1	4.97431800E+5
2.92075390E+2	4.86195680E-2	-2.64650000E-3	2.00000000E+2	-2.64650000E-2	2.79279086E+0	3.25000000E+1	4.97431800E+5
2.92085390E+2	4.92565420E-2	-1.69734800E-3	2.00000000E+2	-1.69734800E-2	2.79279086E+0	3.25000000E+1	4.97431800E+5
2.92095390E+2	4.92565420E-2	-1.38096400E-3	2.00000000E+2	-1.38096400E-2	2.79279086E+0	3.25000000E+1	4.97431800E+5
2.92105390E+2	4.86195680E-2	-2.33011600E-3	2.00000000E+2	-2.33011600E-2	2.79279086E+0	3.25000000E+1	4.97431800E+5
2.92115390E+2	4.86195680E-2	-2.01373200E-3	2.00000000E+2	-2.01373200E-2	2.79279086E+0	3.25000000E+1	4.97431800E+5
2.92125390E+2	4.89380550E-2	-1.06458000E-3	2.00000000E+2	-1.06458000E-2	2.79279086E+0	3.25000000E+1	4.97431800E+5
2.92135390E+2	4.95750290E-2	-1.69734800E-3	2.00000000E+2	-1.69734800E-2	2.79279086E+0	3.25000000E+1	4.97431800E+5
2.92145390E+2	4.92565420E-2	-1.38096400E-3	2.00000000E+2	-1.38096400E-2	2.79279086E+0	3.25000000E+1	4.97431800E+5
2.92155390E+2	4.86195680E-2	-1.38096400E-3	2.00000000E+2	-1.38096400E-2	2.79279086E+0	3.25000000E+1	4.97431800E+5
2.92165390E+2	4.92565420E-2	-1.38096400E-3	2.00000000E+2	-1.38096400E-2	2.79279086E+0	3.25000000E+1	4.97431800E+5
2.92962799E+2	4.92565420E-2	-1.69734800E-3	2.00000000E+2	-1.69734800E-2	2.79279086E+0	3.25000000E+1	4.97431800E+5
2.92972799E+2	4.86195680E-2	-2.01373200E-3	2.00000000E+2	-2.01373200E-2	2.79279086E+0	3.25000000E+1	4.97431800E+5
2.92982799E+2	4.89380550E-2	-1.38096400E-3	2.00000000E+2	-1.38096400E-2	2.79279086E+0	3.25000000E+1	4.97431800E+5
2.92992799E+2	4.86195680E-2	-1.69734800E-3	2.00000000E+2	-1.69734800E-2	2.79279086E+0	3.25000000E+1	4.97431800E+5
2.93002799E+2	4.92565420E-2	-1.69734800E-3	2.00000000E+2	-1.69734800E-2	2.79279086E+0	3.25000000E+1	4.97431800E+5
2.93012799E+2	4.86195680E-2	-1.69734800E-3	2.00000000E+2	-1.69734800E-2	2.79279086E+0	3.25000000E+1	4.97431800E+5
2.93022799E+2	4.83010810E-2	-2.01373200E-3	2.00000000E+2	-2.01373200E-2	2.79279086E+0	3.25000000E+1	4.97431800E+5
2.93032799E+2	4.89380550E-2	-1.69734800E-3	2.00000000E+2	-1.69734800E-2	2.79279086E+0	3.25000000E+1	4.97431800E+5
2.93042799E+2	4.89380550E-2	-1.38096400E-3	2.00000000E+2	-1.38096400E-2	2.79279086E+0	3.25000000E+1	4.97431800E+5
2.93052799E+2	4.89380550E-2	-1.38096400E-3	2.00000000E+2	-1.38096400E-2	2.79279086E+0	3.25000000E+1	4.97431800E+5
2.93883699E+2	4.89380550E-2	-2.01373200E-3	2.00000000E+2	-2.01373200E-2	2.79279086E+0	3.25000000E+1	4.97431800E+5
2.93893699E+2	4.98935160E-2	-7.48196000E-4	2.00000000E+2	-7.48196000E-3	2.79279086E+0	3.25000000E+1	4.97431800E+5
2.93903699E+2	4.89380550E-2	-1.38096400E-3	2.00000000E+2	-1.38096400E-2	2.79279086E+0	3.25000000E+1	4.97431800E+5
2.93913699E+2	4.89380550E-2	-2.01373200E-3	2.00000000E+2	-2.01373200E-2	2.79279086E+0	3.25000000E+1	4.97431800E+5
2.93923699E+2	4.86195680E-2	-2.64650000E-3	2.00000000E+2	-2.64650000E-2	2.79279086E+0	3.25000000E+1	4.97431800E+5
2.93933699E+2	4.98935160E-2	-1.06458000E-3	2.00000000E+2	-1.06458000E-2	2.79279086E+0	3.25000000E+1	4.97431800E+5
2.93943699E+2	4.89380550E-2	-1.69734800E-3	2.00000000E+2	-1.69734800E-2	2.79279086E+0	3.25000000E+1	4.97431800E+5
2.93953699E+2	4.92565420E-2	-1.38096400E-3	2.00000000E+2	-1.38096400E-2	2.79279086E+0	3.25000000E+1	4.97431800E+5
2.93963699E+2	4.86195680E-2	-1.06458000E-3	2.00000000E+2	-1.06458000E-2	2.79279086E+0	3.25000000E+1	4.97431800E+5
2.93973699E+2	4.86195680E-2	-2.01373200E-3	2.00000000E+2	-2.01373200E-2	2.79279086E+0	3.25000000E+1	4.97431800E+5
2.94711507E+2	4.92565420E-2	-1.69734800E-3	2.00000000E+2	-1.69734800E-2	2.79279086E+0	3.25000000E+1	4.97431800E+5
2.94721507E+2	4.89380550E-2	-1.38096400E-3	2.00000000E+2	-1.38096400E-2	2.79279086E+0	3.25000000E+1	4.97431800E+5
2.94731507E+2	4.89380550E-2	-1.38096400E-3	2.00000000E+2	-1.38096400E-2	2.79279086E+0	3.25000000E+1	4.97431800E+5
2.94741507E+2	4.83010810E-2	-2.01373200E-3	2.00000000E+2	-2.01373200E-2	2.79279086E+0	3.25000000E+1	4.97431800E+5
2.94751507E+2	4.86195680E-2	-1.69734800E-3	2.00000000E+2	-1.69734800E-2	2.79279086E+0	3.25000000E+1	4.97431800E+5
2.94761507E+2	4.83010810E-2	-1.38096400E-3	2.00000000E+2	-1.38096400E-2	2.79279086E+0	3.25000000E+1	4.97431800E+5
2.94771507E+2	4.83010810E-2	-1.69734800E-3	2.00000000E+2	-1.69734800E-2	2.79279086E+0	3.25000000E+1	4.97431800E+5
2.94781507E+2	4.79825940E-2	-2.33011600E-3	2.00000000E+2	-2.33011600E-2	2.79279086E+0	3.25000000E+1	4.97431800E+5
2.94791507E+2	4.76641070E-2	-2.33011600E-3	2.00000000E+2	-2.33011600E-2	2.79279086E+0	3.25000000E+1	4.97431800E+5
2.94801507E+2	4.95750290E-2	-1.38096400E-3	2.00000000E+2	-1.38096400E-2	2.79279086E+0	3.25000000E+1	4.97431800E+5
2.95597987E+2	4.92565420E-2	-1.38096400E-3	2.00000000E+2	-1.38096400E-2	2.79279086E+0	3.25000000E+1	4.97431800E+5
2.95607987E+2	4.76641070E-2	-2.33011600E-3	2.00000000E+2	-2.33011600E-2	2.79279086E+0	3.25000000E+1	4.97431800E+5
2.95617987E+2	4.89380550E-2	-2.01373200E-3	2.00000000E+2	-2.01373200E-2	2.79279086E+0	3.25000000E+1	4.97431800E+5
2.95627987E+2	4.86195680E-2	-1.69734800E-3	2.00000000E+2	-1.69734800E-2	2.79279086E+0	3.25000000E+1	4.97431800E+5
2.95637987E+2	4.76641070E-2	-2.33011600E-3	2.00000000E+2	-2.33011600E-2	2.79279086E+0	3.25000000E+1	4.97431800E+5
2.95647987E+2	4.83010810E-2	-2.01373200E-3	2.00000000E+2	-2.01373200E-2	2.79279086E+0	3.25000000E+1	4.97431800E+5
2.95657987E+2	4.89380550E-2	-1.69734800E-3	2.00000000E+2	-1.69734800E-2	2.79279086E+0	3.25000000E+1	4.97431800E+5
2.95667987E+2	4.89380550E-2	-2.33011600E-3	2.00000000E+2	-2.33011600E-2	2.79279086E+0	3.25000000E+1	4.97431800E+5
2.95677987E+2	4.76641070E-2	-1.69734800E-3	2.00000000E+2	-1.69734800E-2	2.79279086E+0	3.25000000E+1	4.97431800E+5
2.95687987E+2	4.86195680E-2	-1.69734800E-3	2.00000000E+2	-1.69734800E-2	2.79279086E+0	3.25000000E+1	4.97431800E+5
2.96473310E+2	4.83010810E-2	-1.69734800E-3	2.00000000E+2	-1.69734800E-2	2.79279086E+0	3.25000000E+1	4.97431800E+5
2.96483310E+2	4.86195680E-2	-1.38096400E-3	2.00000000E+2	-1.38096400E-2	2.79279086E+0	3.25000000E+1	4.97431800E+5
2.96493310E+2	4.83010810E-2	-1.38096400E-3	2.00000000E+2	-1.38096400E-2	2.79279086E+0	3.25000000E+1	4.97431800E+5
2.96503310E+2	4.89380550E-2	-1.38096400E-3	2.00000000E+2	-1.38096400E-2	2.79279086E+0	3.25000000E+1	4.97431800E+5
2.96513310E+2	4.86195680E-2	-1.38096400E-3	2.00000000E+2	-1.38096400E-2	2.79279086E+0	3.25000000E+1	4.97431800E+5
2.96523310E+2	4.86195680E-2	-1.38096400E-3	2.00000000E+2	-1.38096400E-2	2.79279086E+0	3.25000000E+1	4.97431800E+5
2.96533310E+2	4.83010810E-2	-1.38096400E-3	2.00000000E+2	-1.38096400E-2	2.79279086E+0	3.25000000E+1	4.97431800E+5
2.96543310E+2	4.92565420E-2	-1.06458000E-3	2.00000000E+2	-1.06458000E-2	2.79279086E+0	3.25000000E+1	4.97431800E+5
2.96553310E+2	4.86195680E-2	-1.06458000E-3	2.00000000E+2	-1.06458000E-2	2.79279086E+0	3.25000000E+1	4.97431800E+5
2.96563310E+2	4.83010810E-2	-2.01373200E-3	2.00000000E+2	-2.01373200E-2	2.79279086E+0	3.25000000E+1	4.97431800E+5
2.97392189E+2	4.89380550E-2	-2.33011600E-3	2.00000000E+2	-2.33011600E-2	2.79279086E+0	3.25000000E+1	4.97431800E+5
2.97402189E+2	4.92565420E-2	-2.33011600E-3	2.00000000E+2	-2.33011600E-2	2.79279086E+0	3.25000000E+1	4.97431800E+5
2.97412189E+2	4.83010810E-2	-2.01373200E-3	2.00000000E+2	-2.01373200E-2	2.79279086E+0	3.25000000E+1	4.97431800E+5
2.97422189E+2	4.92565420E-2	-1.69734800E-3	2.00000000E+2	-1.69734800E-2	2.79279086E+0	3.25000000E+1	4.97431800E+5
2.97432189E+2	4.83010810E-2	-1.38096400E-3	2.00000000E+2	-1.38096400E-2	2.79279086E+0	3.25000000E+1	4.97431800E+5
2.97442189E+2	4.86195680E-2	-1.38096400E-3	2.00000000E+2	-1.38096400E-2	2.79279086E+0	3.25000000E+1	4.97431800E+5
2.97452189E+2	4.73456200E-2	-2.01373200E-3	2.00000000E+2	-2.01373200E-2	2.79279086E+0	3.25000000E+1	4.97431800E+5
2.97462189E+2	4.73456200E-2	-2.64650000E-3	2.00000000E+2	-2.64650000E-2	2.79279086E+0	3.25000000E+1	4.97431800E+5
2.97472189E+2	4.89380550E-2	-1.38096400E-3	2.00000000E+2	-1.38096400E-2	2.79279086E+0	3.25000000E+1	4.97431800E+5
2.97482189E+2	4.86195680E-2	-1.69734800E-3	2.00000000E+2	-1.69734800E-2	2.79279086E+0	3.25000000E+1	4.97431800E+5
2.98247842E+2	4.86195680E-2	-1.69734800E-3	2.00000000E+2	-1.69734800E-2	2.79279086E+0	3.25000000E+1	4.97431800E+5
2.98257842E+2	4.86195680E-2	-2.33011600E-3	2.00000000E+2	-2.33011600E-2	2.79279086E+0	3.25000000E+1	4.97431800E+5
2.98267842E+2	4.89380550E-2	-1.69734800E-3	2.00000000E+2	-1.69734800E-2	2.79279086E+0	3.25000000E+1	4.97431800E+5
2.98277842E+2	4.89380550E-2	-7.48196000E-4	2.00000000E+2	-7.48196000E-3	2.79279086E+0	3.25000000E+1	4.97431800E+5
2.98287842E+2	4.92565420E-2	-1.69734800E-3	2.00000000E+2	-1.69734800E-2	2.79279086E+0	3.25000000E+1	4.97431800E+5
2.98297842E+2	4.89380550E-2	-2.01373200E-3	2.00000000E+2	-2.01373200E-2	2.79279086E+0	3.25000000E+1	4.97431800E+5
2.98307842E+2	4.98935160E-2	-7.48196000E-4	2.00000000E+2	-7.48196000E-3	2.79279086E+0	3.25000000E+1	4.97431800E+5
2.98317842E+2	4.83010810E-2	-1.69734800E-3	2.00000000E+2	-1.69734800E-2	2.79279086E+0	3.25000000E+1	4.97431800E+5
2.98327842E+2	4.89380550E-2	-2.01373200E-3	2.00000000E+2	-2.01373200E-2	2.79279086E+0	3.25000000E+1	4.97431800E+5
2.98337842E+2	4.86195680E-2	-2.33011600E-3	2.00000000E+2	-2.33011600E-2	2.79279086E+0	3.25000000E+1	4.97431800E+5
2.99137283E+2	4.89380550E-2	-1.69734800E-3	2.00000000E+2	-1.69734800E-2	2.79279086E+0	3.25000000E+1	4.97431800E+5
2.99147283E+2	4.92565420E-2	-2.01373200E-3	2.00000000E+2	-2.01373200E-2	2.79279086E+0	3.25000000E+1	4.97431800E+5
2.99157283E+2	4.92565420E-2	-1.69734800E-3	2.00000000E+2	-1.69734800E-2	2.79279086E+0	3.25000000E+1	4.97431800E+5
2.99167283E+2	4.89380550E-2	-1.06458000E-3	2.00000000E+2	-1.06458000E-2	2.79279086E+0	3.25000000E+1	4.97431800E+5
2.99177283E+2	4.95750290E-2	-1.06458000E-3	2.00000000E+2	-1.06458000E-2	2.79279086E+0	3.25000000E+1	4.97431800E+5
2.99187283E+2	4.92565420E-2	-1.38096400E-3	2.00000000E+2	-1.38096400E-2	2.79279086E+0	3.25000000E+1	4.97431800E+5
2.99197283E+2	4.86195680E-2	-2.01373200E-3	2.00000000E+2	-2.01373200E-2	2.79279086E+0	3.25000000E+1	4.97431800E+5
2.99207283E+2	4.89380550E-2	-1.38096400E-3	2.00000000E+2	-1.38096400E-2	2.79279086E+0	3.25000000E+1	4.97431800E+5
2.99217283E+2	4.98935160E-2	-7.48196000E-4	2.00000000E+2	-7.48196000E-3	2.79279086E+0	3.25000000E+1	4.97431800E+5
2.99227283E+2	4.83010810E-2	-1.69734800E-3	2.00000000E+2	-1.69734800E-2	2.79279086E+0	3.25000000E+1	4.97431800E+5
3.00028351E+2	4.89380550E-2	-2.01373200E-3	2.00000000E+2	-2.01373200E-2	2.79279086E+0	3.25000000E+1	4.97431800E+5
3.00038351E+2	4.89380550E-2	-1.38096400E-3	2.00000000E+2	-1.38096400E-2	2.79279086E+0	3.25000000E+1	4.97431800E+5
3.00048351E+2	4.89380550E-2	-1.38096400E-3	2.00000000E+2	-1.38096400E-2	2.79279086E+0	3.25000000E+1	4.97431800E+5
3.00058351E+2	4.86195680E-2	-2.01373200E-3	2.00000000E+2	-2.01373200E-2	2.79279086E+0	3.25000000E+1	4.97431800E+5
3.00068351E+2	4.95750290E-2	-1.38096400E-3	2.00000000E+2	-1.38096400E-2	2.79279086E+0	3.25000000E+1	4.97431800E+5
3.00078351E+2	4.92565420E-2	-1.38096400E-3	2.00000000E+2	-1.38096400E-2	2.79279086E+0	3.25000000E+1	4.97431800E+5
3.00088351E+2	4.92565420E-2	-1.69734800E-3	2.00000000E+2	-1.69734800E-2	2.79279086E+0	3.25000000E+1	4.97431800E+5
3.00098351E+2	4.92565420E-2	-1.69734800E-3	2.00000000E+2	-1.69734800E-2	2.79279086E+0	3.25000000E+1	4.97431800E+5
3.00108351E+2	4.92565420E-2	-1.69734800E-3	2.00000000E+2	-1.69734800E-2	2.79279086E+0	3.25000000E+1	4.97431800E+5
3.00118351E+2	4.98935160E-2	-1.15428000E-4	2.00000000E+2	-1.15428000E-3	2.79279086E+0	3.25000000E+1	4.97431800E+5
3.00930583E+2	4.95750290E-2	-1.38096400E-3	2.00000000E+2	-1.38096400E-2	2.79279086E+0	3.25000000E+1	4.97431800E+5
3.00940583E+2	4.83010810E-2	-1.69734800E-3	2.00000000E+2	-1.69734800E-2	2.79279086E+0	3.25000000E+1	4.97431800E+5
3.00950583E+2	4.86195680E-2	-1.69734800E-3	2.00000000E+2	-1.69734800E-2	2.79279086E+0	3.25000000E+1	4.97431800E+5
3.00960583E+2	4.92565420E-2	-1.38096400E-3	2.00000000E+2	-1.38096400E-2	2.79279086E+0	3.25000000E+1	4.97431800E+5
3.00970583E+2	4.89380550E-2	-1.69734800E-3	2.00000000E+2	-1.69734800E-2	2.79279086E+0	3.25000000E+1	4.97431800E+5
3.00980583E+2	4.83010810E-2	-2.64650000E-3	2.00000000E+2	-2.64650000E-2	2.79279086E+0	3.25000000E+1	4.97431800E+5
3.00990583E+2	4.95750290E-2	-1.06458000E-3	2.00000000E+2	-1.06458000E-2	2.79279086E+0	3.25000000E+1	4.97431800E+5
3.01000583E+2	4.89380550E-2	-1.38096400E-3	2.00000000E+2	-1.38096400E-2	2.79279086E+0	3.25000000E+1	4.97431800E+5
3.01010583E+2	4.89380550E-2	-2.01373200E-3	2.00000000E+2	-2.01373200E-2	2.79279086E+0	3.25000000E+1	4.97431800E+5
3.01020583E+2	4.86195680E-2	-2.33011600E-3	2.00000000E+2	-2.33011600E-2	2.79279086E+0	3.25000000E+1	4.97431800E+5
3.01818565E+2	4.89380550E-2	-2.01373200E-3	2.00000000E+2	-2.01373200E-2	2.79279086E+0	3.25000000E+1	4.97431800E+5
3.01828565E+2	4.92565420E-2	-2.01373200E-3	2.00000000E+2	-2.01373200E-2	2.79279086E+0	3.25000000E+1	4.97431800E+5
3.01838565E+2	4.83010810E-2	-1.69734800E-3	2.00000000E+2	-1.69734800E-2	2.79279086E+0	3.25000000E+1	4.97431800E+5
3.01848565E+2	4.92565420E-2	-2.33011600E-3	2.00000000E+2	-2.33011600E-2	2.79279086E+0	3.25000000E+1	4.97431800E+5
3.01858565E+2	4.76641070E-2	-1.69734800E-3	2.00000000E+2	-1.69734800E-2	2.79279086E+0	3.25000000E+1	4.97431800E+5
3.01868565E+2	4.86195680E-2	-2.33011600E-3	2.00000000E+2	-2.33011600E-2	2.79279086E+0	3.25000000E+1	4.97431800E+5
3.01878565E+2	4.86195680E-2	-1.69734800E-3	2.00000000E+2	-1.69734800E-2	2.79279086E+0	3.25000000E+1	4.97431800E+5
3.01888565E+2	4.86195680E-2	-1.69734800E-3	2.00000000E+2	-1.69734800E-2	2.79279086E+0	3.25000000E+1	4.97431800E+5
3.01898565E+2	4.86195680E-2	-1.06458000E-3	2.00000000E+2	-1.06458000E-2	2.79279086E+0	3.25000000E+1	4.97431800E+5
3.01908565E+2	4.89380550E-2	-1.38096400E-3	2.00000000E+2	-1.38096400E-2	2.79279086E+0	3.25000000E+1	4.97431800E+5
3.02726822E+2	4.86195680E-2	-1.38096400E-3	2.00000000E+2	-1.38096400E-2	2.79279086E+0	3.25000000E+1	4.97431800E+5
3.02736822E+2	4.95750290E-2	-1.38096400E-3	2.00000000E+2	-1.38096400E-2	2.79279086E+0	3.25000000E+1	4.97431800E+5
3.02746822E+2	4.92565420E-2	-1.06458000E-3	2.00000000E+2	-1.06458000E-2	2.79279086E+0	3.25000000E+1	4.97431800E+5
3.02756822E+2	4.95750290E-2	-1.06458000E-3	2.00000000E+2	-1.06458000E-2	2.79279086E+0	3.25000000E+1	4.97431800E+5
3.02766822E+2	4.86195680E-2	-2.33011600E-3	2.00000000E+2	-2.33011600E-2	2.79279086E+0	3.25000000E+1	4.97431800E+5
3.02776822E+2	4.95750290E-2	-1.38096400E-3	2.00000000E+2	-1.38096400E-2	2.79279086E+0	3.25000000E+1	4.97431800E+5
3.02786822E+2	4.95750290E-2	-1.38096400E-3	2.00000000E+2	-1.38096400E-2	2.79279086E+0	3.25000000E+1	4.97431800E+5
3.02796822E+2	4.89380550E-2	-1.38096400E-3	2.00000000E+2	-1.38096400E-2	2.79279086E+0	3.25000000E+1	4.97431800E+5
3.02806822E+2	4.95750290E-2	-7.48196000E-4	2.00000000E+2	-7.48196000E-3	2.79279086E+0	3.25000000E+1	4.97431800E+5
3.02816822E+2	4.89380550E-2	-1.69734800E-3	2.00000000E+2	-1.69734800E-2	2.79279086E+0	3.25000000E+1	4.97431800E+5
3.03584968E+2	4.95750290E-2	-2.01373200E-3	2.00000000E+2	-2.01373200E-2	2.79279086E+0	3.25000000E+1	4.97431800E+5
3.03594968E+2	4.79825940E-2	-2.33011600E-3	2.00000000E+2	-2.33011600E-2	2.79279086E+0	3.25000000E+1	4.97431800E+5
3.03604968E+2	4.83010810E-2	-2.01373200E-3	2.00000000E+2	-2.01373200E-2	2.79279086E+0	3.25000000E+1	4.97431800E+5
3.03614968E+2	4.86195680E-2	-1.69734800E-3	2.00000000E+2	-1.69734800E-2	2.79279086E+0	3.25000000E+1	4.97431800E+5
3.03624968E+2	4.89380550E-2	-1.38096400E-3	2.00000000E+2	-1.38096400E-2	2.79279086E+0	3.25000000E+1	4.97431800E+5
3.03634968E+2	4.89380550E-2	-1.69734800E-3	2.00000000E+2	-1.69734800E-2	2.79279086E+0	3.25000000E+1	4.97431800E+5
3.03644968E+2	5.02120030E-2	-4.31812000E-4	2.00000000E+2	-4.31812000E-3	2.79279086E+0	3.25000000E+1	4.97431800E+5
3.03654968E+2	4.76641070E-2	-2.64650000E-3	2.00000000E+2	-2.64650000E-2	2.79279086E+0	3.25000000E+1	4.97431800E+5
3.03664968E+2	4.89380550E-2	-1.38096400E-3	2.00000000E+2	-1.38096400E-2	2.79279086E+0	3.25000000E+1	4.97431800E+5
3.03674968E+2	4.95750290E-2	-4.31812000E-4	2.00000000E+2	-4.31812000E-3	2.79279086E+0	3.25000000E+1	4.97431800E+5
3.04488911E+2	4.92565420E-2	-1.38096400E-3	2.00000000E+2	-1.38096400E-2	2.79279086E+0	3.25000000E+1	4.97431800E+5
3.04498911E+2	4.86195680E-2	-2.01373200E-3	2.00000000E+2	-2.01373200E-2	2.79279086E+0	3.25000000E+1	4.97431800E+5
3.04508911E+2	4.95750290E-2	-1.38096400E-3	2.00000000E+2	-1.38096400E-2	2.79279086E+0	3.25000000E+1	4.97431800E+5
3.04518911E+2	4.89380550E-2	-1.06458000E-3	2.00000000E+2	-1.06458000E-2	2.79279086E+0	3.25000000E+1	4.97431800E+5
3.04528911E+2	4.83010810E-2	-2.01373200E-3	2.00000000E+2	-2.01373200E-2	2.79279086E+0	3.25000000E+1	4.97431800E+5
3.04538911E+2	4.89380550E-2	-1.38096400E-3	2.00000000E+2	-1.38096400E-2	2.79279086E+0	3.25000000E+1	4.97431800E+5
3.04548911E+2	4.86195680E-2	-2.01373200E-3	2.00000000E+2	-2.01373200E-2	2.79279086E+0	3.25000000E+1	4.97431800E+5
3.04558911E+2	4.95750290E-2	-1.06458000E-3	2.00000000E+2	-1.06458000E-2	2.79279086E+0	3.25000000E+1	4.97431800E+5
3.04568911E+2	4.92565420E-2	-1.06458000E-3	2.00000000E+2	-1.06458000E-2	2.79279086E+0	3.25000000E+1	4.97431800E+5
3.04578911E+2	4.89380550E-2	-1.06458000E-3	2.00000000E+2	-1.06458000E-2	2.79279086E+0	3.25000000E+1	4.97431800E+5
3.05350524E+2	4.92565420E-2	-1.38096400E-3	2.00000000E+2	-1.38096400E-2	2.79279086E+0	3.25000000E+1	4.97431800E+5
3.05360524E+2	4.89380550E-2	-1.38096400E-3	2.00000000E+2	-1.38096400E-2	2.79279086E+0	3.25000000E+1	4.97431800E+5
3.05370524E+2	4.83010810E-2	-2.33011600E-3	2.00000000E+2	-2.33011600E-2	2.79279086E+0	3.25000000E+1	4.97431800E+5
3.05380524E+2	4.89380550E-2	-1.06458000E-3	2.00000000E+2	-1.06458000E-2	2.79279086E+0	3.25000000E+1	4.97431800E+5
3.05390524E+2	4.95750290E-2	-1.06458000E-3	2.00000000E+2	-1.06458000E-2	2.79279086E+0	3.25000000E+1	4.97431800E+5
3.05400524E+2	4.86195680E-2	-1.38096400E-3	2.00000000E+2	-1.38096400E-2	2.79279086E+0	3.25000000E+1	4.97431800E+5
3.05410524E+2	4.86195680E-2	-1.69734800E-3	2.00000000E+2	-1.69734800E-2	2.79279086E+0	3.25000000E+1	4.97431800E+5
3.05420524E+2	4.86195680E-2	-2.01373200E-3	2.00000000E+2	-2.01373200E-2	2.79279086E+0	3.25000000E+1	4.97431800E+5
3.05430524E+2	4.86195680E-2	-1.38096400E-3	2.00000000E+2	-1.38096400E-2	2.79279086E+0	3.25000000E+1	4.97431800E+5
3.05440524E+2	4.89380550E-2	-1.06458000E-3	2.00000000E+2	-1.06458000E-2	2.79279086E+0	3.25000000E+1	4.97431800E+5
3.06241118E+2	4.98935160E-2	-1.06458000E-3	2.00000000E+2	-1.06458000E-2	2.79279086E+0	3.25000000E+1	4.97431800E+5
3.06251118E+2	4.86195680E-2	-1.38096400E-3	2.00000000E+2	-1.38096400E-2	2.79279086E+0	3.25000000E+1	4.97431800E+5
3.06261118E+2	4.95750290E-2	-1.38096400E-3	2.00000000E+2	-1.38096400E-2	2.79279086E+0	3.25000000E+1	4.97431800E+5
3.06271118E+2	4.76641070E-2	-2.01373200E-3	2.00000000E+2	-2.01373200E-2	2.79279086E+0	3.25000000E+1	4.97431800E+5
3.06281118E+2	4.86195680E-2	-1.38096400E-3	2.00000000E+2	-1.38096400E-2	2.79279086E+0	3.25000000E+1	4.97431800E+5
3.06291118E+2	4.92565420E-2	-1.38096400E-3	2.00000000E+2	-1.38096400E-2	2.79279086E+0	3.25000000E+1	4.97431800E+5
3.06301118E+2	4.98935160E-2	-7.48196000E-4	2.00000000E+2	-7.48196000E-3	2.79279086E+0	3.25000000E+1	4.97431800E+5
3.06311118E+2	4.98935160E-2	-7.48196000E-4	2.00000000E+2	-7.48196000E-3	2.79279086E+0	3.25000000E+1	4.97431800E+5
3.06321118E+2	4.98935160E-2	-7.48196000E-4	2.00000000E+2	-7.48196000E-3	2.79279086E+0	3.25000000E+1	4.97431800E+5
3.06331118E+2	4.89380550E-2	-1.69734800E-3	2.00000000E+2	-1.69734800E-2	2.79279086E+0	3.25000000E+1	4.97431800E+5
3.07147137E+2	4.89380550E-2	-1.06458000E-3	2.00000000E+2	-1.06458000E-2	2.79279086E+0	3.25000000E+1	4.97431800E+5
3.07157137E+2	4.95750290E-2	-1.38096400E-3	2.00000000E+2	-1.38096400E-2	2.79279086E+0	3.25000000E+1	4.97431800E+5
3.07167137E+2	4.92565420E-2	-1.38096400E-3	2.00000000E+2	-1.38096400E-2	2.79279086E+0	3.25000000E+1	4.97431800E+5
3.07177137E+2	4.98935160E-2	-4.31812000E-4	2.00000000E+2	-4.31812000E-3	2.79279086E+0	3.25000000E+1	4.97431800E+5
3.07187137E+2	4.89380550E-2	-1.38096400E-3	2.00000000E+2	-1.38096400E-2	2.79279086E+0	3.25000000E+1	4.97431800E+5
3.07197137E+2	4.89380550E-2	-2.01373200E-3	2.00000000E+2	-2.01373200E-2	2.79279086E+0	3.25000000E+1	4.97431800E+5
3.07207137E+2	4.86195680E-2	-1.38096400E-3	2.00000000E+2	-1.38096400E-2	2.79279086E+0	3.25000000E+1	4.97431800E+5
3.07217137E+2	4.92565420E-2	-1.69734800E-3	2.00000000E+2	-1.69734800E-2	2.79279086E+0	3.25000000E+1	4.97431800E+5
3.07227137E+2	4.86195680E-2	-1.69734800E-3	2.00000000E+2	-1.69734800E-2	2.79279086E+0	3.25000000E+1	4.97431800E+5
3.07237137E+2	4.95750290E-2	-1.38096400E-3	2.00000000E+2	-1.38096400E-2	2.79279086E+0	3.25000000E+1	4.97431800E+5
3.08034334E+2	4.95750290E-2	-1.38096400E-3	2.00000000E+2	-1.38096400E-2	2.79279086E+0	3.25000000E+1	4.97431800E+5
3.08044334E+2	4.79825940E-2	-2.64650000E-3	2.00000000E+2	-2.64650000E-2	2.79279086E+0	3.25000000E+1	4.97431800E+5
3.08054334E+2	4.89380550E-2	-2.01373200E-3	2.00000000E+2	-2.01373200E-2	2.79279086E+0	3.25000000E+1	4.97431800E+5
3.08064334E+2	4.89380550E-2	-1.38096400E-3	2.00000000E+2	-1.38096400E-2	2.79279086E+0	3.25000000E+1	4.97431800E+5
3.08074334E+2	4.89380550E-2	-1.69734800E-3	2.00000000E+2	-1.69734800E-2	2.79279086E+0	3.25000000E+1	4.97431800E+5
3.08084334E+2	4.89380550E-2	-1.38096400E-3	2.00000000E+2	-1.38096400E-2	2.79279086E+0	3.25000000E+1	4.97431800E+5
3.08094334E+2	4.86195680E-2	-1.69734800E-3	2.00000000E+2	-1.69734800E-2	2.79279086E+0	3.25000000E+1	4.97431800E+5
3.08104334E+2	4.76641070E-2	-2.64650000E-3	2.00000000E+2	-2.64650000E-2	2.79279086E+0	3.25000000E+1	4.97431800E+5
3.08114334E+2	4.92565420E-2	-1.69734800E-3	2.00000000E+2	-1.69734800E-2	2.79279086E+0	3.25000000E+1	4.97431800E+5
3.08124334E+2	4.89380550E-2	-2.01373200E-3	2.00000000E+2	-2.01373200E-2	2.79279086E+0	3.25000000E+1	4.97431800E+5
3.08891588E+2	4.86195680E-2	-1.38096400E-3	2.00000000E+2	-1.38096400E-2	2.79279086E+0	3.25000000E+1	4.97431800E+5
3.08901588E+2	4.89380550E-2	-2.01373200E-3	2.00000000E+2	-2.01373200E-2	2.79279086E+0	3.25000000E+1	4.97431800E+5
3.08911588E+2	4.98935160E-2	-7.48196000E-4	2.00000000E+2	-7.48196000E-3	2.79279086E+0	3.25000000E+1	4.97431800E+5
3.08921588E+2	4.86195680E-2	-2.33011600E-3	2.00000000E+2	-2.33011600E-2	2.79279086E+0	3.25000000E+1	4.97431800E+5
3.08931588E+2	4.86195680E-2	-2.33011600E-3	2.00000000E+2	-2.33011600E-2	2.79279086E+0	3.25000000E+1	4.97431800E+5
3.08941588E+2	4.83010810E-2	-2.64650000E-3	2.00000000E+2	-2.64650000E-2	2.79279086E+0	3.25000000E+1	4.97431800E+5
3.08951588E+2	4.86195680E-2	-1.69734800E-3	2.00000000E+2	-1.69734800E-2	2.79279086E+0	3.25000000E+1	4.97431800E+5
3.08961588E+2	4.89380550E-2	-1.38096400E-3	2.00000000E+2	-1.38096400E-2	2.79279086E+0	3.25000000E+1	4.97431800E+5
3.08971588E+2	4.92565420E-2	-1.69734800E-3	2.00000000E+2	-1.69734800E-2	2.79279086E+0	3.25000000E+1	4.97431800E+5
3.08981588E+2	4.83010810E-2	-1.38096400E-3	2.00000000E+2	-1.38096400E-2	2.79279086E+0	3.25000000E+1	4.97431800E+5
3.09763796E+2	4.89380550E-2	-1.38096400E-3	2.00000000E+2	-1.38096400E-2	2.79279086E+0	3.25000000E+1	4.97431800E+5
3.09773796E+2	4.89380550E-2	-1.38096400E-3	2.00000000E+2	-1.38096400E-2	2.79279086E+0	3.25000000E+1	4.97431800E+5
3.09783796E+2	4.89380550E-2	-1.38096400E-3	2.00000000E+2	-1.38096400E-2	2.79279086E+0	3.25000000E+1	4.97431800E+5
3.09793796E+2	4.86195680E-2	-1.69734800E-3	2.00000000E+2	-1.69734800E-2	2.79279086E+0	3.25000000E+1	4.97431800E+5
3.09803796E+2	4.89380550E-2	-1.38096400E-3	2.00000000E+2	-1.38096400E-2	2.79279086E+0	3.25000000E+1	4.97431800E+5
3.09813796E+2	4.89380550E-2	-1.38096400E-3	2.00000000E+2	-1.38096400E-2	2.79279086E+0	3.25000000E+1	4.97431800E+5
3.09823796E+2	4.89380550E-2	-1.38096400E-3	2.00000000E+2	-1.38096400E-2	2.79279086E+0	3.25000000E+1	4.97431800E+5
3.09833796E+2	4.86195680E-2	-1.69734800E-3	2.00000000E+2	-1.69734800E-2	2.79279086E+0	3.25000000E+1	4.97431800E+5
3.09843796E+2	4.89380550E-2	-1.38096400E-3	2.00000000E+2	-1.38096400E-2	2.79279086E+0	3.25000000E+1	4.97431800E+5
3.09853796E+2	4.95750290E-2	-1.38096400E-3	2.00000000E+2	-1.38096400E-2	2.79279086E+0	3.25000000E+1	4.97431800E+5
3.10667778E+2	4.89380550E-2	-2.01373200E-3	2.00000000E+2	-2.01373200E-2	2.79279086E+0	3.25000000E+1	4.97431800E+5
3.10677778E+2	4.92565420E-2	-7.48196000E-4	2.00000000E+2	-7.48196000E-3	2.79279086E+0	3.25000000E+1	4.97431800E+5
3.10687778E+2	4.92565420E-2	-1.69734800E-3	2.00000000E+2	-1.69734800E-2	2.79279086E+0	3.25000000E+1	4.97431800E+5
3.10697778E+2	4.89380550E-2	-4.31812000E-4	2.00000000E+2	-4.31812000E-3	2.79279086E+0	3.25000000E+1	4.97431800E+5
3.10707778E+2	4.83010810E-2	-2.01373200E-3	2.00000000E+2	-2.01373200E-2	2.79279086E+0	3.25000000E+1	4.97431800E+5
3.10717778E+2	4.95750290E-2	-1.38096400E-3	2.00000000E+2	-1.38096400E-2	2.79279086E+0	3.25000000E+1	4.97431800E+5
3.10727778E+2	4.86195680E-2	-1.69734800E-3	2.00000000E+2	-1.69734800E-2	2.79279086E+0	3.25000000E+1	4.97431800E+5
3.10737778E+2	4.92565420E-2	-1.06458000E-3	2.00000000E+2	-1.06458000E-2	2.79279086E+0	3.25000000E+1	4.97431800E+5
3.10747778E+2	4.86195680E-2	-1.69734800E-3	2.00000000E+2	-1.69734800E-2	2.79279086E+0	3.25000000E+1	4.97431800E+5
3.10757778E+2	4.83010810E-2	-1.06458000E-3	2.00000000E+2	-1.06458000E-2	2.79279086E+0	3.25000000E+1	4.97431800E+5
3.11558191E+2	4.89380550E-2	-1.38096400E-3	2.00000000E+2	-1.38096400E-2	2.79279086E+0	3.25000000E+1	4.97431800E+5
3.11568191E+2	4.92565420E-2	-1.38096400E-3	2.00000000E+2	-1.38096400E-2	2.79279086E+0	3.25000000E+1	4.97431800E+5
3.11578191E+2	4.92565420E-2	-1.69734800E-3	2.00000000E+2	-1.69734800E-2	2.79279086E+0	3.25000000E+1	4.97431800E+5
3.11588191E+2	4.76641070E-2	-2.33011600E-3	2.00000000E+2	-2.33011600E-2	2.79279086E+0	3.25000000E+1	4.97431800E+5
3.11598191E+2	4.92565420E-2	-1.06458000E-3	2.00000000E+2	-1.06458000E-2	2.79279086E+0	3.25000000E+1	4.97431800E+5
3.11608191E+2	4.89380550E-2	-1.38096400E-3	2.00000000E+2	-1.38096400E-2	2.79279086E+0	3.25000000E+1	4.97431800E+5
3.11618191E+2	4.89380550E-2	-1.38096400E-3	2.00000000E+2	-1.38096400E-2	2.79279086E+0	3.25000000E+1	4.97431800E+5
3.11628191E+2	4.76641070E-2	-2.33011600E-3	2.00000000E+2	-2.33011600E-2	2.79279086E+0	3.25000000E+1	4.97431800E+5
3.11638191E+2	4.86195680E-2	-2.01373200E-3	2.00000000E+2	-2.01373200E-2	2.79279086E+0	3.25000000E+1	4.97431800E+5
3.11648191E+2	4.86195680E-2	-2.01373200E-3	2.00000000E+2	-2.01373200E-2	2.79279086E+0	3.25000000E+1	4.97431800E+5
3.12478472E+2	4.86195680E-2	-1.38096400E-3	2.00000000E+2	-1.38096400E-2	2.79279086E+0	3.25000000E+1	4.97431800E+5
3.12488472E+2	4.86195680E-2	-2.01373200E-3	2.00000000E+2	-2.01373200E-2	2.79279086E+0	3.25000000E+1	4.97431800E+5
3.12498472E+2	4.95750290E-2	-1.69734800E-3	2.00000000E+2	-1.69734800E-2	2.79279086E+0	3.25000000E+1	4.97431800E+5
3.12508472E+2	4.89380550E-2	-1.38096400E-3	2.00000000E+2	-1.38096400E-2	2.79279086E+0	3.25000000E+1	4.97431800E+5
3.12518472E+2	4.86195680E-2	-1.69734800E-3	2.00000000E+2	-1.69734800E-2	2.79279086E+0	3.25000000E+1	4.97431800E+5
3.12528472E+2	4.86195680E-2	-1.38096400E-3	2.00000000E+2	-1.38096400E-2	2.79279086E+0	3.25000000E+1	4.97431800E+5
3.12538472E+2	4.89380550E-2	-1.69734800E-3	2.00000000E+2	-1.69734800E-2	2.79279086E+0	3.25000000E+1	4.97431800E+5
3.12548472E+2	4.86195680E-2	-1.38096400E-3	2.00000000E+2	-1.38096400E-2	2.79279086E+0	3.25000000E+1	4.97431800E+5
3.12558472E+2	4.92565420E-2	-4.31812000E-4	2.00000000E+2	-4.31812000E-3	2.79279086E+0	3.25000000E+1	4.97431800E+5
3.12568472E+2	4.86195680E-2	-1.69734800E-3	2.00000000E+2	-1.69734800E-2	2.79279086E+0	3.25000000E+1	4.97431800E+5
3.13352478E+2	4.86195680E-2	-1.38096400E-3	2.00000000E+2	-1.38096400E-2	2.79279086E+0	3.25000000E+1	4.97431800E+5
3.13362478E+2	4.83010810E-2	-2.01373200E-3	2.00000000E+2	-2.01373200E-2	2.79279086E+0	3.25000000E+1	4.97431800E+5
3.13372478E+2	4.76641070E-2	-1.69734800E-3	2.00000000E+2	-1.69734800E-2	2.79279086E+0	3.25000000E+1	4.97431800E+5
3.13382478E+2	4.95750290E-2	-2.01373200E-3	2.00000000E+2	-2.01373200E-2	2.79279086E+0	3.25000000E+1	4.97431800E+5
3.13392478E+2	4.92565420E-2	-2.33011600E-3	2.00000000E+2	-2.33011600E-2	2.79279086E+0	3.25000000E+1	4.97431800E+5
3.13402478E+2	4.89380550E-2	-1.06458000E-3	2.00000000E+2	-1.06458000E-2	2.79279086E+0	3.25000000E+1	4.97431800E+5
3.13412478E+2	4.89380550E-2	-1.06458000E-3	2.00000000E+2	-1.06458000E-2	2.79279086E+0	3.25000000E+1	4.97431800E+5
3.13422478E+2	4.86195680E-2	-2.64650000E-3	2.00000000E+2	-2.64650000E-2	2.79279086E+0	3.25000000E+1	4.97431800E+5
3.13432478E+2	4.92565420E-2	-1.38096400E-3	2.00000000E+2	-1.38096400E-2	2.79279086E+0	3.25000000E+1	4.97431800E+5
3.13442478E+2	4.86195680E-2	-2.01373200E-3	2.00000000E+2	-2.01373200E-2	2.79279086E+0	3.25000000E+1	4.97431800E+5
3.14224422E+2	4.89380550E-2	-1.69734800E-3	2.00000000E+2	-1.69734800E-2	2.79279086E+0	3.25000000E+1	4.97431800E+5
3.14234422E+2	4.89380550E-2	-1.69734800E-3	2.00000000E+2	-1.69734800E-2	2.79279086E+0	3.25000000E+1	4.97431800E+5
3.14244422E+2	4.76641070E-2	-2.01373200E-3	2.00000000E+2	-2.01373200E-2	2.79279086E+0	3.25000000E+1	4.97431800E+5
3.14254422E+2	4.89380550E-2	-1.38096400E-3	2.00000000E+2	-1.38096400E-2	2.79279086E+0	3.25000000E+1	4.97431800E+5
3.14264422E+2	4.89380550E-2	-7.48196000E-4	2.00000000E+2	-7.48196000E-3	2.79279086E+0	3.25000000E+1	4.97431800E+5
3.14274422E+2	4.89380550E-2	-1.06458000E-3	2.00000000E+2	-1.06458000E-2	2.79279086E+0	3.25000000E+1	4.97431800E+5
3.14284422E+2	4.95750290E-2	-1.38096400E-3	2.00000000E+2	-1.38096400E-2	2.79279086E+0	3.25000000E+1	4.97431800E+5
3.14294422E+2	4.83010810E-2	-1.69734800E-3	2.00000000E+2	-1.69734800E-2	2.79279086E+0	3.25000000E+1	4.97431800E+5
3.14304422E+2	4.92565420E-2	-1.69734800E-3	2.00000000E+2	-1.69734800E-2	2.79279086E+0	3.25000000E+1	4.97431800E+5
3.14314422E+2	4.89380550E-2	-1.38096400E-3	2.00000000E+2	-1.38096400E-2	2.79279086E+0	3.25000000E+1	4.97431800E+5
3.15086931E+2	4.83010810E-2	-1.38096400E-3	2.00000000E+2	-1.38096400E-2	2.79279086E+0	3.25000000E+1	4.97431800E+5
3.15096931E+2	4.83010810E-2	-1.69734800E-3	2.00000000E+2	-1.69734800E-2	2.79279086E+0	3.25000000E+1	4.97431800E+5
3.15106931E+2	4.79825940E-2	-2.33011600E-3	2.00000000E+2	-2.33011600E-2	2.79279086E+0	3.25000000E+1	4.97431800E+5
3.15116931E+2	4.86195680E-2	-2.33011600E-3	2.00000000E+2	-2.33011600E-2	2.79279086E+0	3.25000000E+1	4.97431800E+5
3.15126931E+2	4.89380550E-2	-1.69734800E-3	2.00000000E+2	-1.69734800E-2	2.79279086E+0	3.25000000E+1	4.97431800E+5
3.15136931E+2	4.86195680E-2	-1.38096400E-3	2.00000000E+2	-1.38096400E-2	2.79279086E+0	3.25000000E+1	4.97431800E+5
3.15146931E+2	4.89380550E-2	-1.38096400E-3	2.00000000E+2	-1.38096400E-2	2.79279086E+0	3.25000000E+1	4.97431800E+5
3.15156931E+2	4.83010810E-2	-2.01373200E-3	2.00000000E+2	-2.01373200E-2	2.79279086E+0	3.25000000E+1	4.97431800E+5
3.15166931E+2	4.86195680E-2	-1.69734800E-3	2.00000000E+2	-1.69734800E-2	2.79279086E+0	3.25000000E+1	4.97431800E+5
3.15176931E+2	4.92565420E-2	-1.38096400E-3	2.00000000E+2	-1.38096400E-2	2.79279086E+0	3.25000000E+1	4.97431800E+5
3.15958987E+2	4.86195680E-2	-2.33011600E-3	2.00000000E+2	-2.33011600E-2	2.79279086E+0	3.25000000E+1	4.97431800E+5
3.15968987E+2	4.86195680E-2	-2.01373200E-3	2.00000000E+2	-2.01373200E-2	2.79279086E+0	3.25000000E+1	4.97431800E+5
3.15978987E+2	4.89380550E-2	-2.01373200E-3	2.00000000E+2	-2.01373200E-2	2.79279086E+0	3.25000000E+1	4.97431800E+5
3.15988987E+2	4.89380550E-2	-2.01373200E-3	2.00000000E+2	-2.01373200E-2	2.79279086E+0	3.25000000E+1	4.97431800E+5
3.15998987E+2	4.86195680E-2	-1.69734800E-3	2.00000000E+2	-1.69734800E-2	2.79279086E+0	3.25000000E+1	4.97431800E+5
3.16008987E+2	4.89380550E-2	-1.38096400E-3	2.00000000E+2	-1.38096400E-2	2.79279086E+0	3.25000000E+1	4.97431800E+5
3.16018987E+2	4.76641070E-2	-2.64650000E-3	2.00000000E+2	-2.64650000E-2	2.79279086E+0	3.25000000E+1	4.97431800E+5
3.16028987E+2	4.89380550E-2	-1.69734800E-3	2.00000000E+2	-1.69734800E-2	2.79279086E+0	3.25000000E+1	4.97431800E+5
3.16038987E+2	4.73456200E-2	-2.01373200E-3	2.00000000E+2	-2.01373200E-2	2.79279086E+0	3.25000000E+1	4.97431800E+5
3.16048987E+2	4.92565420E-2	-1.69734800E-3	2.00000000E+2	-1.69734800E-2	2.79279086E+0	3.25000000E+1	4.97431800E+5
3.16849655E+2	4.89380550E-2	-1.69734800E-3	2.00000000E+2	-1.69734800E-2	2.79279086E+0	3.25000000E+1	4.97431800E+5
3.16859655E+2	4.83010810E-2	-2.33011600E-3	2.00000000E+2	-2.33011600E-2	2.79279086E+0	3.25000000E+1	4.97431800E+5
3.16869655E+2	4.79825940E-2	-2.33011600E-3	2.00000000E+2	-2.33011600E-2	2.79279086E+0	3.25000000E+1	4.97431800E+5
3.16879655E+2	4.92565420E-2	-1.38096400E-3	2.00000000E+2	-1.38096400E-2	2.79279086E+0	3.25000000E+1	4.97431800E+5
3.16889655E+2	4.89380550E-2	-1.06458000E-3	2.00000000E+2	-1.06458000E-2	2.79279086E+0	3.25000000E+1	4.97431800E+5
3.16899655E+2	4.92565420E-2	-1.38096400E-3	2.00000000E+2	-1.38096400E-2	2.79279086E+0	3.25000000E+1	4.97431800E+5
3.16909655E+2	4.92565420E-2	-1.38096400E-3	2.00000000E+2	-1.38096400E-2	2.79279086E+0	3.25000000E+1	4.97431800E+5
3.16919655E+2	4.86195680E-2	-1.69734800E-3	2.00000000E+2	-1.69734800E-2	2.79279086E+0	3.25000000E+1	4.97431800E+5
3.16929655E+2	4.86195680E-2	-1.38096400E-3	2.00000000E+2	-1.38096400E-2	2.79279086E+0	3.25000000E+1	4.97431800E+5
3.16939655E+2	4.92565420E-2	-1.06458000E-3	2.00000000E+2	-1.06458000E-2	2.79279086E+0	3.25000000E+1	4.97431800E+5
3.17709335E+2	4.89380550E-2	-2.33011600E-3	2.00000000E+2	-2.33011600E-2	2.79279086E+0	3.25000000E+1	4.97431800E+5
3.17719335E+2	4.86195680E-2	-2.01373200E-3	2.00000000E+2	-2.01373200E-2	2.79279086E+0	3.25000000E+1	4.97431800E+5
3.17729335E+2	4.83010810E-2	-1.38096400E-3	2.00000000E+2	-1.38096400E-2	2.79279086E+0	3.25000000E+1	4.97431800E+5
3.17739335E+2	4.83010810E-2	-1.38096400E-3	2.00000000E+2	-1.38096400E-2	2.79279086E+0	3.25000000E+1	4.97431800E+5
3.17749335E+2	4.89380550E-2	-2.01373200E-3	2.00000000E+2	-2.01373200E-2	2.79279086E+0	3.25000000E+1	4.97431800E+5
3.17759335E+2	4.92565420E-2	-1.06458000E-3	2.00000000E+2	-1.06458000E-2	2.79279086E+0	3.25000000E+1	4.97431800E+5
3.17769335E+2	4.83010810E-2	-1.69734800E-3	2.00000000E+2	-1.69734800E-2	2.79279086E+0	3.25000000E+1	4.97431800E+5
3.17779335E+2	4.73456200E-2	-2.33011600E-3	2.00000000E+2	-2.33011600E-2	2.79279086E+0	3.25000000E+1	4.97431800E+5
3.17789335E+2	4.95750290E-2	-1.38096400E-3	2.00000000E+2	-1.38096400E-2	2.79279086E+0	3.25000000E+1	4.97431800E+5
3.17799335E+2	4.89380550E-2	-2.33011600E-3	2.00000000E+2	-2.33011600E-2	2.79279086E+0	3.25000000E+1	4.97431800E+5
3.18601198E+2	4.86195680E-2	-1.69734800E-3	2.00000000E+2	-1.69734800E-2	2.79279086E+0	3.25000000E+1	4.97431800E+5
3.18611198E+2	4.89380550E-2	-1.06458000E-3	2.00000000E+2	-1.06458000E-2	2.79279086E+0	3.25000000E+1	4.97431800E+5
3.18621198E+2	4.89380550E-2	-1.69734800E-3	2.00000000E+2	-1.69734800E-2	2.79279086E+0	3.25000000E+1	4.97431800E+5
3.18631198E+2	4.83010810E-2	-1.38096400E-3	2.00000000E+2	-1.38096400E-2	2.79279086E+0	3.25000000E+1	4.97431800E+5
3.18641198E+2	4.86195680E-2	-1.38096400E-3	2.00000000E+2	-1.38096400E-2	2.79279086E+0	3.25000000E+1	4.97431800E+5
3.18651198E+2	4.95750290E-2	-7.48196000E-4	2.00000000E+2	-7.48196000E-3	2.79279086E+0	3.25000000E+1	4.97431800E+5
3.18661198E+2	4.86195680E-2	-2.33011600E-3	2.00000000E+2	-2.33011600E-2	2.79279086E+0	3.25000000E+1	4.97431800E+5
3.18671198E+2	4.79825940E-2	-2.64650000E-3	2.00000000E+2	-2.64650000E-2	2.79279086E+0	3.25000000E+1	4.97431800E+5
3.18681198E+2	4.92565420E-2	-1.69734800E-3	2.00000000E+2	-1.69734800E-2	2.79279086E+0	3.25000000E+1	4.97431800E+5
3.18691198E+2	4.89380550E-2	-1.38096400E-3	2.00000000E+2	-1.38096400E-2	2.79279086E+0	3.25000000E+1	4.97431800E+5
3.19505707E+2	4.83010810E-2	-2.33011600E-3	2.00000000E+2	-2.33011600E-2	2.79279086E+0	3.25000000E+1	4.97431800E+5
3.19515707E+2	4.86195680E-2	-2.33011600E-3	2.00000000E+2	-2.33011600E-2	2.79279086E+0	3.25000000E+1	4.97431800E+5
3.19525707E+2	4.89380550E-2	-1.69734800E-3	2.00000000E+2	-1.69734800E-2	2.79279086E+0	3.25000000E+1	4.97431800E+5
3.19535707E+2	4.92565420E-2	-1.69734800E-3	2.00000000E+2	-1.69734800E-2	2.79279086E+0	3.25000000E+1	4.97431800E+5
3.19545707E+2	4.89380550E-2	-2.01373200E-3	2.00000000E+2	-2.01373200E-2	2.79279086E+0	3.25000000E+1	4.97431800E+5
3.19555707E+2	4.95750290E-2	-1.06458000E-3	2.00000000E+2	-1.06458000E-2	2.79279086E+0	3.25000000E+1	4.97431800E+5
3.19565707E+2	4.92565420E-2	-1.38096400E-3	2.00000000E+2	-1.38096400E-2	2.79279086E+0	3.25000000E+1	4.97431800E+5
3.19575707E+2	4.83010810E-2	-2.33011600E-3	2.00000000E+2	-2.33011600E-2	2.79279086E+0	3.25000000E+1	4.97431800E+5
3.19585707E+2	4.92565420E-2	-1.06458000E-3	2.00000000E+2	-1.06458000E-2	2.79279086E+0	3.25000000E+1	4.97431800E+5
3.19595707E+2	4.95750290E-2	-1.06458000E-3	2.00000000E+2	-1.06458000E-2	2.79279086E+0	3.25000000E+1	4.97431800E+5
3.20415344E+2	4.83010810E-2	-2.33011600E-3	2.00000000E+2	-2.33011600E-2	2.79279086E+0	3.25000000E+1	4.97431800E+5
3.20425344E+2	4.92565420E-2	-1.38096400E-3	2.00000000E+2	-1.38096400E-2	2.79279086E+0	3.25000000E+1	4.97431800E+5
3.20435344E+2	4.95750290E-2	-7.48196000E-4	2.00000000E+2	-7.48196000E-3	2.79279086E+0	3.25000000E+1	4.97431800E+5
3.20445344E+2	4.86195680E-2	-1.06458000E-3	2.00000000E+2	-1.06458000E-2	2.79279086E+0	3.25000000E+1	4.97431800E+5
3.20455344E+2	4.92565420E-2	-1.15428000E-4	2.00000000E+2	-1.15428000E-3	2.79279086E+0	3.25000000E+1	4.97431800E+5
3.20465344E+2	4.86195680E-2	-1.38096400E-3	2.00000000E+2	-1.38096400E-2	2.79279086E+0	3.25000000E+1	4.97431800E+5
3.20475344E+2	4.79825940E-2	-2.01373200E-3	2.00000000E+2	-2.01373200E-2	2.79279086E+0	3.25000000E+1	4.97431800E+5
3.20485344E+2	4.92565420E-2	-1.06458000E-3	2.00000000E+2	-1.06458000E-2	2.79279086E+0	3.25000000E+1	4.97431800E+5
3.20495344E+2	4.89380550E-2	-1.69734800E-3	2.00000000E+2	-1.69734800E-2	2.79279086E+0	3.25000000E+1	4.97431800E+5
3.20505344E+2	4.95750290E-2	-1.38096400E-3	2.00000000E+2	-1.38096400E-2	2.79279086E+0	3.25000000E+1	4.97431800E+5
3.21334355E+2	4.92565420E-2	-1.69734800E-3	2.00000000E+2	-1.69734800E-2	2.79279086E+0	3.25000000E+1	4.97431800E+5
3.21344355E+2	4.98935160E-2	-1.06458000E-3	2.00000000E+2	-1.06458000E-2	2.79279086E+0	3.25000000E+1	4.97431800E+5
3.21354355E+2	4.89380550E-2	-1.38096400E-3	2.00000000E+2	-1.38096400E-2	2.79279086E+0	3.25000000E+1	4.97431800E+5
3.21364355E+2	4.86195680E-2	-1.69734800E-3	2.00000000E+2	-1.69734800E-2	2.79279086E+0	3.25000000E+1	4.97431800E+5
3.21374355E+2	4.89380550E-2	-1.38096400E-3	2.00000000E+2	-1.38096400E-2	2.79279086E+0	3.25000000E+1	4.97431800E+5
3.21384355E+2	4.86195680E-2	-1.69734800E-3	2.00000000E+2	-1.69734800E-2	2.79279086E+0	3.25000000E+1	4.97431800E+5
3.21394355E+2	4.89380550E-2	-1.69734800E-3	2.00000000E+2	-1.69734800E-2	2.79279086E+0	3.25000000E+1	4.97431800E+5
3.21404355E+2	4.89380550E-2	-1.69734800E-3	2.00000000E+2	-1.69734800E-2	2.79279086E+0	3.25000000E+1	4.97431800E+5
3.21414355E+2	4.92565420E-2	-1.38096400E-3	2.00000000E+2	-1.38096400E-2	2.79279086E+0	3.25000000E+1	4.97431800E+5
3.21424355E+2	4.89380550E-2	-1.38096400E-3	2.00000000E+2	-1.38096400E-2	2.79279086E+0	3.25000000E+1	4.97431800E+5
3.22210812E+2	4.89380550E-2	-2.01373200E-3	2.00000000E+2	-2.01373200E-2	2.79279086E+0	3.25000000E+1	4.97431800E+5
3.22220812E+2	4.86195680E-2	-1.69734800E-3	2.00000000E+2	-1.69734800E-2	2.79279086E+0	3.25000000E+1	4.97431800E+5
3.22230812E+2	4.86195680E-2	-2.33011600E-3	2.00000000E+2	-2.33011600E-2	2.79279086E+0	3.25000000E+1	4.97431800E+5
3.22240812E+2	4.83010810E-2	-2.01373200E-3	2.00000000E+2	-2.01373200E-2	2.79279086E+0	3.25000000E+1	4.97431800E+5
3.22250812E+2	4.89380550E-2	-1.69734800E-3	2.00000000E+2	-1.69734800E-2	2.79279086E+0	3.25000000E+1	4.97431800E+5
3.22260812E+2	4.89380550E-2	-1.06458000E-3	2.00000000E+2	-1.06458000E-2	2.79279086E+0	3.25000000E+1	4.97431800E+5
3.22270812E+2	4.86195680E-2	-1.69734800E-3	2.00000000E+2	-1.69734800E-2	2.79279086E+0	3.25000000E+1	4.97431800E+5
3.22280812E+2	4.89380550E-2	-2.01373200E-3	2.00000000E+2	-2.01373200E-2	2.79279086E+0	3.25000000E+1	4.97431800E+5
3.22290812E+2	4.86195680E-2	-1.69734800E-3	2.00000000E+2	-1.69734800E-2	2.79279086E+0	3.25000000E+1	4.97431800E+5
3.22300812E+2	4.89380550E-2	-1.69734800E-3	2.00000000E+2	-1.69734800E-2	2.79279086E+0	3.25000000E+1	4.97431800E+5
3.23101690E+2	4.89380550E-2	-2.01373200E-3	2.00000000E+2	-2.01373200E-2	2.79279086E+0	3.25000000E+1	4.97431800E+5
3.23111690E+2	4.83010810E-2	-2.01373200E-3	2.00000000E+2	-2.01373200E-2	2.79279086E+0	3.25000000E+1	4.97431800E+5
3.23121690E+2	4.95750290E-2	-1.38096400E-3	2.00000000E+2	-1.38096400E-2	2.79279086E+0	3.25000000E+1	4.97431800E+5
3.23131690E+2	4.86195680E-2	-2.01373200E-3	2.00000000E+2	-2.01373200E-2	2.79279086E+0	3.25000000E+1	4.97431800E+5
3.23141690E+2	4.95750290E-2	-1.38096400E-3	2.00000000E+2	-1.38096400E-2	2.79279086E+0	3.25000000E+1	4.97431800E+5
3.23151690E+2	4.83010810E-2	-2.01373200E-3	2.00000000E+2	-2.01373200E-2	2.79279086E+0	3.25000000E+1	4.97431800E+5
3.23161690E+2	4.92565420E-2	-1.38096400E-3	2.00000000E+2	-1.38096400E-2	2.79279086E+0	3.25000000E+1	4.97431800E+5
3.23171690E+2	4.95750290E-2	-7.48196000E-4	2.00000000E+2	-7.48196000E-3	2.79279086E+0	3.25000000E+1	4.97431800E+5
3.23181690E+2	4.95750290E-2	-4.31812000E-4	2.00000000E+2	-4.31812000E-3	2.79279086E+0	3.25000000E+1	4.97431800E+5
3.23191690E+2	4.89380550E-2	-2.01373200E-3	2.00000000E+2	-2.01373200E-2	2.79279086E+0	3.25000000E+1	4.97431800E+5
3.24007437E+2	4.79825940E-2	-2.33011600E-3	2.00000000E+2	-2.33011600E-2	2.79279086E+0	3.25000000E+1	4.97431800E+5
3.24017437E+2	4.86195680E-2	-2.33011600E-3	2.00000000E+2	-2.33011600E-2	2.79279086E+0	3.25000000E+1	4.97431800E+5
3.24027437E+2	4.83010810E-2	-1.69734800E-3	2.00000000E+2	-1.69734800E-2	2.79279086E+0	3.25000000E+1	4.97431800E+5
3.24037437E+2	4.86195680E-2	-1.69734800E-3	2.00000000E+2	-1.69734800E-2	2.79279086E+0	3.25000000E+1	4.97431800E+5
3.24047437E+2	4.89380550E-2	-2.33011600E-3	2.00000000E+2	-2.33011600E-2	2.79279086E+0	3.25000000E+1	4.97431800E+5
3.24057437E+2	4.86195680E-2	-1.69734800E-3	2.00000000E+2	-1.69734800E-2	2.79279086E+0	3.25000000E+1	4.97431800E+5
3.24067437E+2	4.92565420E-2	-1.38096400E-3	2.00000000E+2	-1.38096400E-2	2.79279086E+0	3.25000000E+1	4.97431800E+5
3.24077437E+2	4.86195680E-2	-1.38096400E-3	2.00000000E+2	-1.38096400E-2	2.79279086E+0	3.25000000E+1	4.97431800E+5
3.24087437E+2	4.89380550E-2	-1.38096400E-3	2.00000000E+2	-1.38096400E-2	2.79279086E+0	3.25000000E+1	4.97431800E+5
3.24097437E+2	4.92565420E-2	-1.06458000E-3	2.00000000E+2	-1.06458000E-2	2.79279086E+0	3.25000000E+1	4.97431800E+5
3.24880922E+2	4.89380550E-2	-1.69734800E-3	2.00000000E+2	-1.69734800E-2	2.79279086E+0	3.25000000E+1	4.97431800E+5
3.24890922E+2	4.86195680E-2	-2.01373200E-3	2.00000000E+2	-2.01373200E-2	2.79279086E+0	3.25000000E+1	4.97431800E+5
3.24900922E+2	4.86195680E-2	-1.69734800E-3	2.00000000E+2	-1.69734800E-2	2.79279086E+0	3.25000000E+1	4.97431800E+5
3.24910922E+2	4.89380550E-2	-2.01373200E-3	2.00000000E+2	-2.01373200E-2	2.79279086E+0	3.25000000E+1	4.97431800E+5
3.24920922E+2	4.89380550E-2	-2.64650000E-3	2.00000000E+2	-2.64650000E-2	2.79279086E+0	3.25000000E+1	4.97431800E+5
3.24930922E+2	4.89380550E-2	-1.69734800E-3	2.00000000E+2	-1.69734800E-2	2.79279086E+0	3.25000000E+1	4.97431800E+5
3.24940922E+2	4.92565420E-2	-7.48196000E-4	2.00000000E+2	-7.48196000E-3	2.79279086E+0	3.25000000E+1	4.97431800E+5
3.24950922E+2	4.92565420E-2	-1.38096400E-3	2.00000000E+2	-1.38096400E-2	2.79279086E+0	3.25000000E+1	4.97431800E+5
[truncated: 20,939,549 more chars]
