# Supplementary material for: Characterization of a 10 W class electrospray array thruster
Source: J Elect Propuls. 2025 Mar 26;4(1):20. doi: 10.1007/s44205-025-00114-4 (PMC11947065; doi:10.1007/s44205-025-00114-4)
Supplement: Supplementary file 1 — Supplementary Material 1. [file 44205_2025_114_MOESM1_ESM.zip › Supplementary Information/README.txt]

INTROCUCTION:
Thank you for your interest in these data and analysis script.  Contained here should be all code and data needed to regenerate the results of our manuscript ("Characterization of a High Power Electrospray Array Thruster"), including the data-containing figures.  We have included these in the interest of being as transparent and reproducible in our research as possible.  Each of the underlying pieces of code is thoroughly internally documented and commented.  If you have questions about the code or cannot get it working, please reach out and I would be happy to help.  My aim is for this to allow full transparency and reproducibility of our results.

Sincerely,
Collin B. Whittaker
cbwhitt@umich.edu

FILE INVENTORY:
A description of each file contained in the supplementary materials appears below.
---------------------
Experiments_24Apr2024 4_24_2024

This is a text file spat out by the data acquisition system for the tests in the bell jar using the mass balance to obtain direct performance measurements, and is a complete log of the tests.  It's primary purpose is as a data source for the analysis scripts.
---------------------
2mTest 4_29_2024.dat
2mTest3 4_30_2024.dat

Similarly, these are also DAQ logs for tests in the 2 meter facility to expand the demonstrated throttling envelope of the thruster given facility limitations in the bell jar.  Again, they serve as raw data sources and are difficult to parse, but contain a complete record of the experiments, at least as recorded by the data acquisition system.  Each file represents a different day and a different set of experiments (see below).
---------------------
Reduction24Apr2024.m

This is a MATLAB script that reduces the raw data for the bell jar tests into those which appear in the manuscript, including the generation of the plots.  In particular, it takes the raw mass and current measurements from the thruster over time to compute the thrust and mass flow rate of the system, and thence specific impulse and efficiency.
---------------------
Reduction29Apr2024.m

This is a MATLAB script that reduces the raw data for the negative-mode throttling experiments (2mTest 4_29_2024.dat) into a current-voltage characteristic for the system.  It also includes data for various measured facility currents that were collected by hand.
---------------------
Reduction01May2024.m

This is a MATLAB script that reduces the raw data for the positive mode, repeated negative mode, and current-controlled operation experiments (2mTest3 4_30_2024.dat; the date mismatch is because the DAQ log was started 30 Apr and experiments were conducted 01 May).  It similarly includes data that were measured by hand.
