# Supplementary material for: Characterization of a 10 W class electrospray array thruster
Source: J Elect Propuls. 2025 Mar 26;4(1):20. doi: 10.1007/s44205-025-00114-4 (PMC11947065; doi:10.1007/s44205-025-00114-4)
Supplement: Supplementary file 1 — Supplementary Material 1. [file 44205_2025_114_MOESM1_ESM.zip › Supplementary Information/Reduction01May2024.m]

%% Reduction29Apr2024.m

%% Cleanup
clear
close all
clc

%% Data Import
data = readmatrix("../Data/2mTest3 4_30_2024.dat");
%import data
Time = data(:,1)'; %relative time
EmV = data(:,6)'; %emitter voltage
EmI = 1e-3*data(:,7)'; %emitter current
ExV = data(:,5)'; %extractor voltage setpoint
mask = Time < 66000;
%just dead data log from running the DAQ overnight
Time(mask) = [];
EmV(mask) = [];
EmI(mask) = [];
ExV(mask) = [];

%% Positive Voltage Sweep
zeroWindowP = [83498.4,83510.6];
%window to take a null measurement to subtract current monitor current
nomVP = [600,700,800,900,1000,1100,1200,1300,1400,1500,1100,1700];
%voltage operating set points for emitter
windowsP = 83e3 + [526.3, 538.5;...
                  539.4, 564.7;...
                  566.4, 584.7;...
                  585.5, 605.3;...
                  606.2, 628.7;...
                  629.6, 658.1;...
                  659.0, 672.9;...
                  673.7, 693.7;...
                  694.5, 717.1;...
                  1017.8, 1057.7;...
                  814.8, 843.3;...
                  876.3, 940.6];
%windows over which to process data for each setpoint

maxVP = zeros(size(nomVP));
minVP = zeros(size(nomVP));
meanVP = zeros(size(nomVP));
maxIP = zeros(size(nomVP));
minIP = zeros(size(nomVP));
meanIP = zeros(size(nomVP));
maxPP = zeros(size(nomVP));
minPP = zeros(size(nomVP));
meanPP = zeros(size(nomVP));
meanExVP = zeros(size(nomVP));
%preallocate for max/min/mean voltage/current/power over intervals

mask = zeroWindowP(1) <= Time & Time <= zeroWindowP(2);
%find points within zero interval
zeroIP = mean(EmI(mask));
%find an offset in the current readings to subtract based on this null
%region

for i = 1:numel(nomVP)
    %for each set point
    mask = windowsP(i,1) <= Time & Time <= windowsP(i,2);
    %find points within that time frame
    pTime = Time(mask);
    pEmV = EmV(mask); %take voltage raw
    pEmI = EmI(mask) - zeroIP; %subtract off zero for current (maybe not right, debating), could just be noise floor
    pEmP = pEmV .* pEmI; %compute power as product of voltage and current
    pExV = ExV(mask);
    sEmV = smooth(pTime,pEmV,0.25,"rloess")';
    sEmI = smooth(pTime,pEmI,0.25,"rloess")';
    sEmP = smooth(pTime,pEmP,0.25,"rloess")';
    %smooth data streams over 95% of the span using an rloess method
    maxVP(i) = max(sEmV);
    maxIP(i) = max(sEmI);
    maxPP(i) = max(sEmP);
    minVP(i) = min(sEmV);
    minIP(i) = min(sEmI);
    minPP(i) = min(sEmP);
    meanVP(i) = mean(sEmV);
    meanIP(i) = mean(sEmI);
    meanPP(i) = mean(sEmP);
    meanExVP(i) = mean(pExV);
    %compute summary statistics
    %noise(i) = rms(pEmI-meanIP(i))/meanIP(i);
end

%% Repeat Negative Voltage Sweep
zeroWindowN = [84500,84540];
%window to take a null measurement to subtract current monitor current
nomVN = -1*[700,800,900,1000,1100,1200,1300,1400,1500,1600,1700,1800,1900,2000,2000];
%voltage operating set points for emitter
windowsN = 84e3 + [542.4, 566.5;...
                  567.4, 590.8;...
                  591.6, 606.5;...
                  607.3, 626.4;...
                  627.2, 651.6;...
                  652.5, 677.0;...
                  677.8, 694.2;...
                  695.1, 709.8;...
                  710.6, 726.3;...
                  727.2, 744.6;...
                  745.5, 755.0;...
                  755.9, 765.4;...
                  766.3, 776.8;...
                  787.0, 804.5;...
                  805.2, 816.5];
%windows over which to process data for each setpoint

maxVN = zeros(size(nomVN));
minVN = zeros(size(nomVN));
meanVN = zeros(size(nomVN));
maxIN = zeros(size(nomVN));
minIN = zeros(size(nomVN));
meanIN = zeros(size(nomVN));
maxPN = zeros(size(nomVN));
minPN = zeros(size(nomVN));
meanPN = zeros(size(nomVN));
meanExVN = zeros(size(nomVN));
%preallocate for max/min/mean voltage/current/power over intervals

mask = zeroWindowN(1) <= Time & Time <= zeroWindowN(2);
%find points within zero interval
zeroIN = mean(EmI(mask));
%find an offset in the current readings to subtract based on this null
%region

for i = 1:numel(nomVN)
    %for each set point
    mask = windowsN(i,1) <= Time & Time <= windowsN(i,2);
    %find points within that time frame
    pTime = Time(mask);
    pEmV = EmV(mask); %take voltage raw
    pEmI = EmI(mask) - zeroIN; %subtract off zero for current (maybe not right, debating), could just be noise floor
    pEmP = pEmV .* pEmI; %compute power as product of voltage and current
    pExV = ExV(mask);
    sEmV = smooth(pTime,pEmV,0.25,"rloess")';
    sEmI = smooth(pTime,pEmI,0.25,"rloess")';
    sEmP = smooth(pTime,pEmP,0.25,"rloess")';
    %smooth data streams over 95% of the span using an rloess method
    maxVN(i) = max(sEmV);
    maxIN(i) = max(sEmI);
    maxPN(i) = max(sEmP);
    minVN(i) = min(sEmV);
    minIN(i) = min(sEmI);
    minPN(i) = min(sEmP);
    meanVN(i) = mean(sEmV);
    meanIN(i) = mean(sEmI);
    meanPN(i) = mean(sEmP);
    meanExVN(i) = mean(pExV);
    %compute summary statistics
end


%%
fig = figure("Color","w");
ax = axes(fig,"TickLabelInterpreter","latex","FontSize",14,"NextPlot","add","LineWidth",1,"Box","on");
%create a figure and axes
ax.XLabel.Interpreter = "latex";
ax.XLabel.String = "Emitter voltage magnitude $\left|V_\mathrm{em}\right|$ [V]";
ax.YAxis.Label.Interpreter = "latex";
ax.YAxis.Color = 'k';
ax.YAxis.Label.String = "Emitter current magnitude $\left|I_\mathrm{em}\right|$ [mA]";
%modify axes appearance
ebIN = errorbar(ax,-meanVN(1:end-1),-1e3*meanIN(1:end-1),-1e3*(maxIN(1:end-1)-meanIN(1:end-1)),-1e3*(meanIN(1:end-1)-minIN(1:end-1)),'ko',"Capsize",10,"MarkerSize",4,"MarkerFaceColor",'k');
%plot negative mode data series
ebINf = errorbar(ax,-meanVN(end),-1e3*meanIN(end),-1e3*(maxIN(end)-meanIN(end)),-1e3*(meanIN(end)-minIN(end)),'k>',"Capsize",5,"MarkerSize",4,"MarkerFaceColor",'k');
%plot extractor-varying data for negative mode
ebIP = errorbar(ax,meanVP(1:end-2),1e3*meanIP(1:end-2),1e3*(maxIP(1:end-2)-meanIP(1:end-2)),1e3*(meanIP(1:end-2)-minIP(1:end-2)),'ko',"CapSize",10,"MarkerSize",4,"MarkerFaceColor",'w');
%plot positive data series
ebIPa = errorbar(ax,meanVP(end-1),1e3*meanIP(end-1),1e3*(maxIP(end-1)-meanIP(end-1)),1e3*(meanIP(end-1)-minIP(end-1)),'k<',"MarkerSize",4,"MarkerFaceColor",'w',"Capsize",5);
ebIPf = errorbar(ax,meanVP(end),1e3*meanIP(end),1e3*(maxIP(end)-meanIP(end)),1e3*(meanIP(end)-minIP(end)),'k>',"MarkerSize",4,"MarkerFaceColor",'w',"Capsize",5);
%plot extractor-varying data for negative mode
ax.XLim = [500,2100];
%adjust axes limits)
tN = text(ax,1675,3.75,"Negative~","Interpreter","latex","FontSize",12,"HorizontalAlignment","right","VerticalAlignment","bottom");
tP = text(ax,1300,1,"~~Positive","Interpreter","latex","FontSize",12,"HorizontalAlignment","left","VerticalAlignment","top");
tNf = text(ax,ebINf.XData,ebINf.YData,"$V_\mathrm{ex}=+100$ V~","Interpreter","latex","FontSize",12,"HorizontalAlignment","right","VerticalAlignment","middle");
tPf = text(ax,ebIPf.XData,ebIPf.YData,"~$V_\mathrm{ex}=+300$ V","Interpreter","latex","FontSize",12,"HorizontalAlignment","left","VerticalAlignment","middle");
tPa = text(ax,ebIPa.XData,ebIPa.YData,"$V_\mathrm{ex}=-300$ V~","Interpreter","latex","FontSize",12,"HorizontalAlignment","right","VerticalAlignment","middle");

savefig(fig,"../Figures/throttleUpRepeat_forIEPC.fig")
fig.Units = "inches";
fig.PaperUnits = "inches";
fig.PaperSize = fig.Position(3:4);
fig.PaperPosition(1:2) = [0,0];
print(fig,"../Figures/throttleUpRepeat_forIEPC.pdf",'-dpdf','-vector')
%save figure


%% Current-Control Operation
sTime = 85043.9; eTime = 85560.0;
%start and end times of current-controlled pulse
mask = sTime <= Time & Time <= eTime;
%find points within this bracket
pTime = Time(mask);
pEmV = EmV(mask);
pEmI = EmI(mask);
%pull the relevant data
fTime = pTime-pTime(1);
fEmV = pEmV;
%subtract off the starting time to perform a fit (just makes things easier)
mask = fTime > 5;
fTime = fTime(mask);
fEmV = fEmV(mask);
%discard the first few second of data as too transient
myFit = fit(fTime',fEmV',"-(a*x+b-exp(-(x-c)/d))","StartPoint",[.04,1790,52,12,]);
%fit an exponential decay combined with linear slope to the data

%%
fig = figure("Color","w");
ax = axes(fig,"TickLabelInterpreter","latex","FontSize",14,"NextPlot","add","LineWidth",1,"Box","on");
%create a figure and axes
ax.XLabel.Interpreter = "latex";
ax.XLabel.String = "Time $t$ [s]";
ax.YAxis.Label.Interpreter = "latex";
ax.YAxis.Color = 'k';
ax.YAxis.Label.String = "Emitter voltage $V_\mathrm{em}$ [V]";
ax.YAxis.Direction = "reverse";
%modify axes appearance
pltR = plot(ax,pTime-pTime(1),pEmV,'k-');
%plot raw data in black
lTime = linspace(min(fTime),max(fTime),1e3);
lEmV = myFit(lTime);
%evaluate best fit over linspace grid over fit window
pltF = plot(ax,lTime,lEmV,'r--','LineWidth',2);
%plot best fit in red
ax.XLim = [0,max(lTime)];
ax.YLim = [min(pEmV),max(lEmV)];
tR = text(ax,150,-1800,"Raw","FontSize",14,"Interpreter","latex","HorizontalAlignment","right","VerticalAlignment","bottom");
tF = text(ax,125,-1796,sprintf("$V_\\mathrm{em}=-\\left[%0.3ft+%.0f-\\mathrm{exp}\\left(-\\frac{t-%.0f}{%.1f}\\right)\\right]$",coeffvalues(myFit)),"Color",'r',"Interpreter","latex","FontSize",14,"HorizontalAlignment","left","VerticalAlignment","top");
tI = text(ax,300,-1775,"$I_\mathrm{em}=-3$ mA","FontSize",14,"Interpreter","latex","HorizontalAlignment","center","VerticalAlignment","middle");

savefig(fig,"../Figures/CC_forIEPC.fig")
fig.Units = "inches";
fig.PaperUnits = "inches";
fig.PaperSize = fig.Position(3:4);
fig.PaperPosition(1:2) = [0,0];
print(fig,"../Figures/CC_forIEPC.pdf",'-dpdf','-vector')
%save figure

% %% Extractor Bias Study
% %difference between emitter and extractor *nominally* fixed at 800 V, but extractor
% %voltage varied
% nomExV = [0, 100, 200, 300, -100, -200, -300, -400, -500,0];
% %extractor voltage settings (all we've got)
% windows = 82e3 + [000.0, 164.8;...
%                   374.9, 403.6;...
%                   416.4, 456.2;...
%                   470.9, 494.5;...
%                   512.5, 535.0;...
%                   550.5, 574.9;...
%                   587.6, 619.0;...
%                   631.1, 654.4;...
%                   671.9,698.1;...
%                   708.3, 732.6];
% %time windows for different voltages
% zeroWindow = [82750,83000];
% %window to take a null measurement to subtract current monitor current
% mask = zeroWindow(1) <= Time & Time <= zeroWindow(2);
% %find points within zero interval
% zeroI = mean(EmI(mask));
% %find an offset in the current readings to subtract based on this null
% %region
% 
% maxI = zeros(size(nomExV));
% minI = zeros(size(nomExV));
% meanI = zeros(size(nomExV));
% stdI = zeros(size(nomExV));
% %preallocate for current measurement
% 
% for i = 1:numel(nomExV)
%     %for each set point
%     mask = windows(i,1) < Time & Time < windows(i,2);
%     %find pts within the window
%     pTime = Time(mask);
%     pEmI = EmI(mask) - zeroI;
%     %subtract off zero for current (maybe not right, debating), could just be noise floor
%     sEmI = smooth(pTime,pEmI,0.95,"rloess")';
%     %smooth current curve
%     maxI(i) = max(sEmI);
%     minI(i) = min(sEmI);
%     meanI(i) = mean(sEmI);
%     stdI(i) = std(sEmI);
%     %compute current over set point
% end
% 
% nomDV = [750,775,785,795,805,815,825,850]-800;
% %nominal voltages for tight-density voltage sweep, given differentially
% windows = 83e3 + [272.3, 283.6;...
%                   284.5, 297.6;...
%                   298.4, 308.0;...
%                   308.8, 316.8;...
%                   317.5, 328.1;...
%                   328.9, 336.8;...
%                   341.1, 343.7;...
%                   344.6, 349.8];
% %time windows for different voltages
% maxI_ = zeros(size(nomDV));
% minI_ = zeros(size(nomDV));
% meanI_ = zeros(size(nomDV));
% stdI_ = zeros(size(nomDV));
% %preallocate for current measurement
% 
% for i = 1:numel(nomDV)
%     %for each set point
%     mask = windows(i,1) < Time & Time < windows(i,2);
%     %find pts within the window
%     pTime = Time(mask);
%     pEmI = EmI(mask) - zeroI;
%     %subtract off zero for current (maybe not right, debating), could just be noise floor
%     sEmI = smooth(pTime,pEmI,0.95,"rloess")';
%     %smooth current curve
%     maxI_(i) = max(sEmI);
%     minI_(i) = min(sEmI);
%     meanI_(i) = mean(sEmI);
%     stdI_(i) = std(sEmI);
%     %compute current over set point
% end
% 
% %%
% fig = figure("Color","w");
% t = tiledlayout(fig,1,1);
% ax = axes(t,"TickLabelInterpreter","latex","FontSize",14,"NextPlot","add","LineWidth",1);
% %create a figure and axes
% ax.XLabel.Interpreter = "latex";
% ax.XLabel.String = "Extractor voltage [V]";
% ax.YLabel.Interpreter = "latex";
% ax.YLabel.String = "Emitter current [$\mu$A]";
% %label axes, etc.
% ebIEx = errorbar(ax,nomExV,1e6*meanI,1e6*(meanI-minI),1e6*(maxI-meanI),'ko');
% %render errobar with current data for
% ax.Box = "off";
% %remove box to allow for other set of axes
% 
% ax_ = axes(t,"TickLabelInterpreter","latex","FontSize",14,"NextPlot","add","LineWidth",1);
% %create another set of axes
% ax_.XLabel.Interpreter = "latex";
% ax_.XLabel.String = "Perturbed voltage [V]";
% ax_.XAxis.Color = 'k';
% %modify label appearance, etc.
% ebIEx_ = errorbar(ax_,nomDV,1e6*meanI_,1e6*(meanI_-minI_),1e6*(maxI_-meanI_),'.',"MarkerSize",10,"Color",ax_.XAxis.Color);
% %render an errorbar for the perturbed voltage data
% ax_.XAxisLocation = "top";
% ax_.YAxisLocation = "right";
% ax_.YAxis.Visible = "off";
% ax_.Box = "off";
% ax_.Color = 'none';
% %modify appearance to accomodate multiple axes
% 
% ax.XLim = [-550,550];
% ax.XTick = [-400,-200,0,200,400];
% ax_.YLim = ax.YLim;
% ax_.XLim = [-30,30];
% ax_.XTick = nomDV;
% %modify axes limits to make it a bit nicer
% %oh wait messed up
% %things aren't centered properly
% 
% tVar = text(ax,ebIEx.XData(5),ebIEx.YData(5),"Extractor-varying~","FontSize",14,"Interpreter","latex","HorizontalAlignment","right","VerticalAlignment","bottom");
% tPert = text(ax_,ebIEx_.XData(3),ebIEx_.YData(3),"~Perturbed","FontSize",14,"Interpreter","latex","HorizontalAlignment","left","VerticalAlignment","top");
% 
% savefig(fig,"../Figures/ExBias_forIEPC.fig")
% fig.Units = "inches";
% fig.PaperUnits = "inches";
% fig.PaperSize = fig.Position(3:4);
% fig.PaperPosition(1:2) = [0,0];
% print(fig,"../Figures/ExBias_forIEPC.pdf",'-dpdf','-vector')
% %save figure
