# Supplementary material for: Characterization of a 10 W class electrospray array thruster
Source: J Elect Propuls. 2025 Mar 26;4(1):20. doi: 10.1007/s44205-025-00114-4 (PMC11947065; doi:10.1007/s44205-025-00114-4)
Supplement: Supplementary file 1 — Supplementary Material 1. [file 44205_2025_114_MOESM1_ESM.zip › Supplementary Information/Reduction24Apr2024.m]

%% steadyPerf.m
%analysis script to extract "steady-state" thrust and Isp from emitter tests

%% Cleanup
clear
close all
clc

%% Inputs
nomV = [-1000, -1100, -1200, -1300];
%nominal voltages of four setpoints we're going to look at
backWin = [0,1500];
%time window for fitting and subtracting (thermal?) drift
windows = [4924, 4971;...
           5076, 5103;...
           5216, 5237;...
           5502, 5541];
%time windows over which to compute steady measurements
ons = [4909.01, 5057.47, 5182.43, 5452.18];
offs = [4973.1,5104.77,5238.63,5541.85];
%points at which current is shut on or off
%point at which to assume thrust measurement
nullWindows = [4988.38, 5059.24;...
                 5120.89, 5184.24;...
                 5254.47, 5453.18;...
                 5555.28, 5635.47];
%windows to take null thrust measurement over
lag = 2.7;
%lag in (dynamic?) response of thrust stand
g0 = 9.807;
%gravitational constant (m/s^2)
ExI = -1e-6*[5.0, 9.9, 15.7, 22.8];
%extractor current
ScreenI = -1e-6*[120, 226, 366, 540];
CollI = -1e-6*[200, 355, 510, 670];
%screen and collector currents

%% Data Import and Definitions
data = readmatrix("../Data/Experiments_24Apr2024 4_24_2024");
%read telemetry from file
Time = data(:,1)'; %relative time, s
EmV = data(:,2)'*200; %emitter voltage, V
EmI = data(:,3)'*10*1e-3; %emitter current, A
Mass = data(:,8)'*1e-6; %mass reading, kg

%% Drift Subtraction and Error Removal
Mass(Mass == 0) = NaN;
%remove region after mass balance failed using NaNs
backMask = backWin(1) <= Time & Time <= backWin(2);
%compute window for drift subtraction
p = polyfit(Time(backMask),Mass(backMask),1);
%fit a line to that drifty region
Mass = Mass - polyval(p,Time);
%subtract that trendline from the Mass data

%% Steady Performance Computations
zeroWindow = [4400,4875];
%window to take a null measurement to subtract current monitor current
mask = zeroWindow(1) <= Time & Time <= zeroWindow(2);
%find points within zero interval
zeroI = mean(EmI(mask));
%find an offset in the current readings to subtract based on this null
%region

maxV = zeros(size(nomV));
minV = zeros(size(nomV));
meanV = zeros(size(nomV));
stdV = zeros(size(nomV));
maxI = zeros(size(nomV));
minI = zeros(size(nomV));
meanI = zeros(size(nomV));
stdI = zeros(size(nomV));
maxP = zeros(size(nomV));
minP = zeros(size(nomV));
meanP = zeros(size(nomV));
stdP = zeros(size(nomV));
%preallocate for max/min/mean voltage/current/power over intervals

meanMdot = zeros(size(nomV)); %flow rate taken from linear fit, kg/s
stdMdot = zeros(size(nomV)); %standard deviation of flow rate
meanC2M = zeros(size(nomV)); %just I / mdot, C/kg
stdC2M = zeros(size(nomV)); %standard deviation
meanT = zeros(size(nomV)); %thrust from delta between off point and null window, N
stdT = zeros(size(nomV));
meanIsp = zeros(size(nomV)); %specific impulse from mdot and thrust, s
stdIsp = zeros(size(nomV));
meanEta = zeros(size(nomV)); %from power, thrust, mdot
stdEta = zeros(size(nomV));
meanN = zeros(size(nomV)); %equivalent solvation state
stdN = zeros(size(nomV));
meanT2P = zeros(size(nomV)); %thurst to power ratio
stdT2P = zeros(size(nomV));
%preallocate for computed quantities
for i = 1:numel(nomV)
    %for each set point
    mask = windows(i,1) < Time & Time < windows(i,2);
    %find pts within the window
    pTime = Time(mask);
    pEmV = EmV(mask); %take voltage raw
    pEmI = EmI(mask) - zeroI; %subtract off zero for current (maybe not right, debating), could just be noise floor
    pEmP = pEmV .* pEmI; %compute power as product of voltage and current
    sEmV = smooth(pTime,pEmV,0.95,"rloess")';
    sEmI = smooth(pTime,pEmI,0.95,"rloess")';
    sEmP = smooth(pTime,pEmP,0.95,"rloess")';
    %smooth data streams over 95% of the span using an rloess method
    maxV(i) = max(sEmV);
    maxI(i) = max(sEmI);
    maxP(i) = max(sEmP);
    minV(i) = min(sEmV);
    minI(i) = min(sEmI);
    minP(i) = min(sEmP);
    meanV(i) = mean(sEmV);
    meanI(i) = mean(sEmI);
    meanP(i) = mean(sEmP);
    stdV(i) = std(sEmV);
    stdI(i) = std(sEmI);
    stdP(i) = std(sEmP);
    %compute summary statistics

    mask = windows(i,1) + lag < Time & Time < windows(i,2) + lag;
    %compute window for referencing mass balance data
    pTime = Time(mask);
    pMass = Mass(mask);
    %pull data from those times
    myFit = fit(pTime',pMass','poly1');
    %fit a line to those data
    cs = coeffvalues(myFit);
    meanMdot(i) = abs(cs(1)); %compute mass flow rate as slope of line
    cints = confint(myFit,0.95);
    stdMdot(i) = diff(cints(:,1))./2./1.96;
    %compute error in Mdot as MATLAB's estimated error in the coefficient
    %(marginal)
    meanC2M(i) = meanI(i) / meanMdot(i);
    %charge to mass from charge and mass
    stdC2M(i) = sqrt((1/meanMdot(i))^2 * stdI(i)^2 + (meanI(i)/meanMdot(i)^2)^2 * stdMdot(i)^2);
    %estimate error in charge to mass ratio by elementary error propagation
    meanN(i) = (1.620e-19 * 6.022e23 / meanC2M(i) + 0.28015)/0.39132;
    %compute equivalent coordination number of average charge to mass ratio
    
    mask = nullWindows(i,1) + lag < Time & Time < nullWindows(i,2) - lag;
    %compute window over which to take null thrust data
    meanT(i) = g0*(myFit(offs(i)+lag) - mean(Mass(mask)));
    %take thrust as linear fit to mass loss evaluated at shutoff minus
    %reading in null window
    stdT(i) = g0*1e-7/1.96;
    %take error to be +/- one readability includes 95% probability
    meanIsp(i) = meanT(i)/meanMdot(i)/g0;
    %calculate specific impulse from thrust and flow rate
    stdIsp(i) = sqrt((1/(meanMdot(i)*g0))^2 * stdT(i)^2 + (meanT(i)/(g0*meanMdot(i)^2))^2 * stdMdot(i)^2);
    %propagate error naively
    meanEta(i) = meanT(i)^2 / (2 * meanMdot(i) * meanP(i));
    %calculate efficiency from thrust, flow rate, and power
    stdEta(i) = sqrt((meanT(i)/(meanMdot(i)*meanP(i)))^2 * stdT(i)^2 + (meanT(i)^2/(2*meanMdot(i)*meanP(i)^2))^2 * stdP(i)^2 + (meanT(i)^2/(2*meanP(i)*meanMdot(i)^2))^2 * stdMdot(i)^2);
    %propagate error naively
    meanT2P(i) = meanT(i)/meanP(i);
    %calculate thrust to power from thrust and power
    stdT2P(i) = sqrt((1/meanP(i))^2 * stdT(i)^2 + (meanT(i)/meanP(i)^2)^2 * stdP(i)^2);
end

%%
%%Currents vs Emitter Voltage
fig = figure("Color","w");
ax = axes(fig,"TickLabelInterpreter","latex","FontSize",14,"NextPlot","add","LineWidth",1,"Box","on");
%create a figure and axes
ax.XLabel.Interpreter = "latex";
ax.XLabel.String = "Emitter voltage $V_\mathrm{em}$ [V]";
ax.XAxis.Direction = "reverse";
ax.YAxis(1).Label.Interpreter = "latex";
ax.YAxis(1).Color = 'k';
ax.YAxis(1).Label.String = "Current $I$ [mA]";
ax.YAxis(1).Direction = "reverse";
%ax.YAxis(1).Scale = "log";
%modify axes appearance
ebEmI = errorbar(ax,meanV,1e3*meanI,1e3*1.96*stdI,'k.',"MarkerSize",15,"DisplayName","Emitter","CapSize",10);
pltEx = plot(ax,meanV,1e3*ExI,'k*',"DisplayName","Extractor");
pltScreen = plot(ax,meanV,1e3*ScreenI,'kx',"DisplayName","Screen");
pltColl = plot(ax,meanV,1e3*CollI,'ksquare',"DisplayName","Collector");
%plot up all data series
%make labels indicate negative current
ax.XLim = [-1350,-950];
ax.YAxis(1).Limits = [-1.4,0];
%ax.YAxis(1).Limits = [2e-3,2e0];
tEm = text(ax,ebEmI.XData(4),ebEmI.YData(4),"Emitter~","FontSize",14,"Interpreter","latex","VerticalAlignment","top","HorizontalAlignment","right");
tEx = text(ax,pltEx.XData(4),pltEx.YData(4),"Extractor~","FontSize",14,"Interpreter","latex","VerticalAlignment","bottom","HorizontalAlignment","right");
tScreen = text(ax,pltScreen.XData(4),pltScreen.YData(4),"Screen~","FontSize",14,"Interpreter","latex","VerticalAlignment","top","HorizontalAlignment","right");
tColl = text(ax,pltColl.XData(4),pltColl.YData(4),"Collector~","FontSize",14,"Interpreter","latex","VerticalAlignment","bottom","HorizontalAlignment","right");
%add text labels for data series

savefig(fig,"../Figures/IsvsV_forIEPC.fig")
fig.Units = "inches";
fig.PaperUnits = "inches";
fig.PaperSize = fig.Position(3:4);
fig.PaperPosition(1:2) = [0,0];
print(fig,"../Figures/IsvsV_forIEPC.pdf",'-dpdf','-vector')
%save figure


%%Thrust, Isp, and Efficiency vs Power
fig = figure("Color","w");
ax = axes(fig,"TickLabelInterpreter","latex","FontSize",14,"NextPlot","add","LineWidth",1,"Box","on");
%create a figure and axes
ax.XLabel.Interpreter = "latex";
ax.XLabel.String = "Power $P$ [W]";
ax.YAxis(1).Label.Interpreter = "latex";
ax.YAxis(1).Label.String = "Thrust $T$ [$\mu$N]";
ax.YAxis(1).Color = 'k';
%modify appearance
ebT = errorbar(ax,meanP,1e6*meanT,1e6*1.96*stdT,1e6*1.96*stdT,1.96*stdP,1.96*stdP,'o',"CapSize",10,"MarkerSize",4,"Color",ax.YAxis(1).Color,"MarkerFaceColor",'k');
%render errorbar plot for thrust data (scaled to uN)
yyaxis(ax,"right")
ax.YAxis(2).Label.Interpreter = "latex";
ax.YAxis(2).Label.String = "Specific impulse $I_{sp}$ [s]";
ax.YAxis(2).Color = 'k';
%render new axis for specific impulse and change appearance
ebIsp = errorbar(ax,meanP,meanIsp,1.96*stdIsp,1.96*stdIsp,1.96*stdP,1.96*stdP,'o',"CapSize",10,"MarkerSize",4,"Color",ax.YAxis(2).Color,"MarkerFaceColor",'w');
%render errorbar plot for specific impulse
ax.XLim = [0,2];
ax.YAxis(1).Limits = [0,200];
ax.YAxis(2).Limits = [0,1200];
%adjust axes limits to be nice
tIsp = text(ax,meanP(3),meanIsp(3),"~~Specific impulse","Interpreter","latex","FontSize",14,"HorizontalAlignment","left","VerticalAlignment","top");
%label Isp data series
yyaxis(ax,"left")
for i = 1:numel(nomV)
    %for each datum
    t(i) = text(ax,meanP(i),1e6*meanT(i),sprintf("$\\eta=%0.2f\\pm%0.3f$\n",meanEta(i),1.96*stdEta(i)),"Interpreter","latex","HorizontalAlignment","center","VerticalAlignment","baseline","FontSize",12); %#ok<*SAGROW>
    %render a text label showing efficiency w/ uncertainty
end
tT = text(ax,meanP(3),1e6*meanT(3),"~~Thrust","Interpreter","latex","FontSize",14,"HorizontalAlignment","left","VerticalAlignment","top");
%label thrust data series


savefig(fig,"../Figures/Performance_forIEPC.fig")
fig.Units = "inches";
fig.PaperUnits = "inches";
fig.PaperSize = fig.Position(3:4);
fig.PaperPosition(1:2) = [0,0];
print(fig,"../Figures/Performance_forIEPC.pdf",'-dpdf','-vector')
%save figure

% %%Isp and C2M vs Power
% fig = figure("Color","w");
% ax = axes(fig,"TickLabelInterpreter","latex","FontSize",14,"NextPlot","add","LineWidth",1);
% %create a figure and axes
% ax.XLabel.Interpreter = "latex";
% ax.XLabel.String = "Power $P$ [W]";
% ax.YAxis(1).Label.Interpreter = "latex";
% ax.YAxis(1).Label.String = "Specific impulse $I_{sp}$ [s]";
% ax.YAxis(1).Color = 'k';
% %modify appearance
% ebIsp = errorbar(ax,meanP,meanIsp,1.96*stdIsp,1.96*stdIsp,1.96*stdP,1.96*stdP,'.',"CapSize",10,"MarkerSize",15,"Color",ax.YAxis(1).Color);
% %render errorbar plot for thrust data (scaled to uN)
% yyaxis(ax,"right")
% ax.YAxis(2).Label.Interpreter = "latex";
% ax.YAxis(2).Label.String = "Mean specific charge $\left\langle\xi\right\rangle$ [C/g]";
% ax.YAxis(2).Color = lines(1);
% ax.YAxis(2).Direction = "reverse";
% %render new axis for efficiency and change appearance
% ebC2M = errorbar(ax,meanP,1e-3*meanC2M,1e-3*1.96*stdC2M,1e-3*1.96*stdC2M,1.96*stdP,1.96*stdP,'.',"CapSize",10,"MarkerSize",15,"Color",ax.YAxis(2).Color);
% %render errorbar plot for efficiency
% ax.XLim = [0,2];
% ax.YAxis(1).Limits = [0,1200];
% ax.YAxis(2).Limits = [-100,0];
% %adjust axes limits to be nice
% 
% savefig(fig,"../Figures/IspvsC2M_forIEPC.fig")
% fig.Units = "inches";
% fig.PaperUnits = "inches";
% fig.PaperSize = fig.Position(3:4);
% fig.PaperPosition(1:2) = [0,0];
% print(fig,"../Figures/IspvsC2M_forIEPC.pdf",'-dpdf','-vector')
% %save figure

fig = figure("Color","w");
ax = axes(fig,"TickLabelInterpreter","latex","FontSize",14,"NextPlot","add","LineWidth",1,"Box","on");
ax.XLabel.Interpreter = "latex";
ax.XLabel.String = "Emitter voltage $V_\mathrm{em}$ [V]";
ax.YAxis(1).Label.Interpreter = "latex";
ax.YAxis(1).Label.String = "Thrust-to-power $\frac{T}{P}$ [$\mu$N\,W\textsuperscript{-1}]";
ax.YAxis(1).Color = 'k';
ax.XAxis.Direction = 'reverse';
%render axes and labels
ebT2P = errorbar(meanV,1e6*meanT2P,1e6*1.96*stdT2P,'ko',"CapSize",10);
%plot thrust to power vs voltage with error
ax.XLim = [-1325,-975];
ax.XTick = fliplr(nomV);
%adjust appearance
testV = linspace(ax.XLim(1),ax.XLim(2),1e3);
idealT2P = meanT2P(1).*sqrt(meanV(1)./testV);
%compute idealized thrust to power change with voltage, ceteris paribas
pltIdT2P = plot(ax,testV,1e6*idealT2P,'k--','LineWidth',1);
%plot
C2MT2P = meanT2P(1).*sqrt(meanV(1)./meanV).*sqrt(meanC2M(1)./meanC2M);
%compute expected thrust to power assuming naive C2M calculation above
pltC2MT2P = plot(ax,meanV,1e6*C2MT2P,'k*');
%plot
tT2P = text(ax,meanV(3),1e6*meanT2P(3),"~~Measured","Interpreter","latex","FontSize",14,"HorizontalAlignment","left","VerticalAlignment","bottom");
tC2M = text(ax,meanV(3),1e6*C2MT2P(3)-5,"$\frac{T}{P}\propto\sqrt{\frac{1}{\left\langle\xi\right\rangle V}}$","Interpreter","latex","FontSize",14,"HorizontalAlignment","center","VerticalAlignment","top");
tIdeal = text(ax,testV(100),1e6*idealT2P(100)-2,"$\frac{T}{P}\propto\sqrt{\frac{1}{V}}$","Interpreter","latex","FontSize",14,"HorizontalAlignment","right","VerticalAlignment","top");

savefig(fig,"../Figures/T2P_forIEPC.fig")
fig.Units = "inches";
fig.PaperUnits = "inches";
fig.PaperSize = fig.Position(3:4);
fig.PaperPosition(1:2) = [0,0];
print(fig,"../Figures/T2P_forIEPC.pdf",'-dpdf','-vector')
%save figure

fig = figure("Color","w");
ax = axes(fig,"TickLabelInterpreter","latex","FontSize",14,"NextPlot","add","LineWidth",1,"Box","on");
ax.XLabel.Interpreter = "latex";
ax.XLabel.String = "Time [s]";
ax.YLabel.Interpreter = "latex";
ax.YLabel.String = "Mass (relative) [mg]";
%render a figure to show an example mass trace
mask = ons(end) -10< Time & Time < offs(end) + 15;
%mask for final (-1300 V) bit
sind = find(mask,1);
%find starting index of region
pltR = plot(ax,Time(mask)-Time(sind),1e6*(Mass(mask)-Mass(sind)),'k-',"LineWidth",1);
%plot raw mass trace, with starting point subtracted off
ax.XLim = [0,max(pltR.XData)];
ax.YLim = ax.YLim;
%adjust axes limits
pS = patch(ax,[pTime(1)-Time(sind),pTime(end)-Time(sind),pTime(end)-Time(sind),pTime(1)-Time(sind)],[ax.YLim(1)-5,ax.YLim(1)-5,ax.YLim(2)+5,ax.YLim(2)+5],[1,0,0],"FaceAlpha",0.1);
%create a patch object that highlights the area of the linear fit
pltF = plot(ax,pTime-Time(sind),1e6*(myFit(pTime)-Mass(sind)),'r--',"LineWidth",1.5);
%plot the linear fit
tExF = text(ax,40,10,"$V_\mathrm{em}=-1300$ V","Interpreter","latex","FontSize",14,"HorizontalAlignment","center","VerticalAlignment","middle");
%text label for voltage condition

savefig(fig,"../Figures/ExMvTime_forIEPC.fig")
fig.Units = "inches";
fig.PaperUnits = "inches";
fig.PaperSize = fig.Position(3:4);
fig.PaperPosition(1:2) = [0,0];
print(fig,"../Figures/ExMvTime_forIEPC.pdf",'-dpdf','-vector')
%export figure
