# Supplementary material for: Characterization of a 10 W class electrospray array thruster
Source: J Elect Propuls. 2025 Mar 26;4(1):20. doi: 10.1007/s44205-025-00114-4 (PMC11947065; doi:10.1007/s44205-025-00114-4)
Supplement: Supplementary file 1 — Supplementary Material 1. [file 44205_2025_114_MOESM1_ESM.zip › Supplementary Information/Reduction29Apr2024.m]

%% Reduction29Apr2024.m

%% Cleanup
clear
close all
clc

%% Data Import
data = readmatrix("../Data/2mTest 4_29_2024.dat");
%import data
Time = data(:,1)'; %relative time
EmV = data(:,6)'; %emitter voltage
EmI = data(:,7)'.*1e-3; %emitter current, converted to A
ExV = data(:,5)'; %extractor voltage

%% Throttle Up
zeroWindow = [16397.1,16420.8];
%window to take a null measurement to subtract current monitor current
nomV = -1*[350, 400, 450, 500, 550, 600, 650, 700, 750, 800, 850, 900, 950, 1000, 1050, 1100, 1150, 1200, 1250, 1300, 1350, 1400, 1450, 1500, 1550, 1600, 1700, 1800, 1900, 2000];
%voltage operating set points
collZero = -3.18e-9;
%zero correction current for collector plate
collI = -collZero-1e-6*[0.0056,0.0175,0.0585,0.2456,1.16,4.69,15.4,29.4,47.2,75.5,115.9,170.7,237.2,316.5,413.7,532.3,656.2,774,866,NaN,NaN,NaN,NaN,NaN,NaN,NaN,NaN,NaN,NaN,NaN];
%manually recorded collector currents, zero corrected
screenI = -1e-6*[NaN,NaN,NaN,NaN,NaN,NaN,NaN,2,4,6,10,NaN,23,32,41,53,64,75,83,NaN,NaN,NaN,NaN,NaN,NaN,NaN,NaN,NaN,NaN,NaN];
%manually recorded screen currents
exI = -1e-6*[NaN,NaN,NaN,NaN,NaN,NaN,NaN,NaN,NaN,1.5,2.3,4.2,6.7,10.1,14.2,18.2,23.4,24.6,18.9,NaN,NaN,NaN,NaN,NaN,NaN,NaN,NaN,NaN,NaN,NaN];
%manually recorded extractor currents

windows = 16e3 + [421.6, 474.3;...
                          519.0, 582.7;...
                          583.7, 642.1;...
                          642.9, 735.8;...
                          736.6, 795.5;...
                          796.3, 870.0;...
                          870.8, 935.7;...
                          936.6, 1008.9;...
                          1009.7, 1062.6;...
                          1063.6, 1126.3;...
                          1137.1, 1189.7;...
                          1190.5, 1254.2;...
                          1255.1, 1302.9;...
                          1303.8, 1370.3;...
                          1371.0, 1416.9;...
                          1417.7, 1479.6;...
                          1480.5, 1527.3;...
                          1528.1, 1585.1;...
                          1585.9, 1669.1;...
                          1670.0, 1766.1;...
                          1767.1, 1816.1;...
                          1817.0, 1840.6;...
                          1841.4, 1865.3;...
                          1866.1, 1883.8;...
                          1884.7, 1905.0;...
                          1905.9, 1929.5;...
                          1930.3, 1960.0;...
                          1960.9, 1988.9;...
                          1989.9, 2017.0;...
                          2017.8, 2050.9];
%windows over which to process data for each setpoint

maxV = zeros(size(nomV));
minV = zeros(size(nomV));
meanV = zeros(size(nomV));
maxI = zeros(size(nomV));
minI = zeros(size(nomV));
meanI = zeros(size(nomV));
maxP = zeros(size(nomV));
minP = zeros(size(nomV));
meanP = zeros(size(nomV));
%preallocate for max/min/mean voltage/current/power over intervals

mask = zeroWindow(1) <= Time & Time <= zeroWindow(2);
%find points within zero interval
zeroI = mean(EmI(mask));
%find an offset in the current readings to subtract based on this null
%region

for i = 1:numel(nomV)
    %for each set point
    mask = windows(i,1) <= Time & Time <= windows(i,2);
    %find points within that time frame
    pTime = Time(mask);
    pEmV = EmV(mask); %take voltage raw
    pEmI = EmI(mask) - zeroI; %subtract off zero for current (maybe not right, debating), could just be noise floor
    pEmP = pEmV .* pEmI; %compute power as product of voltage and current
    sEmV = smooth(pTime,pEmV,0.95,"rloess")';
    sEmI = smooth(pTime,pEmI,0.95,"rloess")';
    sEmP = smooth(pTime,pEmP,0.95,"rloess")';
    %smooth data streams over 95% of the span using an rloess method
    maxV(i) = max(sEmV);
    maxI(i) = max(sEmI);
    maxP(i) = max(sEmP);
    minV(i) = min(sEmV);
    minI(i) = min(sEmI);
    minP(i) = min(sEmP);
    meanV(i) = mean(sEmV);
    meanI(i) = mean(sEmI);
    meanP(i) = mean(sEmP);
    %compute summary statistics
end

%%
fig = figure("Color","w");
ax = axes(fig,"TickLabelInterpreter","latex","FontSize",14,"NextPlot","add","LineWidth",1,"Box","on");
%create a figure and axes
ax.XLabel.Interpreter = "latex";
ax.XLabel.String = "Emitter voltage $V_\mathrm{em}$ [V]";
ax.XAxis.Direction = "reverse";
ax.YAxis.Label.Interpreter = "latex";
ax.YAxis.Color = 'k';
ax.YAxis.Label.String = "Current $I$ [A]";
ax.YAxis.Scale = "log";
%modify axes appearance
pltI = plot(ax,meanV,-meanI,'k.',"DisplayName","Emitter");
%render a plot for the emitter current
pltI.XData(1:4) = NaN;
%exclude data too low/noisy to resolve from monitor
ax.XLim(2) = -250;
ax.XLim(1) = -2050;
pltI.MarkerSize = 10;
pltI.LineWidth = 1;
%adjust appearance
pltColl = plot(ax,meanV,-collI,'ksquare',"DisplayName","Collector");
pltScreen = plot(ax,meanV,-screenI,'kx',"DisplayName","Screen");
pltEx = plot(ax,meanV,-exI,'k*',"DisplayName","Extractor");
%plot data series for other currents
tEm = text(ax,-1500,2e-3,"$\leftarrow$Emitter","FontSize",14,"Interpreter","latex","VerticalAlignment","bottom","HorizontalAlignment","right");
tColl = text(ax,pltColl.XData(19),pltColl.YData(19),"~Collector","FontSize",14,"Interpreter","latex","VerticalAlignment","top","HorizontalAlignment","left");
tScreen = text(ax,pltScreen.XData(19),pltScreen.YData(19),"~Screen","FontSize",14,"Interpreter","latex","HorizontalAlignment","left","VerticalAlignment","middle");
tEx = text(ax,pltEx.XData(19),pltEx.YData(19),"~Extractor","FontSize",14,"Interpreter","latex","VerticalAlignment","middle","HorizontalAlignment","left");
%add text labels for data series
for i = 1:numel(ax.YTickLabels)
    ax.YTickLabels{i} = "$-" + ax.YTickLabels{i}(2:end);
end
%make labels indicate negative current

yyaxis(ax,'right')
%create second axis for plot
ax.YAxis(2).Label.String = "Emitter current $I_\mathrm{em}$ [mA]";
ax.YAxis(2).Label.Interpreter = "latex";
ax.YAxis(2).Color = 'k';
ax.YAxis(2).Direction = "reverse";
%change axis appearance
assEx = exI;
assEx(isnan(assEx)) = -0.02*meanI(isnan(assEx));
%compute assumed extractor currents for values where it's not known
ebI = errorbar(ax,meanV,1e3*meanI,-1e3*(maxI-meanI),-1e3*(minI-meanI),NaN(size(nomV)),assEx*114.1e3,"Marker",'.',"MarkerSize",10,"LineStyle",'none',"Color",ax.YAxis(2).Color,"DisplayName","LinEmitter");
%plot the emitter current on a linear scale with errorbars for variance-
%and
ax.YLim(2) = 0;
%adjust appearance
ebI.XData(1:4) = NaN;
%exclude data too low/noisy to resolve from monitor
tEmLin = text(ax,ebI.XData(22),ebI.YData(22),"~Emitter$\rightarrow$","FontSize",14,"Interpreter","latex","VerticalAlignment","top","HorizontalAlignment","left");

savefig(fig,"../Figures/throttleUp_forIEPC.fig")
fig.Units = "inches";
fig.PaperUnits = "inches";
fig.PaperSize = fig.Position(3:4);
fig.PaperPosition(1:2) = [0,0];
print(fig,"../Figures/throttleUp_forIEPC.pdf",'-dpdf','-vector')
%save figure
